# Supplementary material for: Crop yield responses to seaweed extract-based biostimulants depend on application strategy, formulation, and extraction methods: a meta-analysis
Source: Front Plant Sci. 2026 Apr 21;17:1803269. doi: 10.3389/fpls.2026.1803269 (PMC13139174; doi:10.3389/fpls.2026.1803269)
Supplement: Supplementary file 2 [file Supplementaryfile2.xlsx]

## Sheet: Sheet1
Soil property	Unit	Class	Threshold	Reference
Soil pH	pH units	Strongly acidic	5.1–5.5	Li et al. (2022)
Soil pH	pH units	Moderately acidic	5.6–6.0	Li et al. (2022)
Soil pH	pH units	Slightly acidic	6.1–6.5	Li et al. (2022)
Soil pH	pH units	Neutral	6.6–7.3	Li et al. (2022)
Soil pH	pH units	Moderately alkaline	7.4–8.4	Li et al. (2022)
Soil pH	pH units	Strongly alkaline	8.5–9.0	Li et al. (2022)
Soil salinity (ECe)	dS m⁻¹	Non-saline	0–2.0	Li et al. (2022)
Soil salinity (ECe)	dS m⁻¹	Slightly saline	2.1–4.0	Li et al. (2022)
Soil salinity (ECe)	dS m⁻¹	Moderately saline	4.1–8.0	Li et al. (2022)
Soil salinity (ECe)	dS m⁻¹	Strongly saline	>8.0	Li et al. (2022)
Soil phosphorus (P)	ppm	Very low	<16	Li et al. (2022)
Soil phosphorus (P)	ppm	Low	16–25	Li et al. (2022)
Soil phosphorus (P)	ppm	Medium	26–35	Li et al. (2022)
Soil phosphorus (P)	ppm	Optimum	>35	Li et al. (2022)
Soil potassium (K)	ppm	Very low	<60	Li et al. (2022)
Soil potassium (K)	ppm	Low	60–90	Li et al. (2022)
Soil potassium (K)	ppm	Medium	91–130	Li et al. (2022)
Soil potassium (K)	ppm	Optimum	>130	Li et al. (2022)
Soil organic matter (SOM)	%	Very low	<1.0	United States Department of Agriculture (2024b)
Soil organic matter (SOM)	%	Low	1.0–1.8	United States Department of Agriculture (2024b)
Soil organic matter (SOM)	%	Medium	1.9–2.5	United States Department of Agriculture (2024b)
Soil organic matter (SOM)	%	High	>2.5	United States Department of Agriculture (2024b)
Soil texture	% sand / % silt / % clay	USDA textural class	Assigned using USDA–NRCS texture triangle	United States Department of Agriculture (2024a)
Notes: ECe, electrical conductivity of the saturated paste extract. Thresholds were applied to harmonize soil moderators across studies; values reflect the categories defined in the cited sources.
Texture classes were assigned from reported sand, silt and clay proportions (%) using the USDA–NRCS soil texture triangle.
