# Supplementary material for: Crop yield responses to seaweed extract-based biostimulants depend on application strategy, formulation, and extraction methods: a meta-analysis
Source: Front Plant Sci. 2026 Apr 21;17:1803269. doi: 10.3389/fpls.2026.1803269 (PMC13139174; doi:10.3389/fpls.2026.1803269)
Supplement: Supplementary file 3 [file Supplementaryfile3.xlsx]

## Sheet: Sheet1
Paper Code	Autor	DOI	Pair	Year	Trial condition	Crop	Category volume application (Mattew, 2019)	Reference volume L/ha	Crop Category	Climate code	Main climates	Precipitation	Temperature	Location of the experimental site	Country of experimental site	Geographic coordinate in decimal degrees (longitude)	Geographcic coordinate in decimal degrees (latitude)	Number of repetitions	P content in soil ppm	Classification according to P content2	K content in soil ppm	Classification according to K content2	Electric conductivity	Classification by electrical conductivity2	soil pH	Soil pH classification2	Soil texture	Soil organic matter (SOM) content	Classification by organic matter	Product name	Is it a commercial extract Yes (1) - No (0)	Seaweed extract application method	Dosage of the extract	Unit of measurement of dose	Application frequency (days)	Number of applications	Application Category: Single (1); Multiple (0)	Unit of measurement	Performance results of the biostimulation treatment	Standard deviation of the treatment with biostimulation	Relative Standard Deviation with biostimulation	Control (untreated) performance results	Standard deviation of the control (untreated)	Relative Standard Deviation of control	Type of control	Alternative treatment	Reference code	Seaweed extract extraction method	Product formulation (liquid-powder)
1ScopusCIEPIELA	CIEPIELA	https://www.researchgate.net/profile/Agnieszka-Godlewska/publication/288785595_The_effect_of_biostimulant_on_yields_of_mixed_grassred_clover_stands_and_chlorophyll_content_in_crop_plant_leaves_under_different_nitrogen_fertilisation_regimes/links/5b5b1d33458515c4b24b6eb1/The-effect-of-biostimulant-on-yields-of-mixed-grass-red-clover-stands-and-chlorophyll-content-in-crop-plant-leaves-under-differe…	1	2019	Field	Lolium multiflorum	Field crops	200	Other crops	Dfb	Snow	Fully humid	Warm summer	Siedlce	Poland	22.28	52.169	3	170	Optimal	114	Medium			6.8	Neutral	Loamy sand	0.0378	Medium	Algex	1	Foliar	30	ml/l	21	3	0	kg/ha	14300	574.36	0.040165	12800	514.112	0.040165	Reference	Fertilizers	FE	Alkaline Hydrolysis	Liquid
1ScopusCIEPIELA	CIEPIELA	https://www.researchgate.net/profile/Agnieszka-Godlewska/publication/288785595_The_effect_of_biostimulant_on_yields_of_mixed_grassred_clover_stands_and_chlorophyll_content_in_crop_plant_leaves_under_different_nitrogen_fertilisation_regimes/links/5b5b1d33458515c4b24b6eb1/The-effect-of-biostimulant-on-yields-of-mixed-grass-red-clover-stands-and-chlorophyll-content-in-crop-plant-leaves-under-differe…	2	2019	Field	Lolium multiflorum	Field crops	200	Other crops	Dfb	Snow	Fully humid	Warm summer	Siedlce	Poland	22.28	52.169	3	170	Optimal	114	Medium			6.8	Neutral	Loamy sand	0.0378	Medium	Algex	1	Foliar	30	ml/l	21	3	0	kg/ha	21100	847.482	0.040165	18800	755.102	0.040165	Reference	Fertilizers	FE	Alkaline Hydrolysis	Liquid
1ScopusCIEPIELA	CIEPIELA	https://www.researchgate.net/profile/Agnieszka-Godlewska/publication/288785595_The_effect_of_biostimulant_on_yields_of_mixed_grassred_clover_stands_and_chlorophyll_content_in_crop_plant_leaves_under_different_nitrogen_fertilisation_regimes/links/5b5b1d33458515c4b24b6eb1/The-effect-of-biostimulant-on-yields-of-mixed-grass-red-clover-stands-and-chlorophyll-content-in-crop-plant-leaves-under-differe…	3	2019	Field	Lolium multiflorum	Field crops	200	Other crops	Dfb	Snow	Fully humid	Warm summer	Siedlce	Poland	22.28	52.169	3	170	Optimal	114	Medium			6.8	Neutral	Loamy sand	0.0378	Medium	Algex	1	Foliar	30	ml/l	21	3	0	kg/ha	21100	847.482	0.040165	17700	710.921	0.040165	Reference	Protein hydrolysates	PHs	Alkaline Hydrolysis	Liquid
1ScopusCIEPIELA	CIEPIELA	https://www.researchgate.net/profile/Agnieszka-Godlewska/publication/288785595_The_effect_of_biostimulant_on_yields_of_mixed_grassred_clover_stands_and_chlorophyll_content_in_crop_plant_leaves_under_different_nitrogen_fertilisation_regimes/links/5b5b1d33458515c4b24b6eb1/The-effect-of-biostimulant-on-yields-of-mixed-grass-red-clover-stands-and-chlorophyll-content-in-crop-plant-leaves-under-differe…	4	2019	Field	Lolium multiflorum	Field crops	200	Other crops	Dfb	Snow	Fully humid	Warm summer	Siedlce	Poland	22.28	52.169	3	170	Optimal	114	Medium			6.8	Neutral	Loamy sand	0.0378	Medium	Algex	1	Foliar	30	ml/l	21	3	0	kg/ha	14300	574.36	0.040165	11800	473.947	0.040165	Reference	Protein hydrolysates	PHs	Alkaline Hydrolysis	Liquid
1ScopusCIEPIELA	CIEPIELA	https://www.researchgate.net/profile/Agnieszka-Godlewska/publication/288785595_The_effect_of_biostimulant_on_yields_of_mixed_grassred_clover_stands_and_chlorophyll_content_in_crop_plant_leaves_under_different_nitrogen_fertilisation_regimes/links/5b5b1d33458515c4b24b6eb1/The-effect-of-biostimulant-on-yields-of-mixed-grass-red-clover-stands-and-chlorophyll-content-in-crop-plant-leaves-under-differe…	5	2019	Field	Lolium multiflorum	Field crops	200	Other crops	Dfb	Snow	Fully humid	Warm summer	Siedlce	Poland	22.28	52.169	3	170	Optimal	114	Medium			6.8	Neutral	Loamy sand	0.0378	Medium	Algex	1	Foliar	30	ml/l	21	3	0	kg/ha	21100	847.482	0.040165	15700	630.591	0.040165	Absolute			Alkaline Hydrolysis	Liquid
1ScopusCIEPIELA	CIEPIELA	https://www.researchgate.net/profile/Agnieszka-Godlewska/publication/288785595_The_effect_of_biostimulant_on_yields_of_mixed_grassred_clover_stands_and_chlorophyll_content_in_crop_plant_leaves_under_different_nitrogen_fertilisation_regimes/links/5b5b1d33458515c4b24b6eb1/The-effect-of-biostimulant-on-yields-of-mixed-grass-red-clover-stands-and-chlorophyll-content-in-crop-plant-leaves-under-differe…	6	2019	Field	Lolium multiflorum	Field crops	200	Other crops	Dfb	Snow	Fully humid	Warm summer	Siedlce	Poland	22.28	52.169	3	170	Optimal	114	Medium			6.8	Neutral	Loamy sand	0.0378	Medium	Algex	1	Foliar	30	ml/l	21	3	0	kg/ha	19100	767.152	0.040165	13700	550.261	0.040165	Absolute			Alkaline Hydrolysis	Liquid
1ScopusCIEPIELA	CIEPIELA	https://www.researchgate.net/profile/Agnieszka-Godlewska/publication/288785595_The_effect_of_biostimulant_on_yields_of_mixed_grassred_clover_stands_and_chlorophyll_content_in_crop_plant_leaves_under_different_nitrogen_fertilisation_regimes/links/5b5b1d33458515c4b24b6eb1/The-effect-of-biostimulant-on-yields-of-mixed-grass-red-clover-stands-and-chlorophyll-content-in-crop-plant-leaves-under-differe…	7	2019	Field	Lolium multiflorum	Field crops	200	Other crops	Dfb	Snow	Fully humid	Warm summer	Siedlce	Poland	22.28	52.169	3	170	Optimal	114	Medium			6.8	Neutral	Loamy sand	0.0378	Medium	Algex	1	Foliar	30	ml/l	21	3	0	kg/ha	19100	767.152	0.040165	12800	514.112	0.040165	Reference	Fertilizers	FE	Alkaline Hydrolysis	Liquid
1ScopusCIEPIELA	CIEPIELA	https://www.researchgate.net/profile/Agnieszka-Godlewska/publication/288785595_The_effect_of_biostimulant_on_yields_of_mixed_grassred_clover_stands_and_chlorophyll_content_in_crop_plant_leaves_under_different_nitrogen_fertilisation_regimes/links/5b5b1d33458515c4b24b6eb1/The-effect-of-biostimulant-on-yields-of-mixed-grass-red-clover-stands-and-chlorophyll-content-in-crop-plant-leaves-under-differe…	8	2019	Field	Lolium multiflorum	Field crops	200	Other crops	Dfb	Snow	Fully humid	Warm summer	Siedlce	Poland	22.28	52.169	3	170	Optimal	114	Medium			6.8	Neutral	Loamy sand	0.0378	Medium	Algex	1	Foliar	30	ml/l	21	3	0	kg/ha	14300	574.36	0.040165	9100	365.502	0.040165	Absolute			Alkaline Hydrolysis	Liquid
1ScopusCIEPIELA	CIEPIELA	https://www.researchgate.net/profile/Agnieszka-Godlewska/publication/288785595_The_effect_of_biostimulant_on_yields_of_mixed_grassred_clover_stands_and_chlorophyll_content_in_crop_plant_leaves_under_different_nitrogen_fertilisation_regimes/links/5b5b1d33458515c4b24b6eb1/The-effect-of-biostimulant-on-yields-of-mixed-grass-red-clover-stands-and-chlorophyll-content-in-crop-plant-leaves-under-differe…	9	2019	Field	Lolium multiflorum	Field crops	200	Other crops	Dfb	Snow	Fully humid	Warm summer	Siedlce	Poland	22.28	52.169	3	170	Optimal	114	Medium			6.8	Neutral	Loamy sand	0.0378	Medium	Algex	1	Foliar	30	ml/l	21	3	0	kg/ha	19100	767.152	0.040165	11800	473.947	0.040165	Reference	Protein hydrolysates	PHs	Alkaline Hydrolysis	Liquid
2WoSGODLEWSKA	GODLEWSKA	https://www.incda-fundulea.ro/rar/nr34/rar34.23.pdf	10	2017	Field	Festulolium braunii	Field crops	200	Other crops	Dfb	Snow	Fully humid	Warm summer	Siedlce	Poland	22.28	52.169	3	900	Optimal	190	Optimal			7.2	Neutral	Silt loam	0.0378	High	Kelpak	1	Foliar	10	ml/l	21	3	0	kg/ha	5900	236.974	0.040165	5800	232.957	0.040165	Absolute			Water-Based Extractions	Liquid
2WoSGODLEWSKA	GODLEWSKA	https://www.incda-fundulea.ro/rar/nr34/rar34.23.pdf	11	2017	Field	Dactylis glomerata	Field crops	200	Other crops	Dfb	Snow	Fully humid	Warm summer	Siedlce	Poland	22.28	52.169	3	900	Optimal	190	Optimal			7.2	Neutral	Silt loam	0.0378	High	Kelpak	1	Foliar	10	ml/l	21	3	0	kg/ha	14800	594.442	0.040165	14500	582.393	0.040165	Absolute			Water-Based Extractions	Liquid
2WoSGODLEWSKA	GODLEWSKA	https://www.incda-fundulea.ro/rar/nr34/rar34.23.pdf	12	2017	Field	Dactylis glomerata	Field crops	200	Other crops	Dfb	Snow	Fully humid	Warm summer	Siedlce	Poland	22.28	52.169	3	900	Optimal	190	Optimal			7.2	Neutral	Silt loam	0.0378	High	Kelpak	1	Foliar	10	ml/l	21	3	0	kg/ha	11500	461.898	0.040165	11200	449.848	0.040165	Absolute			Water-Based Extractions	Liquid
2WoSGODLEWSKA	GODLEWSKA	https://www.incda-fundulea.ro/rar/nr34/rar34.23.pdf	13	2017	Field	Dactylis glomerata	Field crops	200	Other crops	Dfb	Snow	Fully humid	Warm summer	Siedlce	Poland	22.28	52.169	3	900	Optimal	190	Optimal			7.2	Neutral	Silt loam	0.0378	High	Kelpak	1	Foliar	10	ml/l	21	3	0	kg/ha	11100	445.832	0.040165	10700	429.766	0.040165	Absolute			Water-Based Extractions	Liquid
2WoSGODLEWSKA	GODLEWSKA	https://www.incda-fundulea.ro/rar/nr34/rar34.23.pdf	14	2017	Field	Dactylis glomerata	Field crops	200	Other crops	Dfb	Snow	Fully humid	Warm summer	Siedlce	Poland	22.28	52.169	3	900	Optimal	190	Optimal			7.2	Neutral	Silt loam	0.0378	High	Kelpak	1	Foliar	10	ml/l	21	3	0	kg/ha	12400	498.046	0.040165	11900	477.964	0.040165	Absolute			Water-Based Extractions	Liquid
2WoSGODLEWSKA	GODLEWSKA	https://www.incda-fundulea.ro/rar/nr34/rar34.23.pdf	15	2017	Field	Dactylis glomerata	Field crops	200	Other crops	Dfb	Snow	Fully humid	Warm summer	Siedlce	Poland	22.28	52.169	3	900	Optimal	190	Optimal			7.2	Neutral	Silt loam	0.0378	High	Kelpak	1	Foliar	10	ml/l	21	3	0	kg/ha	9100	365.502	0.040165	8700	349.436	0.040165	Absolute			Water-Based Extractions	Liquid
2WoSGODLEWSKA	GODLEWSKA	https://www.incda-fundulea.ro/rar/nr34/rar34.23.pdf	16	2017	Field	Dactylis glomerata	Field crops	200	Other crops	Dfb	Snow	Fully humid	Warm summer	Siedlce	Poland	22.28	52.169	3	900	Optimal	190	Optimal			7.2	Neutral	Silt loam	0.0378	High	Kelpak	1	Foliar	10	ml/l	21	3	0	kg/ha	8400	337.386	0.040165	8000	321.32	0.040165	Absolute			Water-Based Extractions	Liquid
2WoSGODLEWSKA	GODLEWSKA	https://www.incda-fundulea.ro/rar/nr34/rar34.23.pdf	17	2017	Field	Dactylis glomerata	Field crops	200	Other crops	Dfb	Snow	Fully humid	Warm summer	Siedlce	Poland	22.28	52.169	3	900	Optimal	190	Optimal			7.2	Neutral	Silt loam	0.0378	High	Kelpak	1	Foliar	10	ml/l	21	3	0	kg/ha	13300	534.195	0.040165	12600	506.079	0.040165	Absolute			Water-Based Extractions	Liquid
2WoSGODLEWSKA	GODLEWSKA	https://www.incda-fundulea.ro/rar/nr34/rar34.23.pdf	18	2017	Field	Dactylis glomerata	Field crops	200	Other crops	Dfb	Snow	Fully humid	Warm summer	Siedlce	Poland	22.28	52.169	3	900	Optimal	190	Optimal			7.2	Neutral	Silt loam	0.0378	High	Kelpak	1	Foliar	10	ml/l	21	3	0	kg/ha	13300	534.195	0.040165	12500	502.063	0.040165	Absolute			Water-Based Extractions	Liquid
2WoSGODLEWSKA	GODLEWSKA	https://www.incda-fundulea.ro/rar/nr34/rar34.23.pdf	19	2017	Field	Festulolium braunii	Field crops	200	Other crops	Dfb	Snow	Fully humid	Warm summer	Siedlce	Poland	22.28	52.169	3	900	Optimal	190	Optimal			7.2	Neutral	Silt loam	0.0378	High	Kelpak	1	Foliar	10	ml/l	21	3	0	kg/ha	8200	329.353	0.040165	7700	309.271	0.040165	Absolute			Water-Based Extractions	Liquid
2WoSGODLEWSKA	GODLEWSKA	https://www.incda-fundulea.ro/rar/nr34/rar34.23.pdf	20	2017	Field	Festulolium braunii	Field crops	200	Other crops	Dfb	Snow	Fully humid	Warm summer	Siedlce	Poland	22.28	52.169	3	900	Optimal	190	Optimal			7.2	Neutral	Silt loam	0.0378	High	Kelpak	1	Foliar	10	ml/l	21	3	0	kg/ha	6900	277.139	0.040165	6400	257.056	0.040165	Absolute			Water-Based Extractions	Liquid
2WoSGODLEWSKA	GODLEWSKA	https://www.incda-fundulea.ro/rar/nr34/rar34.23.pdf	21	2017	Field	Festulolium braunii	Field crops	200	Other crops	Dfb	Snow	Fully humid	Warm summer	Siedlce	Poland	22.28	52.169	3	900	Optimal	190	Optimal			7.2	Neutral	Silt loam	0.0378	High	Kelpak	1	Foliar	10	ml/l	21	3	0	kg/ha	17200	690.838	0.040165	15900	638.624	0.040165	Absolute			Water-Based Extractions	Liquid
2WoSGODLEWSKA	GODLEWSKA	https://www.incda-fundulea.ro/rar/nr34/rar34.23.pdf	22	2017	Field	Festulolium braunii	Field crops	200	Other crops	Dfb	Snow	Fully humid	Warm summer	Siedlce	Poland	22.28	52.169	3	900	Optimal	190	Optimal			7.2	Neutral	Silt loam	0.0378	High	Kelpak	1	Foliar	10	ml/l	21	3	0	kg/ha	11900	477.964	0.040165	11000	441.815	0.040165	Absolute			Water-Based Extractions	Liquid
2WoSGODLEWSKA	GODLEWSKA	https://www.incda-fundulea.ro/rar/nr34/rar34.23.pdf	23	2017	Field	Festulolium braunii	Field crops	200	Other crops	Dfb	Snow	Fully humid	Warm summer	Siedlce	Poland	22.28	52.169	3	900	Optimal	190	Optimal			7.2	Neutral	Silt loam	0.0378	High	Kelpak	1	Foliar	10	ml/l	21	3	0	kg/ha	12900	518.129	0.040165	11900	477.964	0.040165	Absolute			Water-Based Extractions	Liquid
2WoSGODLEWSKA	GODLEWSKA	https://www.incda-fundulea.ro/rar/nr34/rar34.23.pdf	24	2017	Field	Dactylis glomerata	Field crops	200	Other crops	Dfb	Snow	Fully humid	Warm summer	Siedlce	Poland	22.28	52.169	3	900	Optimal	190	Optimal			7.2	Neutral	Silt loam	0.0378	High	Kelpak	1	Foliar	10	ml/l	21	3	0	kg/ha	7600	305.254	0.040165	7000	281.155	0.040165	Absolute			Water-Based Extractions	Liquid
2WoSGODLEWSKA	GODLEWSKA	https://www.incda-fundulea.ro/rar/nr34/rar34.23.pdf	25	2017	Field	Festulolium braunii	Field crops	200	Other crops	Dfb	Snow	Fully humid	Warm summer	Siedlce	Poland	22.28	52.169	3	900	Optimal	190	Optimal			7.2	Neutral	Silt loam	0.0378	High	Kelpak	1	Foliar	10	ml/l	21	3	0	kg/ha	9600	385.584	0.040165	8800	353.452	0.040165	Absolute			Water-Based Extractions	Liquid
2WoSGODLEWSKA	GODLEWSKA	https://www.incda-fundulea.ro/rar/nr34/rar34.23.pdf	26	2017	Field	Festulolium braunii	Field crops	200	Other crops	Dfb	Snow	Fully humid	Warm summer	Siedlce	Poland	22.28	52.169	3	900	Optimal	190	Optimal			7.2	Neutral	Silt loam	0.0378	High	Kelpak	1	Foliar	10	ml/l	21	3	0	kg/ha	10400	417.716	0.040165	9400	377.551	0.040165	Absolute			Water-Based Extractions	Liquid
2WoSGODLEWSKA	GODLEWSKA	https://www.incda-fundulea.ro/rar/nr34/rar34.23.pdf	27	2017	Field	Festulolium braunii	Field crops	200	Other crops	Dfb	Snow	Fully humid	Warm summer	Siedlce	Poland	22.28	52.169	3	900	Optimal	190	Optimal			7.2	Neutral	Silt loam	0.0378	High	Kelpak	1	Foliar	10	ml/l	21	3	0	kg/ha	6000	240.99	0.040165	5400	216.891	0.040165	Absolute			Water-Based Extractions	Liquid
2WoSGODLEWSKA	GODLEWSKA	https://www.incda-fundulea.ro/rar/nr34/rar34.23.pdf	28	2017	Field	Festulolium braunii	Field crops	200	Other crops	Dfb	Snow	Fully humid	Warm summer	Siedlce	Poland	22.28	52.169	3	900	Optimal	190	Optimal			7.2	Neutral	Silt loam	0.0378	High	Kelpak	1	Foliar	10	ml/l	21	3	0	kg/ha	10900	437.799	0.040165	9800	393.617	0.040165	Absolute			Water-Based Extractions	Liquid
2WoSGODLEWSKA	GODLEWSKA	https://www.incda-fundulea.ro/rar/nr34/rar34.23.pdf	29	2017	Field	Dactylis glomerata	Field crops	200	Other crops	Dfb	Snow	Fully humid	Warm summer	Siedlce	Poland	22.28	52.169	3	900	Optimal	190	Optimal			7.2	Neutral	Silt loam	0.0378	High	Kelpak	1	Foliar	10	ml/l	21	3	0	kg/ha	10600	425.749	0.040165	9500	381.568	0.040165	Absolute			Water-Based Extractions	Liquid
2WoSGODLEWSKA	GODLEWSKA	https://www.incda-fundulea.ro/rar/nr34/rar34.23.pdf	30	2017	Field	Dactylis glomerata	Field crops	200	Other crops	Dfb	Snow	Fully humid	Warm summer	Siedlce	Poland	22.28	52.169	3	900	Optimal	190	Optimal			7.2	Neutral	Silt loam	0.0378	High	Kelpak	1	Foliar	10	ml/l	21	3	0	kg/ha	11000	441.815	0.040165	9800	393.617	0.040165	Absolute			Water-Based Extractions	Liquid
2WoSGODLEWSKA	GODLEWSKA	https://www.incda-fundulea.ro/rar/nr34/rar34.23.pdf	31	2017	Field	Festulolium braunii	Field crops	200	Other crops	Dfb	Snow	Fully humid	Warm summer	Siedlce	Poland	22.28	52.169	3	900	Optimal	190	Optimal			7.2	Neutral	Silt loam	0.0378	High	Kelpak	1	Foliar	10	ml/l	21	3	0	kg/ha	8100	325.337	0.040165	7200	289.188	0.040165	Absolute			Water-Based Extractions	Liquid
2WoSGODLEWSKA	GODLEWSKA	https://www.incda-fundulea.ro/rar/nr34/rar34.23.pdf	32	2017	Field	Festulolium braunii	Field crops	200	Other crops	Dfb	Snow	Fully humid	Warm summer	Siedlce	Poland	22.28	52.169	3	900	Optimal	190	Optimal			7.2	Neutral	Silt loam	0.0378	High	Kelpak	1	Foliar	10	ml/l	21	3	0	kg/ha	15900	638.624	0.040165	14000	562.31	0.040165	Absolute			Water-Based Extractions	Liquid
2WoSGODLEWSKA	GODLEWSKA	https://www.incda-fundulea.ro/rar/nr34/rar34.23.pdf	33	2017	Field	Festulolium braunii	Field crops	200	Other crops	Dfb	Snow	Fully humid	Warm summer	Siedlce	Poland	22.28	52.169	3	900	Optimal	190	Optimal			7.2	Neutral	Silt loam	0.0378	High	Kelpak	1	Foliar	10	ml/l	21	3	0	kg/ha	13400	538.211	0.040165	11700	469.931	0.040165	Absolute			Water-Based Extractions	Liquid
2WoSGODLEWSKA	GODLEWSKA	https://www.incda-fundulea.ro/rar/nr34/rar34.23.pdf	34	2017	Field	Dactylis glomerata	Field crops	200	Other crops	Dfb	Snow	Fully humid	Warm summer	Siedlce	Poland	22.28	52.169	3	900	Optimal	190	Optimal			7.2	Neutral	Silt loam	0.0378	High	Kelpak	1	Foliar	10	ml/l	21	3	0	kg/ha	15500	622.558	0.040165	13300	534.195	0.040165	Absolute			Water-Based Extractions	Liquid
2WoSGODLEWSKA	GODLEWSKA	https://www.incda-fundulea.ro/rar/nr34/rar34.23.pdf	35	2017	Field	Dactylis glomerata	Field crops	200	Other crops	Dfb	Snow	Fully humid	Warm summer	Siedlce	Poland	22.28	52.169	3	900	Optimal	190	Optimal			7.2	Neutral	Silt loam	0.0378	High	Kelpak	1	Foliar	10	ml/l	21	3	0	kg/ha	9500	381.568	0.040165	8100	325.337	0.040165	Absolute			Water-Based Extractions	Liquid
2WoSGODLEWSKA	GODLEWSKA	https://www.incda-fundulea.ro/rar/nr34/rar34.23.pdf	36	2017	Field	Dactylis glomerata	Field crops	200	Other crops	Dfb	Snow	Fully humid	Warm summer	Siedlce	Poland	22.28	52.169	3	900	Optimal	190	Optimal			7.2	Neutral	Silt loam	0.0378	High	Kelpak	1	Foliar	10	ml/l	21	3	0	kg/ha	16500	662.723	0.040165	14000	562.31	0.040165	Absolute			Water-Based Extractions	Liquid
2WoSGODLEWSKA	GODLEWSKA	https://www.incda-fundulea.ro/rar/nr34/rar34.23.pdf	37	2017	Field	Dactylis glomerata	Field crops	200	Other crops	Dfb	Snow	Fully humid	Warm summer	Siedlce	Poland	22.28	52.169	3	900	Optimal	190	Optimal			7.2	Neutral	Silt loam	0.0378	High	Kelpak	1	Foliar	10	ml/l	21	3	0	kg/ha	19000	763.135	0.040165	16000	642.64	0.040165	Absolute			Water-Based Extractions	Liquid
2WoSGODLEWSKA	GODLEWSKA	https://www.incda-fundulea.ro/rar/nr34/rar34.23.pdf	38	2017	Field	Festulolium braunii	Field crops	200	Other crops	Dfb	Snow	Fully humid	Warm summer	Siedlce	Poland	22.28	52.169	3	900	Optimal	190	Optimal			7.2	Neutral	Silt loam	0.0378	High	Kelpak	1	Foliar	10	ml/l	21	3	0	kg/ha	5000	200.825	0.040165	4200	168.693	0.040165	Absolute			Water-Based Extractions	Liquid
2WoSGODLEWSKA	GODLEWSKA	https://www.incda-fundulea.ro/rar/nr34/rar34.23.pdf	39	2017	Field	Festulolium braunii	Field crops	200	Other crops	Dfb	Snow	Fully humid	Warm summer	Siedlce	Poland	22.28	52.169	3	900	Optimal	190	Optimal			7.2	Neutral	Silt loam	0.0378	High	Kelpak	1	Foliar	10	ml/l	21	3	0	kg/ha	6900	277.139	0.040165	5700	228.941	0.040165	Absolute			Water-Based Extractions	Liquid
2WoSGODLEWSKA	GODLEWSKA	https://www.incda-fundulea.ro/rar/nr34/rar34.23.pdf	40	2017	Field	Festulolium braunii	Field crops	200	Other crops	Dfb	Snow	Fully humid	Warm summer	Siedlce	Poland	22.28	52.169	3	900	Optimal	190	Optimal			7.2	Neutral	Silt loam	0.0378	High	Kelpak	1	Foliar	10	ml/l	21	3	0	kg/ha	9200	369.518	0.040165	7600	305.254	0.040165	Absolute			Water-Based Extractions	Liquid
2WoSGODLEWSKA	GODLEWSKA	https://www.incda-fundulea.ro/rar/nr34/rar34.23.pdf	41	2017	Field	Dactylis glomerata	Field crops	200	Other crops	Dfb	Snow	Fully humid	Warm summer	Siedlce	Poland	22.28	52.169	3	900	Optimal	190	Optimal			7.2	Neutral	Silt loam	0.0378	High	Kelpak	1	Foliar	10	ml/l	21	3	0	kg/ha	9900	397.634	0.040165	7800	313.287	0.040165	Absolute			Water-Based Extractions	Liquid
3ScopusHAIDER	HAIDER	https://www.cabidigitallibrary.org/doi/pdf/10.5555/20133005679	42	2012	Field	Solanum tuberosum L.	Field crops	600	Root/tuber	BSh	Arid	Steppe	Hot arid	Faisalabad	Pakistan	73.0833	31.4167	4												Primo	1	Foliar	0.416667	ml/l	15	2	0	kg/ha	20600	1317.45	0.0639538	19500	1804.15	0.0925203	Absolute			Water-Based Extractions	Liquid
3ScopusHAIDER	HAIDER	https://www.cabidigitallibrary.org/doi/pdf/10.5555/20133005679	43	2012	Field	Solanum tuberosum L.	Field crops	600	Root/tuber	BSh	Arid	Steppe	Hot arid	Faisalabad	Pakistan	73.0833	31.4167	4												Primo	1	Foliar	0.416667	ml/l	15	2	0	kg/ha	20800	1330.24	0.0639538	19500	1804.15	0.0925203	Absolute			Water-Based Extractions	Liquid
3ScopusHAIDER	HAIDER	https://www.cabidigitallibrary.org/doi/pdf/10.5555/20133005679	44	2012	Field	Solanum tuberosum L.	Field crops	600	Root/tuber	BSh	Arid	Steppe	Hot arid	Faisalabad	Pakistan	73.0833	31.4167	4												Primo	1	Foliar	0.416667	ml/l	0	1	1	kg/ha	21500	1375.01	0.0639538	19500	1804.15	0.0925203	Absolute			Water-Based Extractions	Liquid
3ScopusHAIDER	HAIDER	https://www.cabidigitallibrary.org/doi/pdf/10.5555/20133005679	45	2012	Field	Solanum tuberosum L.	Field crops	600	Root/tuber	BSh	Arid	Steppe	Hot arid	Faisalabad	Pakistan	73.0833	31.4167	4												Primo	1	Foliar	0.416667	ml/l	15	3	0	kg/ha	21900	1400.59	0.0639538	19500	1804.15	0.0925203	Absolute			Water-Based Extractions	Liquid
3ScopusHAIDER	HAIDER	https://www.cabidigitallibrary.org/doi/pdf/10.5555/20133005679	46	2012	Field	Solanum tuberosum L.	Field crops	600	Root/tuber	BSh	Arid	Steppe	Hot arid	Faisalabad	Pakistan	73.0833	31.4167	4												Primo	1	Foliar	0.416667	ml/l	0	1	1	kg/ha	22100	1413.38	0.0639538	19500	1804.15	0.0925203	Absolute			Water-Based Extractions	Liquid
3ScopusHAIDER	HAIDER	https://www.cabidigitallibrary.org/doi/pdf/10.5555/20133005679	47	2012	Field	Solanum tuberosum L.	Field crops	600	Root/tuber	BSh	Arid	Steppe	Hot arid	Faisalabad	Pakistan	73.0833	31.4167	4												Primo	1	Foliar	0.416667	ml/l	0	1	1	kg/ha	23400	1496.52	0.0639538	19500	1804.15	0.0925203	Absolute			Water-Based Extractions	Liquid
3ScopusHAIDER	HAIDER	https://www.cabidigitallibrary.org/doi/pdf/10.5555/20133005679	48	2012	Field	Solanum tuberosum L.	Field crops	600	Root/tuber	BSh	Arid	Steppe	Hot arid	Faisalabad	Pakistan	73.0833	31.4167	4												Primo	1	Foliar	0.416667	ml/l	30	2	0	kg/ha	24420	1561.75	0.0639538	19500	1804.15	0.0925203	Absolute			Water-Based Extractions	Liquid
4WoSRAJU	RAJU	https://doi.org/10.56042/ijeb.v60i07.64064	49	2022	Field	Saccharum officinarum	Field crops	600	Sugar crops	Aw	Equatorial	Winter dry		Tamil Nadu	India	76.9661	11.0168	3												LBS-6	1	Foliar	2	mL/L	30	3	0	kg/ha	89000	4841.88	0.0544032	99000	5592.15	0.0564864	Reference	Fertilizers	FE	Water-Based Extractions	Liquid
4WoSRAJU	RAJU	https://doi.org/10.56042/ijeb.v60i07.64064	50	2022	Field	Saccharum officinarum	Field crops	600	Sugar crops	Aw	Equatorial	Winter dry		Tamil Nadu	India	76.9661	11.0168	3												LBS-6	1	Foliar	1	mL/L	30	3	0	kg/ha	85700	4662.35	0.0544032	92900	5247.58	0.0564864	Reference	Fertilizers	FE	Water-Based Extractions	Liquid
4WoSRAJU	RAJU	https://doi.org/10.56042/ijeb.v60i07.64064	51	2022	Field	Saccharum officinarum	Field crops	600	Sugar crops	Aw	Equatorial	Winter dry		Tamil Nadu	India	76.9661	11.0168	3												LBS-6	1	Foliar	2	mL/L	30	3	0	kg/ha	93500	5086.7	0.0544032	99000	5592.15	0.0564864	Reference	Fertilizers	FE	Water-Based Extractions	Liquid
4WoSRAJU	RAJU	https://doi.org/10.56042/ijeb.v60i07.64064	52	2022	Field	Saccharum officinarum	Field crops	600	Sugar crops	Aw	Equatorial	Winter dry		Tamil Nadu	India	76.9661	11.0168	3												LBS-6	1	Foliar	1	mL/L	30	3	0	kg/ha	89500	4869.08	0.0544032	92900	5247.58	0.0564864	Reference	Fertilizers	FE	Water-Based Extractions	Liquid
4WoSRAJU	RAJU	https://doi.org/10.56042/ijeb.v60i07.64064	53	2022	Field	Saccharum officinarum	Field crops	600	Sugar crops	Aw	Equatorial	Winter dry		Tamil Nadu	India	76.9661	11.0168	3												LBS-6	1	Foliar	1	mL/L	30	3	0	kg/ha	85700	4662.35	0.0544032	82100	4637.53	0.0564864	Absolute			Water-Based Extractions	Liquid
4WoSRAJU	RAJU	https://doi.org/10.56042/ijeb.v60i07.64064	54	2022	Field	Saccharum officinarum	Field crops	600	Sugar crops	Aw	Equatorial	Winter dry		Tamil Nadu	India	76.9661	11.0168	3												LBS-6	1	Foliar	2	mL/L	30	3	0	kg/ha	89000	4841.88	0.0544032	85000	4801.34	0.0564864	Absolute			Water-Based Extractions	Liquid
4WoSRAJU	RAJU	https://doi.org/10.56042/ijeb.v60i07.64064	55	2022	Field	Saccharum officinarum	Field crops	600	Sugar crops	Aw	Equatorial	Winter dry		Tamil Nadu	India	76.9661	11.0168	3												LBS-6	1	Foliar	1	mL/L	30	3	0	kg/ha	89500	4869.08	0.0544032	82100	4637.53	0.0564864	Absolute			Water-Based Extractions	Liquid
4WoSRAJU	RAJU	https://doi.org/10.56042/ijeb.v60i07.64064	56	2022	Field	Saccharum officinarum	Field crops	600	Sugar crops	Aw	Equatorial	Winter dry		Tamil Nadu	India	76.9661	11.0168	3												LBS-6	1	Foliar	2	mL/L	30	3	0	kg/ha	93500	5086.7	0.0544032	85000	4801.34	0.0564864	Absolute			Water-Based Extractions	Liquid
4WoSRAJU	RAJU	https://doi.org/10.56042/ijeb.v60i07.64064	57	2022	Field	Saccharum officinarum	Field crops	600	Sugar crops	Aw	Equatorial	Winter dry		Tamil Nadu	India	76.9661	11.0168	3												LBS-6	1	Foliar	2	mL/L	30	3	0	kg/ha	89000	4841.88	0.0544032	79800	4507.61	0.0564864	Absolute			Water-Based Extractions	Liquid
4WoSRAJU	RAJU	https://doi.org/10.56042/ijeb.v60i07.64064	58	2022	Field	Saccharum officinarum	Field crops	600	Sugar crops	Aw	Equatorial	Winter dry		Tamil Nadu	India	76.9661	11.0168	3												LBS-6	1	Foliar	1	mL/L	30	3	0	kg/ha	85700	4662.35	0.0544032	76300	4309.91	0.0564864	Absolute			Water-Based Extractions	Liquid
4WoSRAJU	RAJU	https://doi.org/10.56042/ijeb.v60i07.64064	59	2022	Field	Saccharum officinarum	Field crops	600	Sugar crops	Aw	Equatorial	Winter dry		Tamil Nadu	India	76.9661	11.0168	3												LBS-6	1	Foliar	2	mL/L	30	3	0	kg/ha	93500	5086.7	0.0544032	79800	4507.61	0.0564864	Absolute			Water-Based Extractions	Liquid
4WoSRAJU	RAJU	https://doi.org/10.56042/ijeb.v60i07.64064	60	2022	Field	Saccharum officinarum	Field crops	600	Sugar crops	Aw	Equatorial	Winter dry		Tamil Nadu	India	76.9661	11.0168	3												LBS-6	1	Foliar	1	mL/L	30	3	0	kg/ha	89500	4869.08	0.0544032	76300	4309.91	0.0564864	Absolute			Water-Based Extractions	Liquid
5ScopusAL-BAYATI	AL-BAYATI	https://connectjournals.com/03899.2020.16.633	61	2020	Field	Solanum melongena L.	Field crops	600	Vegetables and melons	BWk	Arid	Desert	Hot arid	Najaf	Iraq	44.9243	31.9852	3	3.77	Very low	0.65	Very low	2.49	Slightly saline	7.23	Neutral	Sandy loam	0.0126	Low	Tecamin Algae	1	Foliar	2	mL/L	25	3	0	kg/ha	11690	648.968	0.0555148	10720	773.87	0.0721894	Absolute			Alkaline Hydrolysis	Liquid
5ScopusAL-BAYATI	AL-BAYATI	https://connectjournals.com/03899.2020.16.633	62	2020	Field	Solanum melongena L.	Field crops	600	Vegetables and melons	BWk	Arid	Desert	Hot arid	Najaf	Iraq	44.9243	31.9852	3	3.77	Very low	0.65	Very low	2.49	Slightly saline	7.23	Neutral	Sandy loam	0.0126	Low	Tecamin Algae	1	Foliar	2	mL/L	25	3	0	kg/ha	13340	740.568	0.0555148	12020	867.716	0.0721894	Absolute			Alkaline Hydrolysis	Liquid
5ScopusAL-BAYATI	AL-BAYATI	https://connectjournals.com/03899.2020.16.633	63	2020	Field	Solanum melongena L.	Field crops	600	Vegetables and melons	BWk	Arid	Desert	Hot arid	Najaf	Iraq	44.9243	31.9852	3	3.77	Very low	0.65	Very low	2.49	Slightly saline	7.23	Neutral	Sandy loam	0.0126	Low	Tecamin Algae	1	Foliar	2	mL/L	25	3	0	kg/ha	15130	839.939	0.0555148	13500	974.557	0.0721894	Absolute			Alkaline Hydrolysis	Liquid
5ScopusAL-BAYATI	AL-BAYATI	https://connectjournals.com/03899.2020.16.633	64	2020	Field	Solanum melongena L.	Field crops	600	Vegetables and melons	BWk	Arid	Desert	Hot arid	Najaf	Iraq	44.9243	31.9852	3	3.77	Very low	0.65	Very low	2.49	Slightly saline	7.23	Neutral	Sandy loam	0.0126	Low	Tecamin Algae	1	Foliar	4	mL/L	25	3	0	kg/ha	12800	710.59	0.0555148	10720	773.87	0.0721894	Absolute			Alkaline Hydrolysis	Liquid
5ScopusAL-BAYATI	AL-BAYATI	https://connectjournals.com/03899.2020.16.633	65	2020	Field	Solanum melongena L.	Field crops	600	Vegetables and melons	BWk	Arid	Desert	Hot arid	Najaf	Iraq	44.9243	31.9852	3	3.77	Very low	0.65	Very low	2.49	Slightly saline	7.23	Neutral	Sandy loam	0.0126	Low	Tecamin Algae	1	Foliar	4	mL/L	25	3	0	kg/ha	14770	819.954	0.0555148	12020	867.716	0.0721894	Absolute			Alkaline Hydrolysis	Liquid
5ScopusAL-BAYATI	AL-BAYATI	https://connectjournals.com/03899.2020.16.633	66	2020	Field	Solanum melongena L.	Field crops	600	Vegetables and melons	BWk	Arid	Desert	Hot arid	Najaf	Iraq	44.9243	31.9852	3	3.77	Very low	0.65	Very low	2.49	Slightly saline	7.23	Neutral	Sandy loam	0.0126	Low	Tecamin Algae	1	Foliar	4	mL/L	25	3	0	kg/ha	16840	934.87	0.0555148	13500	974.557	0.0721894	Absolute			Alkaline Hydrolysis	Liquid
6ScopusVELASCO-RAMIREZ	VELASCO-RAMIREZ	http://dx.doi.org/10.56369/tsaes.3104	67	2020	Indoor	Eustoma grandiflorum	Field crops	200	Other crops	Cwa	Warm temperate	Winter dry	Hot summer	Jalisco	Mexico	-103.385	20.7236	3					1.3	Nonsaline						SWE	0	Foliar	20	mL/L	0	1	1	Diametro de botón floral	19	0.763135	0.040165	14	0.56231	0.040165	Absolute			Water-Based Extractions	Liquid
6ScopusVELASCO-RAMIREZ	VELASCO-RAMIREZ	http://dx.doi.org/10.56369/tsaes.3104	68	2020	Indoor	Eustoma grandiflorum	Field crops	200	Other crops	Cwa	Warm temperate	Winter dry	Hot summer	Jalisco	Mexico	-103.385	20.7236	3					1.3	Nonsaline						SWE	0	Foliar	20	mL/L	0	1	1	Diametro de botón floral	19	0.763135	0.040165	12	0.48198	0.040165	Absolute			Water-Based Extractions	Liquid
9ScopusPOHL	POHL	10.5586/aa.1752	69	2018	Field	Solanum melongena L.	Field crops	600	Vegetables and melons	Dfb	Snow	Fully humid	Warm summer	Krakow	Poland	19.9328	50.0608	3	90	Optimal	220	Optimal			6.11	Slightly acid		0.02	Medium	Goëmar BM 86	1	Foliar	2.5	ml/l	14	3	0	kg/ha	28500	1582.17	0.0555148	27000	1949.11	0.0721894	Absolute			Water-Based Extractions	Liquid
9ScopusPOHL	POHL	10.5586/aa.1752	70	2018	Field	Solanum melongena L.	Field crops	600	Vegetables and melons	Dfb	Snow	Fully humid	Warm summer	Krakow	Poland	19.9328	50.0608	3	90	Optimal	220	Optimal			6.11	Slightly acid		0.02	Medium	Goëmar BM 86	1	Foliar	2.5	ml/l	14	3	0	kg/ha	26000	1443.39	0.0555148	23500	1696.45	0.0721894	Absolute			Water-Based Extractions	Liquid
9ScopusPOHL	POHL	10.5586/aa.1752	71	2018	Field	Solanum melongena L.	Field crops	600	Vegetables and melons	Dfb	Snow	Fully humid	Warm summer	Krakow	Poland	19.9328	50.0608	3	90	Optimal	220	Optimal			6.11	Slightly acid		0.02	Medium	Goëmar BM 86	1	Foliar	2.5	ml/l	14	3	0	kg/ha	32300	1793.13	0.0555148	29000	2093.49	0.0721894	Absolute			Water-Based Extractions	Liquid
9ScopusPOHL	POHL	10.5586/aa.1752	72	2018	Field	Solanum melongena L.	Field crops	600	Vegetables and melons	Dfb	Snow	Fully humid	Warm summer	Krakow	Poland	19.9328	50.0608	3	90	Optimal	220	Optimal			6.11	Slightly acid		0.02	Medium	Goëmar BM 86	1	Foliar	2.5	ml/l	14	3	0	kg/ha	25000	1387.87	0.0555148	19500	1407.69	0.0721894	Absolute			Water-Based Extractions	Liquid
10ScopusSANDHU	SANDHU	10.46429/jaupr.v102i1-2.17531	73	2018	Indoor	Brassica oleraceae	Field crops	600	Vegetables and melons	Cfa	Warm temperate	Fully humid	Hot summer	Nashville	United States	-86.7844	36.1659	3									Sandy loams	0.058	High	Stimplex	1	Foliar	3.2	mL/L	14	3	0	g/planta	388.4	21.562	0.0555148	456.2	32.9328	0.0721894	Absolute			Alkaline Hydrolysis	Liquid
10ScopusSANDHU	SANDHU	10.46429/jaupr.v102i1-2.17531	74	2018	Indoor	Beta vulgaris L.	Field crops	600	Sugar crops	Cfa	Warm temperate	Fully humid	Hot summer	Nashville	United States	-86.7844	36.1659	3									Sandy loams	0.058	High	Stimplex	1	Foliar	3.2	mL/L	14	3	0	g/planta	445.7	24.2475	0.0544032	401.33	22.6697	0.0564864	Absolute			Alkaline Hydrolysis	Liquid
10ScopusSANDHU	SANDHU	10.46429/jaupr.v102i1-2.17531	75	2018	Indoor	Amaranthus	Field crops	600	Vegetables and melons	Cfa	Warm temperate	Fully humid	Hot summer	Nashville	United States	-86.7844	36.1659	3									Sandy loams	0.058	High	Stimplex	1	Foliar	3.2	mL/L	14	3	0	g/planta	270	14.989	0.0555148	230	16.6036	0.0721894	Absolute			Alkaline Hydrolysis	Liquid
10ScopusSANDHU	SANDHU	10.46429/jaupr.v102i1-2.17531	76	2018	Indoor	Brassica oleraceae	Field crops	600	Vegetables and melons	Cfa	Warm temperate	Fully humid	Hot summer	Nashville	United States	-86.7844	36.1659	3									Sandy loams	0.058	High	Stimplex	1	Foliar	3.2	mL/L	14	3	0	g/planta	423	23.4828	0.0555148	354.43	25.5861	0.0721894	Absolute			Alkaline Hydrolysis	Liquid
10ScopusSANDHU	SANDHU	10.46429/jaupr.v102i1-2.17531	77	2018	Indoor	Lactuca sativa L.	Field crops	600	Vegetables and melons	Cfa	Warm temperate	Fully humid	Hot summer	Nashville	United States	-86.7844	36.1659	3									Sandy loams	0.058	High	Stimplex	1	Foliar	3.2	mL/L	14	3	0	g/planta	343.37	19.0621	0.0555148	262.27	18.9331	0.0721894	Absolute			Alkaline Hydrolysis	Liquid
10ScopusSANDHU	SANDHU	10.46429/jaupr.v102i1-2.17531	78	2018	Indoor	Brassica juncea L.	Field crops	600	Vegetables and melons	Cfa	Warm temperate	Fully humid	Hot summer	Nashville	United States	-86.7844	36.1659	3									Sandy loams	0.058	High	Stimplex	1	Foliar	3.2	mL/L	14	3	0	g/planta	500.77	27.8002	0.0555148	368.63	26.6112	0.0721894	Absolute			Alkaline Hydrolysis	Liquid
12ScopusLEOGRANDE	LEOGRANDE	10.3390/su14116816	79	2022	Field	Olea europea L.	Field crops	200	Oilseed	Csa	Warm temperate	Summer dry	Hot summer	Ostuni	Italy	17.7251	40.7261	2					0.63	Nonsaline	7.9	Moderately alkaline	Loamy			SEACTIV	1	Foliar	15	ml/l	20	2	0	kg/planta	80.85	3.24734	0.040165	75.27	3.02322	0.040165	Absolute			Water-Based Extractions	Liquid
12ScopusLEOGRANDE	LEOGRANDE	10.3390/su14116816	80	2022	Field	Vitis vinifera L.	Trees and Bushes	1000	Fruit and nuts	Csa	Warm temperate	Summer dry	Hot summer	Ostuni	Italy	17.3909	40.7083	4					0.14	Nonsaline	7.3	Neutral	Clay loam			SEACTIV	1	Foliar	3	ml/l	20	3	0	g/bunch	214.4	14.0702	0.065626	195.1	13.9486	0.0714945	Absolute			Water-Based Extractions	Liquid
15ScopusDOMINGO	DOMINGO	10.3390/plants12040845	81	2023	Indoor	Solanum lycopersicum L	Field crops	600	Vegetables and melons	Cfb	Warm temperate	Fully humid	Warm summer	Varese	Italy	8.8256	45.8187	3												SWE	0	Foliar	2	g/L	14	2	0	g/planta	0.69	0.179	0.25942	0.875	0.203	0.25942	Absolute			Pressurized Liquid Extraction	Powder
15ScopusDOMINGO	DOMINGO	10.3390/plants12040845	82	2023	Indoor	Solanum lycopersicum L	Field crops	600	Vegetables and melons	Cfb	Warm temperate	Fully humid	Warm summer	Varese	Italy	8.8256	45.8187	3												SWE	0	Foliar	2	g/L	14	2	0	g/planta	6.635	0.665	0.100226	6.423	0.725	0.100226	Absolute			Pressurized Liquid Extraction	Powder
15ScopusDOMINGO	DOMINGO	10.3390/plants12040845	83	2023	Indoor	Solanum lycopersicum L	Field crops	600	Vegetables and melons	Cfb	Warm temperate	Fully humid	Warm summer	Varese	Italy	8.8256	45.8187	3												SWE	0	Foliar	2	g/L	14	2	0	g/planta	0.938	0.27	0.287846	0.875	0.203	0.287846	Absolute			Pressurized Liquid Extraction	Powder
15ScopusDOMINGO	DOMINGO	10.3390/plants12040845	84	2023	Indoor	Solanum lycopersicum L	Field crops	600	Vegetables and melons	Cfb	Warm temperate	Fully humid	Warm summer	Varese	Italy	8.8256	45.8187	3												SWE	0	Foliar	2	g/L	14	2	0	g/planta	7.03	0.574	0.0816501	6.423	0.725	0.0816501	Absolute			Pressurized Liquid Extraction	Powder
15ScopusDOMINGO	DOMINGO	10.3390/plants12040845	85	2023	Indoor	Solanum lycopersicum L	Field crops	600	Vegetables and melons	Cfb	Warm temperate	Fully humid	Warm summer	Varese	Italy	8.8256	45.8187	3												SWE	0	Foliar	2	g/L	14	2	0	g/planta	7.756	0.725	0.093476	6.423	0.725	0.093476	Absolute			Pressurized Liquid Extraction	Powder
15ScopusDOMINGO	DOMINGO	10.3390/plants12040845	86	2023	Indoor	Solanum lycopersicum L	Field crops	600	Vegetables and melons	Cfb	Warm temperate	Fully humid	Warm summer	Varese	Italy	8.8256	45.8187	3												SWE	0	Foliar	2	g/L	14	2	0	g/planta	1.481	0.0822175	0.0555148	0.875	0.0631657	0.0721894	Absolute			Pressurized Liquid Extraction	Powder
16PubmedCONSENTINO	CONSENTINO	10.3390/plants12020245	87	2023	Field	Fragaria x ananassa	Trees and Bushes	1000	Fruit and nuts	Csa	Warm temperate	Summer dry	Hot summer	Marsala	Italy	12.4371	37.7987	3									Sandy loam			Kelpstar	1	Foliar	3	mL/L	7	6	0	kg/ha	46385.8	3044.11	0.065626	56830.9	4063.1	0.0714945	Absolute			Water-Based Extractions	Liquid
16PubmedCONSENTINO	CONSENTINO	10.3390/plants12020245	88	2023	Field	Fragaria x ananassa	Trees and Bushes	1000	Fruit and nuts	Csa	Warm temperate	Summer dry	Hot summer	Marsala	Italy	12.4371	37.7987	3									Sandy loam			Kelpstar	1	Foliar	3	mL/L	7	6	0	kg/ha	54789.3	3595.6	0.065626	56830.9	4063.1	0.0714945	Absolute			Water-Based Extractions	Liquid
16PubmedCONSENTINO	CONSENTINO	10.3390/plants12020245	89	2023	Field	Fragaria x ananassa	Trees and Bushes	1000	Fruit and nuts	Csa	Warm temperate	Summer dry	Hot summer	Marsala	Italy	12.4371	37.7987	3									Sandy loam			Kelpstar	1	Foliar	3	mL/L	7	6	0	kg/ha	58587.5	3844.86	0.065626	56830.9	4063.1	0.0714945	Absolute			Water-Based Extractions	Liquid
16PubmedCONSENTINO	CONSENTINO	10.3390/plants12020245	90	2023	Field	Fragaria x ananassa	Trees and Bushes	1000	Fruit and nuts	Csa	Warm temperate	Summer dry	Hot summer	Marsala	Italy	12.4371	37.7987	3									Sandy loam			Kelpstar	1	Foliar	3	mL/L	7	6	0	kg/ha	63145.4	4143.98	0.065626	56830.9	4063.1	0.0714945	Absolute			Water-Based Extractions	Liquid
18ScopusBELLA	LA BELLA	10.3390/plants10061139	91	2021	Indoor	Spinacia oleracea L.	Field crops	600	Vegetables and melons	Csa	Warm temperate	Summer dry	Hot summer	Palermo	Italy	13.6	38.2	3												Kelpstar	1	Foliar	3	mL/L	7	6	0	g/planta	45.44	8.23	0.181118	39.73	9.83	0.181118	Absolute			Water-Based Extractions	Liquid
19PubmedPETOUMENOU	PETOUMENOU	10.3390/plants10050906	92	2021	Field	Vitis vinifera L.	Trees and Bushes	1000	Fruit and nuts	Csa	Warm temperate	Summer dry	Hot summer	Karitsa	Greece	22.4674	40.1836	12									Loamy			Kelpak	1	Foliar	3	ml/l	14	3	0	kg/vine	28028	1839.36	0.065626	41167	2943.22	0.0714945	Reference	Phytohormones	HO	Water-Based Extractions	Liquid
19PubmedPETOUMENOU	PETOUMENOU	10.3390/plants10050906	93	2021	Field	Vitis vinifera L.	Trees and Bushes	1000	Fruit and nuts	Csa	Warm temperate	Summer dry	Hot summer	Karitsa	Greece	22.4674	40.1836	12									Loamy			Kelpak	1	Foliar	4	g/L	14	5	0	kg/vine	30639	2010.71	0.065626	41167	2943.22	0.0714945	Reference	Phytohormones	HO	Water-Based Extractions	Powder
19PubmedPETOUMENOU	PETOUMENOU	10.3390/plants10050906	94	2021	Field	Vitis vinifera L.	Trees and Bushes	1000	Fruit and nuts	Csa	Warm temperate	Summer dry	Hot summer	Karitsa	Greece	22.4674	40.1836	12									Loamy			Kelpak	1	Foliar	3	ml/l	14	3	0	kg/vine	28028	1839.36	0.065626	31667	2264.02	0.0714945	Reference	Protein hydrolysates	PHs	Water-Based Extractions	Liquid
19PubmedPETOUMENOU	PETOUMENOU	10.3390/plants10050906	95	2021	Field	Vitis vinifera L.	Trees and Bushes	1000	Fruit and nuts	Csa	Warm temperate	Summer dry	Hot summer	Karitsa	Greece	22.4674	40.1836	12									Loamy			Kelpak	1	Foliar	3	ml/l	14	3	0	kg/vine	28028	1839.36	0.065626	29611	2117.02	0.0714945	Reference	Microorganisms	MO	Water-Based Extractions	Liquid
19PubmedPETOUMENOU	PETOUMENOU	10.3390/plants10050906	96	2021	Field	Vitis vinifera L.	Trees and Bushes	1000	Fruit and nuts	Csa	Warm temperate	Summer dry	Hot summer	Karitsa	Greece	22.4674	40.1836	12									Loamy			Kelpak	1	Foliar	4	g/L	14	5	0	kg/vine	30639	2010.71	0.065626	31667	2264.02	0.0714945	Reference	Protein hydrolysates	PHs	Water-Based Extractions	Powder
19PubmedPETOUMENOU	PETOUMENOU	10.3390/plants10050906	97	2021	Field	Vitis vinifera L.	Trees and Bushes	1000	Fruit and nuts	Csa	Warm temperate	Summer dry	Hot summer	Karitsa	Greece	22.4674	40.1836	12									Loamy			Kelpak	1	Foliar	4	g/L	14	5	0	kg/vine	30639	2010.71	0.065626	29611	2117.02	0.0714945	Reference	Microorganisms	MO	Water-Based Extractions	Powder
19PubmedPETOUMENOU	PETOUMENOU	10.3390/plants10050906	98	2021	Field	Vitis vinifera L.	Trees and Bushes	1000	Fruit and nuts	Csa	Warm temperate	Summer dry	Hot summer	Karitsa	Greece	22.4674	40.1836	12									Loamy			Kelpak	1	Foliar	3	ml/l	14	3	0	kg/vine	28028	1839.36	0.065626	26778	1914.48	0.0714945	Absolute			Water-Based Extractions	Liquid
19PubmedPETOUMENOU	PETOUMENOU	10.3390/plants10050906	99	2021	Field	Vitis vinifera L.	Trees and Bushes	1000	Fruit and nuts	Csa	Warm temperate	Summer dry	Hot summer	Karitsa	Greece	22.4674	40.1836	12									Loamy			Kelpak	1	Foliar	4	g/L	14	5	0	kg/vine	30639	2010.71	0.065626	26778	1914.48	0.0714945	Absolute			Water-Based Extractions	Powder
21ScopusDE CLERCQ	DE CLERCQ	10.3390/horticulturae9040509	100	2023	Indoor	Hydrangea paniculata	Field crops	200	Other crops	Cfb	Warm temperate	Fully humid	Warm summer	Destelbergen	Belgium	3.8	51.05	4					0.178	Nonsaline						SWE	0	Foliar	3	mL/L	15	4	0	g/planta	224	5	0.0223214	310	5	0.0223214	Absolute			Water-Based Extractions	Liquid
21ScopusDE CLERCQ	DE CLERCQ	10.3390/horticulturae9040509	101	2023	Indoor	Hydrangea paniculata	Field crops	200	Other crops	Cfb	Warm temperate	Fully humid	Warm summer	Destelbergen	Belgium	3.8	51.05	4					0.178	Nonsaline						Kelpak	1	Foliar	12.5	ml/l	15	4	0	g/planta	226	5	0.0221239	310	5	0.0221239	Absolute			Water-Based Extractions	Liquid
21ScopusDE CLERCQ	DE CLERCQ	10.3390/horticulturae9040509	102	2023	Indoor	Hydrangea paniculata	Field crops	200	Other crops	Cfb	Warm temperate	Fully humid	Warm summer	Destelbergen	Belgium	3.8	51.05	4					0.178	Nonsaline						Phylgreen	1	Foliar	12.5	ml/l	15	4	0	g/planta	228	5	0.0219298	310	5	0.0219298	Absolute			Alkaline Hydrolysis	Liquid
21ScopusDE CLERCQ	DE CLERCQ	10.3390/horticulturae9040509	103	2023	Indoor	Hydrangea paniculata	Field crops	200	Other crops	Cfb	Warm temperate	Fully humid	Warm summer	Destelbergen	Belgium	3.8	51.05	4					0.178	Nonsaline						Kelpak	1	Foliar	12.5	ml/l	15	4	0	g/planta	50.1	1.9	0.0379242	51.2	2.5	0.0379242	Absolute			Water-Based Extractions	Liquid
21ScopusDE CLERCQ	DE CLERCQ	10.3390/horticulturae9040509	104	2023	Indoor	Hydrangea paniculata	Field crops	200	Other crops	Cfb	Warm temperate	Fully humid	Warm summer	Destelbergen	Belgium	3.8	51.05	4					0.178	Nonsaline						SWE	0	Foliar	3	mL/L	15	4	0	g/planta	224	5	0.0223214	225	5	0.0223214	Absolute			Water-Based Extractions	Liquid
21ScopusDE CLERCQ	DE CLERCQ	10.3390/horticulturae9040509	105	2023	Indoor	Hydrangea paniculata	Field crops	200	Other crops	Cfb	Warm temperate	Fully humid	Warm summer	Destelbergen	Belgium	3.8	51.05	4					0.178	Nonsaline						Kelpak	1	Foliar	12.5	ml/l	15	4	0	g/planta	226	5	0.0221239	225	5	0.0221239	Absolute			Water-Based Extractions	Liquid
21ScopusDE CLERCQ	DE CLERCQ	10.3390/horticulturae9040509	106	2023	Indoor	Hydrangea paniculata	Field crops	200	Other crops	Cfb	Warm temperate	Fully humid	Warm summer	Destelbergen	Belgium	3.8	51.05	4					0.178	Nonsaline						Phylgreen	1	Foliar	12.5	ml/l	15	4	0	g/planta	228	5	0.0219298	225	5	0.0219298	Absolute			Alkaline Hydrolysis	Liquid
21ScopusDE CLERCQ	DE CLERCQ	10.3390/horticulturae9040509	107	2023	Indoor	Hydrangea paniculata	Field crops	200	Other crops	Cfb	Warm temperate	Fully humid	Warm summer	Destelbergen	Belgium	3.8	51.05	4					0.178	Nonsaline						SeaMelPure	1	Foliar	7.5	ml/l	15	4	0	g/planta	52.3	2.1	0.040153	51.2	2.5	0.040153	Absolute			Water-Based Extractions	Liquid
21ScopusDE CLERCQ	DE CLERCQ	10.3390/horticulturae9040509	108	2023	Indoor	Hydrangea paniculata	Field crops	200	Other crops	Cfb	Warm temperate	Fully humid	Warm summer	Destelbergen	Belgium	3.8	51.05	4					0.178	Nonsaline						Phylgreen	1	Foliar	12.5	ml/l	15	4	0	g/planta	58.4	2.3	0.0393836	51.2	2.5	0.0393836	Absolute			Alkaline Hydrolysis	Liquid
22ScopusRANA	RANA	10.3390/horticulturae9040432	109	2023	Field	Actinidia deliciosa	Trees and Bushes	1000	Fruit and nuts	Csb	Warm temperate	Summer dry	Warm summer	Nauni	India	77.16	30.86	3	38	Optimal	258.35	Optimal	0.15	Nonsaline	6.75	Neutral	Sandy loams			Agrogain	1	Foliar	1	ml/L	0	1	1	kg/ha	10400	682.51	0.065626	14751.4	1054.64	0.0714945	Reference	Phytohormones	HO	Water-Based Extractions	Liquid
22ScopusRANA	RANA	10.3390/horticulturae9040432	110	2023	Field	Actinidia deliciosa	Trees and Bushes	1000	Fruit and nuts	Csb	Warm temperate	Summer dry	Warm summer	Nauni	India	77.16	30.86	3	38	Optimal	258.35	Optimal	0.15	Nonsaline	6.75	Neutral	Sandy loams			Agrogain	1	Foliar	2	ml/L	0	1	1	kg/ha	11036.5	724.279	0.065626	14751.4	1054.64	0.0714945	Reference	Phytohormones	HO	Water-Based Extractions	Liquid
22ScopusRANA	RANA	10.3390/horticulturae9040432	111	2023	Field	Actinidia deliciosa	Trees and Bushes	1000	Fruit and nuts	Csb	Warm temperate	Summer dry	Warm summer	Nauni	India	77.16	30.86	3	38	Optimal	258.35	Optimal	0.15	Nonsaline	6.75	Neutral	Sandy loams			Agrogain	1	Foliar	1	ml/L	10	2	0	kg/ha	11394.2	747.758	0.065626	14751.4	1054.64	0.0714945	Reference	Phytohormones	HO	Water-Based Extractions	Liquid
22ScopusRANA	RANA	10.3390/horticulturae9040432	112	2023	Field	Actinidia deliciosa	Trees and Bushes	1000	Fruit and nuts	Csb	Warm temperate	Summer dry	Warm summer	Nauni	India	77.16	30.86	3	38	Optimal	258.35	Optimal	0.15	Nonsaline	6.75	Neutral	Sandy loams			Agrogain	1	Foliar	2	ml/L	10	2	0	kg/ha	11706.2	768.233	0.065626	14751.4	1054.64	0.0714945	Reference	Phytohormones	HO	Water-Based Extractions	Liquid
22ScopusRANA	RANA	10.3390/horticulturae9040432	113	2023	Field	Actinidia deliciosa	Trees and Bushes	1000	Fruit and nuts	Csb	Warm temperate	Summer dry	Warm summer	Nauni	India	77.16	30.86	3	38	Optimal	258.35	Optimal	0.15	Nonsaline	6.75	Neutral	Sandy loams			Agrogain	1	Foliar	3	ml/L	0	1	1	kg/ha	12521.6	821.742	0.065626	14751.4	1054.64	0.0714945	Reference	Phytohormones	HO	Water-Based Extractions	Liquid
22ScopusRANA	RANA	10.3390/horticulturae9040432	114	2023	Field	Actinidia deliciosa	Trees and Bushes	1000	Fruit and nuts	Csb	Warm temperate	Summer dry	Warm summer	Nauni	India	77.16	30.86	3	38	Optimal	258.35	Optimal	0.15	Nonsaline	6.75	Neutral	Sandy loams			Agrogain	1	Drench	1	ml/L	0	1	1	kg/ha	13062.4	857.232	0.065626	14751.4	1054.64	0.0714945	Reference	Phytohormones	HO	Water-Based Extractions	Liquid
22ScopusRANA	RANA	10.3390/horticulturae9040432	115	2023	Field	Actinidia deliciosa	Trees and Bushes	1000	Fruit and nuts	Csb	Warm temperate	Summer dry	Warm summer	Nauni	India	77.16	30.86	3	38	Optimal	258.35	Optimal	0.15	Nonsaline	6.75	Neutral	Sandy loams			Agrogain	1	Foliar	3	ml/L	10	2	0	kg/ha	13083.2	858.597	0.065626	14751.4	1054.64	0.0714945	Reference	Phytohormones	HO	Water-Based Extractions	Liquid
22ScopusRANA	RANA	10.3390/horticulturae9040432	116	2023	Field	Actinidia deliciosa	Trees and Bushes	1000	Fruit and nuts	Csb	Warm temperate	Summer dry	Warm summer	Nauni	India	77.16	30.86	3	38	Optimal	258.35	Optimal	0.15	Nonsaline	6.75	Neutral	Sandy loams			Agrogain	1	Drench	2	ml/L	0	1	1	kg/ha	13520	887.263	0.065626	14751.4	1054.64	0.0714945	Reference	Phytohormones	HO	Water-Based Extractions	Liquid
22ScopusRANA	RANA	10.3390/horticulturae9040432	117	2023	Field	Actinidia deliciosa	Trees and Bushes	1000	Fruit and nuts	Csb	Warm temperate	Summer dry	Warm summer	Nauni	India	77.16	30.86	3	38	Optimal	258.35	Optimal	0.15	Nonsaline	6.75	Neutral	Sandy loams			Agrogain	1	Drench	3	ml/L	0	1	1	kg/ha	13740.5	901.732	0.065626	14751.4	1054.64	0.0714945	Reference	Phytohormones	HO	Water-Based Extractions	Liquid
22ScopusRANA	RANA	10.3390/horticulturae9040432	118	2023	Field	Actinidia deliciosa	Trees and Bushes	1000	Fruit and nuts	Csb	Warm temperate	Summer dry	Warm summer	Nauni	India	77.16	30.86	3	38	Optimal	258.35	Optimal	0.15	Nonsaline	6.75	Neutral	Sandy loams			Agrogain	1	Foliar	1	ml/L	0	1	1	kg/ha	10400	682.51	0.065626	10263.7	733.797	0.0714945	Absolute			Water-Based Extractions	Liquid
22ScopusRANA	RANA	10.3390/horticulturae9040432	119	2023	Field	Actinidia deliciosa	Trees and Bushes	1000	Fruit and nuts	Csb	Warm temperate	Summer dry	Warm summer	Nauni	India	77.16	30.86	3	38	Optimal	258.35	Optimal	0.15	Nonsaline	6.75	Neutral	Sandy loams			Agrogain	1	Foliar	2	ml/L	0	1	1	kg/ha	11036.5	724.279	0.065626	10263.7	733.797	0.0714945	Absolute			Water-Based Extractions	Liquid
22ScopusRANA	RANA	10.3390/horticulturae9040432	120	2023	Field	Actinidia deliciosa	Trees and Bushes	1000	Fruit and nuts	Csb	Warm temperate	Summer dry	Warm summer	Nauni	India	77.16	30.86	3	38	Optimal	258.35	Optimal	0.15	Nonsaline	6.75	Neutral	Sandy loams			Agrogain	1	Foliar	1	ml/L	10	2	0	kg/ha	11394.2	747.758	0.065626	10263.7	733.797	0.0714945	Absolute			Water-Based Extractions	Liquid
22ScopusRANA	RANA	10.3390/horticulturae9040432	121	2023	Field	Actinidia deliciosa	Trees and Bushes	1000	Fruit and nuts	Csb	Warm temperate	Summer dry	Warm summer	Nauni	India	77.16	30.86	3	38	Optimal	258.35	Optimal	0.15	Nonsaline	6.75	Neutral	Sandy loams			Agrogain	1	Foliar	2	ml/L	10	2	0	kg/ha	11706.2	768.233	0.065626	10263.7	733.797	0.0714945	Absolute			Water-Based Extractions	Liquid
22ScopusRANA	RANA	10.3390/horticulturae9040432	122	2023	Field	Actinidia deliciosa	Trees and Bushes	1000	Fruit and nuts	Csb	Warm temperate	Summer dry	Warm summer	Nauni	India	77.16	30.86	3	38	Optimal	258.35	Optimal	0.15	Nonsaline	6.75	Neutral	Sandy loams			Agrogain	1	Foliar	3	ml/L	0	1	1	kg/ha	12521.6	821.742	0.065626	10263.7	733.797	0.0714945	Absolute			Water-Based Extractions	Liquid
22ScopusRANA	RANA	10.3390/horticulturae9040432	123	2023	Field	Actinidia deliciosa	Trees and Bushes	1000	Fruit and nuts	Csb	Warm temperate	Summer dry	Warm summer	Nauni	India	77.16	30.86	3	38	Optimal	258.35	Optimal	0.15	Nonsaline	6.75	Neutral	Sandy loams			Agrogain	1	Drench	1	ml/L	0	1	1	kg/ha	13062.4	857.232	0.065626	10263.7	733.797	0.0714945	Absolute			Water-Based Extractions	Liquid
22ScopusRANA	RANA	10.3390/horticulturae9040432	124	2023	Field	Actinidia deliciosa	Trees and Bushes	1000	Fruit and nuts	Csb	Warm temperate	Summer dry	Warm summer	Nauni	India	77.16	30.86	3	38	Optimal	258.35	Optimal	0.15	Nonsaline	6.75	Neutral	Sandy loams			Agrogain	1	Foliar	3	ml/L	10	2	0	kg/ha	13083.2	858.597	0.065626	10263.7	733.797	0.0714945	Absolute			Water-Based Extractions	Liquid
22ScopusRANA	RANA	10.3390/horticulturae9040432	125	2023	Field	Actinidia deliciosa	Trees and Bushes	1000	Fruit and nuts	Csb	Warm temperate	Summer dry	Warm summer	Nauni	India	77.16	30.86	3	38	Optimal	258.35	Optimal	0.15	Nonsaline	6.75	Neutral	Sandy loams			Agrogain	1	Drench	2	ml/L	0	1	1	kg/ha	13520	887.263	0.065626	10263.7	733.797	0.0714945	Absolute			Water-Based Extractions	Liquid
22ScopusRANA	RANA	10.3390/horticulturae9040432	126	2023	Field	Actinidia deliciosa	Trees and Bushes	1000	Fruit and nuts	Csb	Warm temperate	Summer dry	Warm summer	Nauni	India	77.16	30.86	3	38	Optimal	258.35	Optimal	0.15	Nonsaline	6.75	Neutral	Sandy loams			Agrogain	1	Drench	3	ml/L	0	1	1	kg/ha	13740.5	901.732	0.065626	10263.7	733.797	0.0714945	Absolute			Water-Based Extractions	Liquid
23ScopusSUBRAMANIYAN	SUBRAMANIYAN	10.3390/horticulturae9030348	127	2023	Field	Solanum lycopersicum L	Field crops	600	Vegetables and melons	Cwa	Warm temperate	Winter dry	Hot summer	Coimbatore	India	77	11	6	38	Optimal	975	Optimal	0.66	Nonsaline	7.57	Moderately alkaline	Clay loam			Kendal Root	1	Drench	4.16667	ml/l	45	2	0	kg/ha	30192	5.962	0.00019747	23365	8.013	0.00019747	Absolute			Enzyme-Assisted Extraction	Liquid
23ScopusSUBRAMANIYAN	SUBRAMANIYAN	10.3390/horticulturae9030348	128	2023	Field	Solanum lycopersicum L	Field crops	600	Vegetables and melons	Cwa	Warm temperate	Winter dry	Hot summer	Coimbatore	India	77	11	6	38	Optimal	975	Optimal	0.66	Nonsaline	7.57	Moderately alkaline	Clay loam			Kendal Root	1	Drench	16.6667	ml/l	45	2	0	kg/ha	33702	8.141	0.000241558	23365	8.013	0.000241558	Absolute			Enzyme-Assisted Extraction	Liquid
23ScopusSUBRAMANIYAN	SUBRAMANIYAN	10.3390/horticulturae9030348	129	2023	Field	Solanum lycopersicum L	Field crops	600	Vegetables and melons	Cwa	Warm temperate	Winter dry	Hot summer	Coimbatore	India	77	11	6	38	Optimal	975	Optimal	0.66	Nonsaline	7.57	Moderately alkaline	Clay loam			Kendal Root	1	Drench	8.33333	ml/l	45	2	0	kg/ha	36266	7.067	0.000194866	23365	8.013	0.000194866	Absolute			Enzyme-Assisted Extraction	Liquid
26ScopusKALOZOUMIS	KALOZOUMIS	10.3390/horticulturae7090297	130	2021	Indoor	Solanum lycopersicum L	Field crops	600	Vegetables and melons	Csa	Warm temperate	Summer dry	Hot summer	Athens	Greece	37.9861	23.7081	4												Maxicrop	1	Fertigation	1	mL/L	14	1	1	kg/ha	31000	1720.96	0.0555148	32900	2375.03	0.0721894	Absolute			Water-Based Extractions	Liquid
26ScopusKALOZOUMIS	KALOZOUMIS	10.3390/horticulturae7090298	131	2021	Indoor	Solanum lycopersicum L	Field crops	600	Vegetables and melons	Csa	Warm temperate	Summer dry	Hot summer	Athens	Greece	37.9861	23.7081	4												Maxicrop	1	Fertigation	1	mL/L	14	1	1	kg/ha	31000	1720.96	0.0555148	25100	1811.95	0.0721894	Reference	Protein hydrolysates	PHs	Water-Based Extractions	Liquid
26ScopusKALOZOUMIS	KALOZOUMIS	10.3390/horticulturae7090299	132	2021	Indoor	Solanum lycopersicum L	Field crops	600	Vegetables and melons	Csa	Warm temperate	Summer dry	Hot summer	Athens	Greece	37.9861	23.7081	4												Maxicrop	1	Fertigation	1	mL/L	14	1	1	kg/ha	31000	1720.96	0.0555148	20700	1494.32	0.0721894	Reference	Phytohormones	HO	Water-Based Extractions	Liquid
27ScopusKRAWCZUK	KRAWCZUK	10.3390/app13021051	133	2023	Field	Glycine max L.	Field crops	200	Leguminous	Dfb	Snow	Fully humid	Warm summer	Czesławice	Poland	22.2783	51.2753	4												Kelpak	1	Foliar	15	ml/l	14	2	0	kg/ha	3252	87.9	0.0270295	2731	117.8	0.0270295	Absolute			Water-Based Extractions	Liquid
27ScopusKRAWCZUK	KRAWCZUK	10.3390/app13021051	134	2023	Field	Glycine max L.	Field crops	200	Leguminous	Dfb	Snow	Fully humid	Warm summer	Czesławice	Poland	22.2783	51.2753	4												Kelpak	1	Foliar	15	ml/l	14	2	0	kg/ha	3377	175.9	0.0520877	2731	117.8	0.0520877	Absolute			Water-Based Extractions	Liquid
27ScopusKRAWCZUK	KRAWCZUK	10.3390/app13021051	135	2023	Field	Glycine max L.	Field crops	200	Leguminous	Dfb	Snow	Fully humid	Warm summer	Czesławice	Poland	22.2783	51.2753	4												Kelpak	1	Foliar	15	ml/l	14	2	0	kg/ha	3468	71.4	0.0205882	2615	157.6	0.0205882	Absolute			Water-Based Extractions	Liquid
27ScopusKRAWCZUK	KRAWCZUK	10.3390/app13021051	136	2023	Field	Glycine max L.	Field crops	200	Leguminous	Dfb	Snow	Fully humid	Warm summer	Czesławice	Poland	22.2783	51.2753	4												Kelpak	1	Foliar	15	ml/l	14	2	0	kg/ha	3647	156.4	0.0428846	2615	157.6	0.0428846	Absolute			Water-Based Extractions	Liquid
28ScopusD'ADDABBO	D'ADDABBO	10.3390/agronomy9100616	137	2019	Indoor	Solanum lycopersicum L	Field crops	600	Vegetables and melons	Csa	Warm temperate	Summer dry	Hot summer	Bari	Italy	16.8858	41.1171	5							7.5	Neutral	Sandy	0.008	Low	AgriPrime Nematec	1	Drench	3.33333	ml/l	15	3	0	g/planta	33	1.2	0.0363636	48	0.6	0.0363636	Absolute			Alkaline Hydrolysis	Liquid
28ScopusD'ADDABBO	D'ADDABBO	10.3390/agronomy9100616	138	2019	Indoor	Solanum lycopersicum L	Field crops	600	Vegetables and melons	Csa	Warm temperate	Summer dry	Hot summer	Bari	Italy	16.8858	41.1171	5							7.5	Neutral	Sandy	0.008	Low	AgriPrime Nematec	1	Drench	3.33333	ml/l	15	3	0	g/planta	33	1.2	0.0363636	45	1	0.0363636	Reference	Plant extracts	PE	Alkaline Hydrolysis	Liquid
28ScopusD'ADDABBO	D'ADDABBO	10.3390/agronomy9100616	139	2019	Indoor	Solanum lycopersicum L	Field crops	600	Vegetables and melons	Csa	Warm temperate	Summer dry	Hot summer	Bari	Italy	16.8858	41.1171	5							7.5	Neutral	Sandy	0.008	Low	AgriPrime Nematec	1	Drench	3.33333	ml/l	15	3	0	g/planta	33	1.2	0.0363636	33	1	0.0363636	Reference	Pesticides	PQ	Alkaline Hydrolysis	Liquid
28ScopusD'ADDABBO	D'ADDABBO	10.3390/agronomy9100616	140	2019	Indoor	Solanum lycopersicum L	Field crops	600	Vegetables and melons	Csa	Warm temperate	Summer dry	Hot summer	Bari	Italy	16.8858	41.1171	5							7.5	Neutral	Sandy	0.008	Low	AgriPrime Nematec	1	Drench	3.33333	ml/l	15	3	0	g/planta	33	1.2	0.0363636	29	1.2	0.0363636	Reference	Plant extracts	PE	Alkaline Hydrolysis	Liquid
28ScopusD'ADDABBO	D'ADDABBO	10.3390/agronomy9100616	141	2019	Indoor	Solanum lycopersicum L	Field crops	600	Vegetables and melons	Csa	Warm temperate	Summer dry	Hot summer	Bari	Italy	16.8858	41.1171	5							7.5	Neutral	Sandy	0.008	Low	AgriPrime Nematec	1	Drench	3.33333	ml/l	15	3	0	g/planta	33	1.2	0.0363636	25	1.6	0.0363636	Absolute			Alkaline Hydrolysis	Liquid
28ScopusD'ADDABBO	D'ADDABBO	10.3390/agronomy9100616	142	2019	Indoor	Solanum lycopersicum L	Field crops	600	Vegetables and melons	Csa	Warm temperate	Summer dry	Hot summer	Bari	Italy	16.8858	41.1171	5							7.5	Neutral	Sandy	0.008	Low	AgriPrime Nematec	1	Drench	3.33333	ml/l	15	3	0	g/planta	33	1.2	0.0363636	25	1.6	0.0363636	Reference	Plant extracts	PE	Alkaline Hydrolysis	Liquid
29ScopusDI MOLA	DI MOLA	10.3390/agronomy9100571	143	2019	Indoor	Lactuca sativa L.	Field crops	600	Vegetables and melons	Csa	Warm temperate	Summer dry	Hot summer	Portici	Italy	40.8145	14.347	3	312.8	Optimal	620.7	Optimal	0.64	Nonsaline	6.5	Slightly acid	Sandy	0.0324	High	Kelpak	1	Foliar	3	mL/L	7	5	0	kg/ha	24407	1704	0.069816	26054	1665	0.069816	Reference	Phytohormones	HO	Water-Based Extractions	Liquid
29ScopusDI MOLA	DI MOLA	10.3390/agronomy9100571	144	2019	Indoor	Lactuca sativa L.	Field crops	600	Vegetables and melons	Csa	Warm temperate	Summer dry	Hot summer	Portici	Italy	40.8145	14.347	3	312.8	Optimal	620.7	Optimal	0.64	Nonsaline	6.5	Slightly acid	Sandy	0.0324	High	Kelpak	1	Foliar	3	mL/L	7	5	0	kg/ha	24407	1704	0.069816	25968	1491	0.069816	Reference	Protein hydrolysates	PHs	Water-Based Extractions	Liquid
29ScopusDI MOLA	DI MOLA	10.3390/agronomy9100571	145	2019	Indoor	Lactuca sativa L.	Field crops	600	Vegetables and melons	Csa	Warm temperate	Summer dry	Hot summer	Portici	Italy	40.8145	14.347	3	312.8	Optimal	620.7	Optimal	0.64	Nonsaline	6.5	Slightly acid	Sandy	0.0324	High	Kelpak	1	Foliar	3	mL/L	7	5	0	kg/ha	36690	329	0.00896702	34936	740	0.00896702	Reference	Protein hydrolysates	PHs	Water-Based Extractions	Liquid
29ScopusDI MOLA	DI MOLA	10.3390/agronomy9100571	146	2019	Indoor	Lactuca sativa L.	Field crops	600	Vegetables and melons	Csa	Warm temperate	Summer dry	Hot summer	Portici	Italy	40.8145	14.347	3	312.8	Optimal	620.7	Optimal	0.64	Nonsaline	6.5	Slightly acid	Sandy	0.0324	High	Kelpak	1	Foliar	3	mL/L	7	5	0	kg/ha	36690	329	0.00896702	34535	910	0.00896702	Reference	Phytohormones	HO	Water-Based Extractions	Liquid
29ScopusDI MOLA	DI MOLA	10.3390/agronomy9100571	147	2019	Indoor	Lactuca sativa L.	Field crops	600	Vegetables and melons	Csa	Warm temperate	Summer dry	Hot summer	Portici	Italy	40.8145	14.347	3	312.8	Optimal	620.7	Optimal	0.64	Nonsaline	6.5	Slightly acid	Sandy	0.0324	High	Kelpak	1	Foliar	3	mL/L	7	5	0	kg/ha	31045	1087	0.0350137	28451	488	0.0350137	Reference	Protein hydrolysates	PHs	Water-Based Extractions	Liquid
29ScopusDI MOLA	DI MOLA	10.3390/agronomy9100571	148	2019	Indoor	Lactuca sativa L.	Field crops	600	Vegetables and melons	Csa	Warm temperate	Summer dry	Hot summer	Portici	Italy	40.8145	14.347	3	312.8	Optimal	620.7	Optimal	0.64	Nonsaline	6.5	Slightly acid	Sandy	0.0324	High	Kelpak	1	Foliar	3	mL/L	7	5	0	kg/ha	36690	329	0.00896702	33529	830	0.00896702	Absolute			Water-Based Extractions	Liquid
29ScopusDI MOLA	DI MOLA	10.3390/agronomy9100571	149	2019	Indoor	Lactuca sativa L.	Field crops	600	Vegetables and melons	Csa	Warm temperate	Summer dry	Hot summer	Portici	Italy	40.8145	14.347	3	312.8	Optimal	620.7	Optimal	0.64	Nonsaline	6.5	Slightly acid	Sandy	0.0324	High	Kelpak	1	Foliar	3	mL/L	7	5	0	kg/ha	36793	825	0.0224227	32451	737	0.0224227	Absolute			Water-Based Extractions	Liquid
29ScopusDI MOLA	DI MOLA	10.3390/agronomy9100571	150	2019	Indoor	Lactuca sativa L.	Field crops	600	Vegetables and melons	Csa	Warm temperate	Summer dry	Hot summer	Portici	Italy	40.8145	14.347	3	312.8	Optimal	620.7	Optimal	0.64	Nonsaline	6.5	Slightly acid	Sandy	0.0324	High	Kelpak	1	Foliar	3	mL/L	7	5	0	kg/ha	24407	1704	0.069816	21480	597	0.069816	Absolute			Water-Based Extractions	Liquid
29ScopusDI MOLA	DI MOLA	10.3390/agronomy9100571	151	2019	Indoor	Lactuca sativa L.	Field crops	600	Vegetables and melons	Csa	Warm temperate	Summer dry	Hot summer	Portici	Italy	40.8145	14.347	3	312.8	Optimal	620.7	Optimal	0.64	Nonsaline	6.5	Slightly acid	Sandy	0.0324	High	Kelpak	1	Foliar	3	mL/L	7	5	0	kg/ha	31045	1087	0.0350137	26978	1328	0.0350137	Reference	Phytohormones	HO	Water-Based Extractions	Liquid
29ScopusDI MOLA	DI MOLA	10.3390/agronomy9100571	152	2019	Indoor	Lactuca sativa L.	Field crops	600	Vegetables and melons	Csa	Warm temperate	Summer dry	Hot summer	Portici	Italy	40.8145	14.347	3	312.8	Optimal	620.7	Optimal	0.64	Nonsaline	6.5	Slightly acid	Sandy	0.0324	High	Kelpak	1	Foliar	3	mL/L	7	5	0	kg/ha	31045	1087	0.0350137	25311	775	0.0350137	Absolute			Water-Based Extractions	Liquid
30ScopusSOPPELSA	SOPPELSA	10.3390/agronomy9090483	153	2019	Indoor	Fragaria x ananassa	Trees and Bushes	1000	Fruit and nuts	Cfb	Warm temperate	Fully humid	Warm summer	Vadena	Italy	11.2833	46.3667	4	37	Optimal	245	Optimal	1.1	Nonsaline	5.1	Strongly acid	Clay			SWE	0	Foliar	4	g/L	7	7	0	g/planta	51.05	7.71	0.151028	64.88	3.02	0.151028	Reference	Chitosan	Chi	Water-Based Extractions	Liquid
30ScopusSOPPELSA	SOPPELSA	10.3390/agronomy9090483	154	2019	Indoor	Fragaria x ananassa	Trees and Bushes	1000	Fruit and nuts	Cfb	Warm temperate	Fully humid	Warm summer	Vadena	Italy	11.2833	46.3667	4	37	Optimal	245	Optimal	1.1	Nonsaline	5.1	Strongly acid	Clay			ANE	0	Foliar	4	g/L	7	7	0	g/planta	53.57	1.17	0.0218406	64.88	3.02	0.0218406	Reference	Chitosan	Chi	Water-Based Extractions	Liquid
30ScopusSOPPELSA	SOPPELSA	10.3390/agronomy9090483	155	2019	Indoor	Fragaria x ananassa	Trees and Bushes	1000	Fruit and nuts	Cfb	Warm temperate	Fully humid	Warm summer	Vadena	Italy	11.2833	46.3667	4	37	Optimal	245	Optimal	1.1	Nonsaline	5.1	Strongly acid	Clay			SWE	0	Foliar	4	g/L	7	7	0	g/planta	51.05	7.71	0.151028	59.57	6.29	0.151028	Reference	Silicons	Si	Water-Based Extractions	Liquid
30ScopusSOPPELSA	SOPPELSA	10.3390/agronomy9090483	156	2019	Indoor	Fragaria x ananassa	Trees and Bushes	1000	Fruit and nuts	Cfb	Warm temperate	Fully humid	Warm summer	Vadena	Italy	11.2833	46.3667	4	37	Optimal	245	Optimal	1.1	Nonsaline	5.1	Strongly acid	Clay			ANE	0	Foliar	4	g/L	7	7	0	g/planta	53.57	1.17	0.0218406	59.57	6.29	0.0218406	Reference	Silicons	Si	Water-Based Extractions	Liquid
30ScopusSOPPELSA	SOPPELSA	10.3390/agronomy9090483	157	2019	Indoor	Fragaria x ananassa	Trees and Bushes	1000	Fruit and nuts	Cfb	Warm temperate	Fully humid	Warm summer	Vadena	Italy	11.2833	46.3667	4	37	Optimal	245	Optimal	1.1	Nonsaline	5.1	Strongly acid	Clay			SWE	0	Foliar	4	g/L	7	7	0	g/planta	51.05	7.71	0.151028	54.58	2.94	0.151028	Reference	Plant extracts	PE	Water-Based Extractions	Liquid
30ScopusSOPPELSA	SOPPELSA	10.3390/agronomy9090483	158	2019	Indoor	Fragaria x ananassa	Trees and Bushes	1000	Fruit and nuts	Cfb	Warm temperate	Fully humid	Warm summer	Vadena	Italy	11.2833	46.3667	4	37	Optimal	245	Optimal	1.1	Nonsaline	5.1	Strongly acid	Clay			ANE	0	Foliar	4	g/L	7	7	0	g/planta	53.57	1.17	0.0218406	54.58	2.94	0.0218406	Reference	Plant extracts	PE	Water-Based Extractions	Liquid
30ScopusSOPPELSA	SOPPELSA	10.3390/agronomy9090483	159	2019	Indoor	Fragaria x ananassa	Trees and Bushes	1000	Fruit and nuts	Cfb	Warm temperate	Fully humid	Warm summer	Vadena	Italy	11.2833	46.3667	4	37	Optimal	245	Optimal	1.1	Nonsaline	5.1	Strongly acid	Clay			SWE	0	Foliar	4	g/L	7	7	0	g/planta	51.05	7.71	0.151028	51.67	2.9	0.151028	Reference	Protein hydrolysates	PHs	Water-Based Extractions	Liquid
30ScopusSOPPELSA	SOPPELSA	10.3390/agronomy9090483	160	2019	Indoor	Fragaria x ananassa	Trees and Bushes	1000	Fruit and nuts	Cfb	Warm temperate	Fully humid	Warm summer	Vadena	Italy	11.2833	46.3667	4	37	Optimal	245	Optimal	1.1	Nonsaline	5.1	Strongly acid	Clay			SWE	0	Foliar	4	g/L	7	7	0	g/planta	51.05	7.71	0.151028	50.95	1.95	0.151028	Reference	Humic and fulvic acids	HFA	Water-Based Extractions	Liquid
30ScopusSOPPELSA	SOPPELSA	10.3390/agronomy9090483	161	2019	Indoor	Fragaria x ananassa	Trees and Bushes	1000	Fruit and nuts	Cfb	Warm temperate	Fully humid	Warm summer	Vadena	Italy	11.2833	46.3667	4	37	Optimal	245	Optimal	1.1	Nonsaline	5.1	Strongly acid	Clay			SWE	0	Foliar	4	g/L	7	7	0	g/planta	51.05	7.71	0.151028	50.84	3.57	0.151028	Absolute			Water-Based Extractions	Liquid
30ScopusSOPPELSA	SOPPELSA	10.3390/agronomy9090483	162	2019	Indoor	Fragaria x ananassa	Trees and Bushes	1000	Fruit and nuts	Cfb	Warm temperate	Fully humid	Warm summer	Vadena	Italy	11.2833	46.3667	4	37	Optimal	245	Optimal	1.1	Nonsaline	5.1	Strongly acid	Clay			ANE	0	Foliar	4	g/L	7	7	0	g/planta	53.57	1.17	0.0218406	51.67	2.9	0.0218406	Reference	Protein hydrolysates	PHs	Water-Based Extractions	Liquid
30ScopusSOPPELSA	SOPPELSA	10.3390/agronomy9090483	163	2019	Indoor	Fragaria x ananassa	Trees and Bushes	1000	Fruit and nuts	Cfb	Warm temperate	Fully humid	Warm summer	Vadena	Italy	11.2833	46.3667	4	37	Optimal	245	Optimal	1.1	Nonsaline	5.1	Strongly acid	Clay			ANE	0	Foliar	4	g/L	7	7	0	g/planta	53.57	1.17	0.0218406	50.95	1.95	0.0218406	Reference	Humic and fulvic acids	HFA	Water-Based Extractions	Liquid
30ScopusSOPPELSA	SOPPELSA	10.3390/agronomy9090483	164	2019	Indoor	Fragaria x ananassa	Trees and Bushes	1000	Fruit and nuts	Cfb	Warm temperate	Fully humid	Warm summer	Vadena	Italy	11.2833	46.3667	4	37	Optimal	245	Optimal	1.1	Nonsaline	5.1	Strongly acid	Clay			ANE	0	Foliar	4	g/L	7	7	0	g/planta	53.57	1.17	0.0218406	50.84	3.57	0.0218406	Absolute			Water-Based Extractions	Liquid
30ScopusSOPPELSA	SOPPELSA	10.3390/agronomy9090483	165	2019	Indoor	Fragaria x ananassa	Trees and Bushes	1000	Fruit and nuts	Cfb	Warm temperate	Fully humid	Warm summer	Vadena	Italy	11.2833	46.3667	4	37	Optimal	245	Optimal	1.1	Nonsaline	5.1	Strongly acid	Clay			SWE	0	Foliar	4	g/L	7	7	0	g/planta	51.05	7.71	0.151028	47.51	1.89	0.151028	Reference	Protein hydrolysates	PHs	Water-Based Extractions	Liquid
30ScopusSOPPELSA	SOPPELSA	10.3390/agronomy9090483	166	2019	Indoor	Fragaria x ananassa	Trees and Bushes	1000	Fruit and nuts	Cfb	Warm temperate	Fully humid	Warm summer	Vadena	Italy	11.2833	46.3667	4	37	Optimal	245	Optimal	1.1	Nonsaline	5.1	Strongly acid	Clay			ANE	0	Foliar	4	g/L	7	7	0	g/planta	53.57	1.17	0.0218406	47.51	1.89	0.0218406	Reference	Protein hydrolysates	PHs	Water-Based Extractions	Liquid
30ScopusSOPPELSA	SOPPELSA	10.3390/agronomy9090483	167	2019	Indoor	Fragaria x ananassa	Trees and Bushes	1000	Fruit and nuts	Cfb	Warm temperate	Fully humid	Warm summer	Vadena	Italy	11.2833	46.3667	4	37	Optimal	245	Optimal	1.1	Nonsaline	5.1	Strongly acid	Clay			SWE	0	Foliar	4	g/L	7	7	0	g/planta	51.05	7.71	0.151028	39.59	2.73	0.151028	Reference	Protein hydrolysates	PHs	Water-Based Extractions	Liquid
30ScopusSOPPELSA	SOPPELSA	10.3390/agronomy9090483	168	2019	Indoor	Fragaria x ananassa	Trees and Bushes	1000	Fruit and nuts	Cfb	Warm temperate	Fully humid	Warm summer	Vadena	Italy	11.2833	46.3667	4	37	Optimal	245	Optimal	1.1	Nonsaline	5.1	Strongly acid	Clay			ANE	0	Foliar	4	g/L	7	7	0	g/planta	53.57	1.17	0.0218406	39.59	2.73	0.0218406	Reference	Protein hydrolysates	PHs	Water-Based Extractions	Liquid
30ScopusSOPPELSA	SOPPELSA	10.3390/agronomy9090483	169	2019	Indoor	Fragaria x ananassa	Trees and Bushes	1000	Fruit and nuts	Cfb	Warm temperate	Fully humid	Warm summer	Vadena	Italy	11.2833	46.3667	4	37	Optimal	245	Optimal	1.1	Nonsaline	5.1	Strongly acid	Clay			SWE	0	Foliar	4	g/L	7	7	0	g/planta	51.05	7.71	0.151028	25.95	4.69	0.151028	Reference	Protein hydrolysates	PHs	Water-Based Extractions	Liquid
30ScopusSOPPELSA	SOPPELSA	10.3390/agronomy9090483	170	2019	Indoor	Fragaria x ananassa	Trees and Bushes	1000	Fruit and nuts	Cfb	Warm temperate	Fully humid	Warm summer	Vadena	Italy	11.2833	46.3667	4	37	Optimal	245	Optimal	1.1	Nonsaline	5.1	Strongly acid	Clay			ANE	0	Foliar	4	g/L	7	7	0	g/planta	53.57	1.17	0.0218406	25.95	4.69	0.0218406	Reference	Protein hydrolysates	PHs	Water-Based Extractions	Liquid
33ScopusCHANTHINI	CHANTHINI	10.3390/agronomy9060311	171	2019	Field	Solanum lycopersicum L	Field crops	600	Vegetables and melons	Am	Equatorial	Monsonal		Alwarkurichi	India	77.4153	8,710553	5												SWE	0	Seed tratment	10	mL/L	0	1	1	kg/planta	2.617	1.02	0.389759	1.07	0.96	0.389759	Absolute			Water-Based Extractions	Liquid
35ScopusROUPHAEL	ROUPHAEL	10.3390/agronomy8070126	172	2018	Indoor	Spinacia oleracea L.	Field crops	600	Vegetables and melons	Csa	Warm temperate	Summer dry	Hot summer	Portici	Italy	14.25	40.8167	3	48	Optimal	1080	Optimal	0.64	Nonsaline	6.8	Neutral	Sandy loams	0.125	High	Amalgerol	1	Foliar	3	mL/L	7	4	0	kg/ha	20800	1154.71	0.0555148	22900	1653.14	0.0721894	Reference	Protein hydrolysates	PHs	Water-Based Extractions	Liquid
35ScopusROUPHAEL	ROUPHAEL	10.3390/agronomy8070126	173	2018	Indoor	Spinacia oleracea L.	Field crops	600	Vegetables and melons	Csa	Warm temperate	Summer dry	Hot summer	Portici	Italy	14.25	40.8167	3	48	Optimal	1080	Optimal	0.64	Nonsaline	6.8	Neutral	Sandy loams	0.125	High	Kelpak	1	Foliar	3	mL/L	7	4	0	kg/ha	22200	1232.43	0.0555148	22900	1653.14	0.0721894	Reference	Protein hydrolysates	PHs	Water-Based Extractions	Liquid
35ScopusROUPHAEL	ROUPHAEL	10.3390/agronomy8070126	174	2018	Indoor	Spinacia oleracea L.	Field crops	600	Vegetables and melons	Csa	Warm temperate	Summer dry	Hot summer	Portici	Italy	14.25	40.8167	3	48	Optimal	1080	Optimal	0.64	Nonsaline	6.8	Neutral	Sandy loams	0.125	High	Amalgerol	1	Foliar	3	mL/L	7	4	0	kg/ha	20800	1154.71	0.0555148	14500	1046.75	0.0721894	Absolute			Water-Based Extractions	Liquid
35ScopusROUPHAEL	ROUPHAEL	10.3390/agronomy8070126	175	2018	Indoor	Spinacia oleracea L.	Field crops	600	Vegetables and melons	Csa	Warm temperate	Summer dry	Hot summer	Portici	Italy	14.25	40.8167	3	48	Optimal	1080	Optimal	0.64	Nonsaline	6.8	Neutral	Sandy loams	0.125	High	Kelpak	1	Foliar	3	mL/L	7	4	0	kg/ha	22200	1232.43	0.0555148	14500	1046.75	0.0721894	Absolute			Water-Based Extractions	Liquid
36ScopusPACUTA	PAČUTA	10.3390/agronomy14010062	176	2024	Field	Beta vulgaris L.	Field crops	600	Sugar crops	Cfa	Warm temperate	Fully humid	Hot summer	Nitra	Slovakia	18.15	48.3167	3	26.3	Medium	200	Optimal			6.33	Slightly acid	Silt loam	0.028	High	ANE	1	Foliar	1.66667	ml/l	14	2	0	kg/ha	70900	8780	0.123836	67260	8700	0.123836	Absolute			Water-Based Extractions	Liquid
36ScopusPACUTA	PAČUTA	10.3390/agronomy14010062	177	2024	Field	Beta vulgaris L.	Field crops	600	Sugar crops	Cfa	Warm temperate	Fully humid	Hot summer	Nitra	Slovakia	18.15	48.3167	3	26.3	Medium	200	Optimal			6.33	Slightly acid	Silt loam	0.0165	Medium	ANE	1	Foliar	1.66667	ml/l	14	2	0	kg/ha	74020	9570	0.129289	67260	8700	0.129289	Absolute			Water-Based Extractions	Liquid
38ScopusCHASKI	CHASKI	10.3390/agronomy13082182	178	2023	Field	Mentha × piperita L.	Field crops	200	Other crops	Csa	Warm temperate	Summer dry	Hot summer	Thessaly	Greece	22.7564	39.3948	3	15.09	Very low	192.6	Optimal	0.91	Nonsaline	7.62	Neutral	Clay loam	0.0182	High	Algaren Twin	1	Fertigation	120	ml/l	10	8	0	kg/ha	11476	322	0.0280586	11113	402	0.0280586	Reference	Protein hydrolysates	PHs	Alkaline Hydrolysis	Liquid
38ScopusCHASKI	CHASKI	10.3390/agronomy13082182	179	2023	Field	Mentha × piperita L.	Field crops	200	Other crops	Csa	Warm temperate	Summer dry	Hot summer	Thessaly	Greece	22.7564	39.3948	3	15.09	Very low	192.6	Optimal	0.91	Nonsaline	7.62	Neutral	Clay loam	0.0182	High	Algaren Twin	1	Fertigation	120	ml/l	10	8	0	kg/ha	11516	158	0.01372	11142	241	0.01372	Reference	Protein hydrolysates	PHs	Alkaline Hydrolysis	Liquid
38ScopusCHASKI	CHASKI	10.3390/agronomy13082182	180	2023	Field	Mentha × piperita L.	Field crops	200	Other crops	Csa	Warm temperate	Summer dry	Hot summer	Thessaly	Greece	22.7564	39.3948	3	15.09	Very low	192.6	Optimal	0.91	Nonsaline	7.62	Neutral	Clay loam	0.0182	High	Algaren Twin	1	Fertigation	120	ml/l	10	8	0	kg/ha	10333	241	0.0233233	9778	103	0.0233233	Reference	Protein hydrolysates	PHs	Alkaline Hydrolysis	Liquid
38ScopusCHASKI	CHASKI	10.3390/agronomy13082182	181	2023	Field	Mentha × piperita L.	Field crops	200	Other crops	Csa	Warm temperate	Summer dry	Hot summer	Thessaly	Greece	22.7564	39.3948	3	15.09	Very low	192.6	Optimal	0.91	Nonsaline	7.62	Neutral	Clay loam	0.0182	High	Basfoliar Aktiv	1	Foliar	10	ml/l	10	8	0	kg/ha	12031	196	0.0162912	11142	241	0.0162912	Reference	Protein hydrolysates	PHs	Alkaline Hydrolysis	Liquid
38ScopusCHASKI	CHASKI	10.3390/agronomy13082182	182	2023	Field	Mentha × piperita L.	Field crops	200	Other crops	Csa	Warm temperate	Summer dry	Hot summer	Thessaly	Greece	22.7564	39.3948	3	15.09	Very low	192.6	Optimal	0.91	Nonsaline	7.62	Neutral	Clay loam	0.0182	High	Basfoliar Aktiv	1	Foliar	10	ml/l	10	8	0	kg/ha	12074	288	0.0238529	11113	402	0.0238529	Reference	Protein hydrolysates	PHs	Alkaline Hydrolysis	Liquid
38ScopusCHASKI	CHASKI	10.3390/agronomy13082182	183	2023	Field	Mentha × piperita L.	Field crops	200	Other crops	Csa	Warm temperate	Summer dry	Hot summer	Thessaly	Greece	22.7564	39.3948	3	15.09	Very low	192.6	Optimal	0.91	Nonsaline	7.62	Neutral	Clay loam	0.0182	High	Algaren Twin	1	Fertigation	120	ml/l	10	8	0	kg/ha	11516	158	0.01372	10548	214	0.01372	Reference	Fertilizers	FE	Alkaline Hydrolysis	Liquid
38ScopusCHASKI	CHASKI	10.3390/agronomy13082182	184	2023	Field	Mentha × piperita L.	Field crops	200	Other crops	Csa	Warm temperate	Summer dry	Hot summer	Thessaly	Greece	22.7564	39.3948	3	15.09	Very low	192.6	Optimal	0.91	Nonsaline	7.62	Neutral	Clay loam	0.0182	High	Basfoliar Aktiv	1	Foliar	10	ml/l	10	8	0	kg/ha	10738	341	0.0317564	9778	103	0.0317564	Reference	Protein hydrolysates	PHs	Alkaline Hydrolysis	Liquid
38ScopusCHASKI	CHASKI	10.3390/agronomy13082182	185	2023	Field	Mentha × piperita L.	Field crops	200	Other crops	Csa	Warm temperate	Summer dry	Hot summer	Thessaly	Greece	22.7564	39.3948	3	15.09	Very low	192.6	Optimal	0.91	Nonsaline	7.62	Neutral	Clay loam	0.0182	High	Algaren Twin	1	Fertigation	120	ml/l	10	8	0	kg/ha	11476	322	0.0280586	10140	198	0.0280586	Reference	Fertilizers	FE	Alkaline Hydrolysis	Liquid
38ScopusCHASKI	CHASKI	10.3390/agronomy13082182	186	2023	Field	Mentha × piperita L.	Field crops	200	Other crops	Csa	Warm temperate	Summer dry	Hot summer	Thessaly	Greece	22.7564	39.3948	3	15.09	Very low	192.6	Optimal	0.91	Nonsaline	7.62	Neutral	Clay loam	0.0182	High	Basfoliar Aktiv	1	Foliar	10	ml/l	10	8	0	kg/ha	12031	196	0.0162912	10548	214	0.0162912	Reference	Fertilizers	FE	Alkaline Hydrolysis	Liquid
38ScopusCHASKI	CHASKI	10.3390/agronomy13082182	187	2023	Field	Mentha × piperita L.	Field crops	200	Other crops	Csa	Warm temperate	Summer dry	Hot summer	Thessaly	Greece	22.7564	39.3948	3	15.09	Very low	192.6	Optimal	0.91	Nonsaline	7.62	Neutral	Clay loam	0.0182	High	Basfoliar Aktiv	1	Foliar	10	ml/l	10	8	0	kg/ha	12074	288	0.0238529	1014	198	0.0238529	Reference	Fertilizers	FE	Alkaline Hydrolysis	Liquid
38ScopusCHASKI	CHASKI	10.3390/agronomy13082182	188	2023	Field	Mentha × piperita L.	Field crops	200	Other crops	Csa	Warm temperate	Summer dry	Hot summer	Thessaly	Greece	22.7564	39.3948	3	15.09	Very low	192.6	Optimal	0.91	Nonsaline	7.62	Neutral	Clay loam	0.0182	High	Algaren Twin	1	Fertigation	120	ml/l	10	8	0	kg/ha	11516	158	0.01372	9646	166	0.01372	Absolute			Alkaline Hydrolysis	Liquid
38ScopusCHASKI	CHASKI	10.3390/agronomy13082182	189	2023	Field	Mentha × piperita L.	Field crops	200	Other crops	Csa	Warm temperate	Summer dry	Hot summer	Thessaly	Greece	22.7564	39.3948	3	15.09	Very low	192.6	Optimal	0.91	Nonsaline	7.62	Neutral	Clay loam	0.0182	High	Algaren Twin	1	Fertigation	120	ml/l	10	8	0	kg/ha	10333	241	0.0233233	8423	355	0.0233233	Reference	Fertilizers	FE	Alkaline Hydrolysis	Liquid
38ScopusCHASKI	CHASKI	10.3390/agronomy13082182	190	2023	Field	Mentha × piperita L.	Field crops	200	Other crops	Csa	Warm temperate	Summer dry	Hot summer	Thessaly	Greece	22.7564	39.3948	3	15.09	Very low	192.6	Optimal	0.91	Nonsaline	7.62	Neutral	Clay loam	0.0182	High	Basfoliar Aktiv	1	Foliar	10	ml/l	10	8	0	kg/ha	12031	196	0.0162912	9646	166	0.0162912	Absolute			Alkaline Hydrolysis	Liquid
38ScopusCHASKI	CHASKI	10.3390/agronomy13082182	191	2023	Field	Mentha × piperita L.	Field crops	200	Other crops	Csa	Warm temperate	Summer dry	Hot summer	Thessaly	Greece	22.7564	39.3948	3	15.09	Very low	192.6	Optimal	0.91	Nonsaline	7.62	Neutral	Clay loam	0.0182	High	Algaren Twin	1	Fertigation	120	ml/l	10	8	0	kg/ha	11476	322	0.0280586	9185	235	0.0280586	Absolute			Alkaline Hydrolysis	Liquid
38ScopusCHASKI	CHASKI	10.3390/agronomy13082182	192	2023	Field	Mentha × piperita L.	Field crops	200	Other crops	Csa	Warm temperate	Summer dry	Hot summer	Thessaly	Greece	22.7564	39.3948	3	15.09	Very low	192.6	Optimal	0.91	Nonsaline	7.62	Neutral	Clay loam	0.0182	High	Basfoliar Aktiv	1	Foliar	10	ml/l	10	8	0	kg/ha	10738	341	0.0317564	8423	355	0.0317564	Reference	Fertilizers	FE	Alkaline Hydrolysis	Liquid
38ScopusCHASKI	CHASKI	10.3390/agronomy13082182	193	2023	Field	Mentha × piperita L.	Field crops	200	Other crops	Csa	Warm temperate	Summer dry	Hot summer	Thessaly	Greece	22.7564	39.3948	3	15.09	Very low	192.6	Optimal	0.91	Nonsaline	7.62	Neutral	Clay loam	0.0182	High	Basfoliar Aktiv	1	Foliar	10	ml/l	10	8	0	kg/ha	12074	288	0.0238529	9185	235	0.0238529	Absolute			Alkaline Hydrolysis	Liquid
38ScopusCHASKI	CHASKI	10.3390/agronomy13082182	194	2023	Field	Mentha × piperita L.	Field crops	200	Other crops	Csa	Warm temperate	Summer dry	Hot summer	Thessaly	Greece	22.7564	39.3948	3	15.09	Very low	192.6	Optimal	0.91	Nonsaline	7.62	Neutral	Clay loam	0.0182	High	Algaren Twin	1	Fertigation	120	ml/l	10	8	0	kg/ha	10333	241	0.0233233	7741	108	0.0233233	Absolute			Alkaline Hydrolysis	Liquid
38ScopusCHASKI	CHASKI	10.3390/agronomy13082182	195	2023	Field	Mentha × piperita L.	Field crops	200	Other crops	Csa	Warm temperate	Summer dry	Hot summer	Thessaly	Greece	22.7564	39.3948	3	15.09	Very low	192.6	Optimal	0.91	Nonsaline	7.62	Neutral	Clay loam	0.0182	High	Basfoliar Aktiv	1	Foliar	10	ml/l	10	8	0	kg/ha	10738	341	0.0317564	7741	108	0.0317564	Absolute			Alkaline Hydrolysis	Liquid
39ScopusVILLA	VILLA	10.3390/agronomy13071853	196	2023	Indoor	Solanum lycopersicum L	Field crops	600	Vegetables and melons	Cfa	Warm temperate	Fully humid	Hot summer	Maringá	Brazil	-23.421	-51.938	12	90	Optimal	234	Optimal	0.1586	Nonsaline	6.4	Slightly acid	Clay	0.0261	Medium	Acadian	1	Fertigation	1	ml/L	15	5	0	kg/planta	1.98	0.109919	0.0555148	2.4	0.173254	0.0721894	Absolute			Alkaline Hydrolysis	Liquid
39ScopusVILLA	VILLA	10.3390/agronomy13071853	197	2023	Indoor	Solanum lycopersicum L	Field crops	600	Vegetables and melons	Cfa	Warm temperate	Fully humid	Hot summer	Maringá	Brazil	-23.421	-51.938	12	90	Optimal	234	Optimal	0.1586	Nonsaline	6.4	Slightly acid	Clay	0.0261	Medium	Acadian	1	Fertigation	1	ml/L	15	5	0	kg/planta	1.98	0.109919	0.0555148	1.96	0.141491	0.0721894	Absolute			Alkaline Hydrolysis	Liquid
39ScopusVILLA	VILLA	10.3390/agronomy13071853	198	2023	Indoor	Solanum lycopersicum L	Field crops	600	Vegetables and melons	Cfa	Warm temperate	Fully humid	Hot summer	Maringá	Brazil	-23.421	-51.938	12	90	Optimal	234	Optimal	0.1586	Nonsaline	6.4	Slightly acid	Clay	0.0261	Medium	Acadian	1	Fertigation	2	ml/L	15	5	0	kg/planta	2.45	0.136011	0.0555148	2.4	0.173254	0.0721894	Absolute			Alkaline Hydrolysis	Liquid
39ScopusVILLA	VILLA	10.3390/agronomy13071853	199	2023	Indoor	Solanum lycopersicum L	Field crops	600	Vegetables and melons	Cfa	Warm temperate	Fully humid	Hot summer	Maringá	Brazil	-23.421	-51.938	12	90	Optimal	234	Optimal	0.1586	Nonsaline	6.4	Slightly acid	Clay	0.0261	Medium	Acadian	1	Fertigation	3	ml/L	15	5	0	kg/planta	2.81	0.155997	0.0555148	2.4	0.173254	0.0721894	Absolute			Alkaline Hydrolysis	Liquid
39ScopusVILLA	VILLA	10.3390/agronomy13071853	200	2023	Indoor	Solanum lycopersicum L	Field crops	600	Vegetables and melons	Cfa	Warm temperate	Fully humid	Hot summer	Maringá	Brazil	-23.421	-51.938	12	90	Optimal	234	Optimal	0.1586	Nonsaline	6.4	Slightly acid	Clay	0.0261	Medium	Acadian	1	Fertigation	1	ml/L	15	5	0	kg/planta	2.95	0.163769	0.0555148	2.4	0.173254	0.0721894	Absolute			Alkaline Hydrolysis	Liquid
39ScopusVILLA	VILLA	10.3390/agronomy13071853	201	2023	Indoor	Solanum lycopersicum L	Field crops	600	Vegetables and melons	Cfa	Warm temperate	Fully humid	Hot summer	Maringá	Brazil	-23.421	-51.938	12	90	Optimal	234	Optimal	0.1586	Nonsaline	6.4	Slightly acid	Clay	0.0261	Medium	Acadian	1	Fertigation	4	ml/L	15	5	0	kg/planta	2.95	0.163769	0.0555148	2.4	0.173254	0.0721894	Absolute			Alkaline Hydrolysis	Liquid
39ScopusVILLA	VILLA	10.3390/agronomy13071853	202	2023	Indoor	Solanum lycopersicum L	Field crops	600	Vegetables and melons	Cfa	Warm temperate	Fully humid	Hot summer	Maringá	Brazil	-23.421	-51.938	12	90	Optimal	234	Optimal	0.1586	Nonsaline	6.4	Slightly acid	Clay	0.0261	Medium	Acadian	1	Fertigation	3	ml/L	15	5	0	kg/planta	2.99	0.165989	0.0555148	2.4	0.173254	0.0721894	Absolute			Alkaline Hydrolysis	Liquid
39ScopusVILLA	VILLA	10.3390/agronomy13071853	203	2023	Indoor	Solanum lycopersicum L	Field crops	600	Vegetables and melons	Cfa	Warm temperate	Fully humid	Hot summer	Maringá	Brazil	-23.421	-51.938	12	90	Optimal	234	Optimal	0.1586	Nonsaline	6.4	Slightly acid	Clay	0.0261	Medium	Acadian	1	Fertigation	4	ml/L	15	5	0	kg/planta	3	0.166544	0.0555148	2.4	0.173254	0.0721894	Absolute			Alkaline Hydrolysis	Liquid
39ScopusVILLA	VILLA	10.3390/agronomy13071853	204	2023	Indoor	Solanum lycopersicum L	Field crops	600	Vegetables and melons	Cfa	Warm temperate	Fully humid	Hot summer	Maringá	Brazil	-23.421	-51.938	12	90	Optimal	234	Optimal	0.1586	Nonsaline	6.4	Slightly acid	Clay	0.0261	Medium	Acadian	1	Fertigation	2	ml/L	15	5	0	kg/planta	2.45	0.136011	0.0555148	1.96	0.141491	0.0721894	Absolute			Alkaline Hydrolysis	Liquid
39ScopusVILLA	VILLA	10.3390/agronomy13071853	205	2023	Indoor	Solanum lycopersicum L	Field crops	600	Vegetables and melons	Cfa	Warm temperate	Fully humid	Hot summer	Maringá	Brazil	-23.421	-51.938	12	90	Optimal	234	Optimal	0.1586	Nonsaline	6.4	Slightly acid	Clay	0.0261	Medium	Acadian	1	Fertigation	3	ml/L	15	5	0	kg/planta	2.81	0.155997	0.0555148	1.96	0.141491	0.0721894	Absolute			Alkaline Hydrolysis	Liquid
39ScopusVILLA	VILLA	10.3390/agronomy13071853	206	2023	Indoor	Solanum lycopersicum L	Field crops	600	Vegetables and melons	Cfa	Warm temperate	Fully humid	Hot summer	Maringá	Brazil	-23.421	-51.938	12	90	Optimal	234	Optimal	0.1586	Nonsaline	6.4	Slightly acid	Clay	0.0261	Medium	Acadian	1	Fertigation	2	ml/L	15	5	0	kg/planta	2.95	0.163769	0.0555148	1.96	0.141491	0.0721894	Absolute			Alkaline Hydrolysis	Liquid
39ScopusVILLA	VILLA	10.3390/agronomy13071853	207	2023	Indoor	Solanum lycopersicum L	Field crops	600	Vegetables and melons	Cfa	Warm temperate	Fully humid	Hot summer	Maringá	Brazil	-23.421	-51.938	12	90	Optimal	234	Optimal	0.1586	Nonsaline	6.4	Slightly acid	Clay	0.0261	Medium	Acadian	1	Fertigation	4	ml/L	15	5	0	kg/planta	2.95	0.163769	0.0555148	1.96	0.141491	0.0721894	Absolute			Alkaline Hydrolysis	Liquid
39ScopusVILLA	VILLA	10.3390/agronomy13071853	208	2023	Indoor	Solanum lycopersicum L	Field crops	600	Vegetables and melons	Cfa	Warm temperate	Fully humid	Hot summer	Maringá	Brazil	-23.421	-51.938	12	90	Optimal	234	Optimal	0.1586	Nonsaline	6.4	Slightly acid	Clay	0.0261	Medium	Acadian	1	Fertigation	3	ml/L	15	5	0	kg/planta	2.99	0.165989	0.0555148	1.96	0.141491	0.0721894	Absolute			Alkaline Hydrolysis	Liquid
39ScopusVILLA	VILLA	10.3390/agronomy13071853	209	2023	Indoor	Solanum lycopersicum L	Field crops	600	Vegetables and melons	Cfa	Warm temperate	Fully humid	Hot summer	Maringá	Brazil	-23.421	-51.938	12	90	Optimal	234	Optimal	0.1586	Nonsaline	6.4	Slightly acid	Clay	0.0261	Medium	Acadian	1	Fertigation	4	ml/L	15	5	0	kg/planta	3	0.166544	0.0555148	1.96	0.141491	0.0721894	Absolute			Alkaline Hydrolysis	Liquid
39ScopusVILLA	VILLA	10.3390/agronomy13071853	210	2023	Indoor	Solanum lycopersicum L	Field crops	600	Vegetables and melons	Cfa	Warm temperate	Fully humid	Hot summer	Maringá	Brazil	-23.421	-51.938	12	90	Optimal	234	Optimal	0.1586	Nonsaline	6.4	Slightly acid	Clay	0.0261	Medium	Acadian	1	Fertigation	2	ml/L	15	5	0	kg/planta	3.77	0.209291	0.0555148	2.4	0.173254	0.0721894	Absolute			Alkaline Hydrolysis	Liquid
39ScopusVILLA	VILLA	10.3390/agronomy13071853	211	2023	Indoor	Solanum lycopersicum L	Field crops	600	Vegetables and melons	Cfa	Warm temperate	Fully humid	Hot summer	Maringá	Brazil	-23.421	-51.938	12	90	Optimal	234	Optimal	0.1586	Nonsaline	6.4	Slightly acid	Clay	0.0261	Medium	Acadian	1	Fertigation	2	ml/L	15	5	0	kg/planta	3.77	0.209291	0.0555148	1.96	0.141491	0.0721894	Absolute			Alkaline Hydrolysis	Liquid
41ScopusPAGLIALUNGA	PAGLIALUNGA	10.3390/agronomy12112816	212	2022	Indoor	Cichorium intybus L.	Field crops	600	Vegetables and melons	Csa	Warm temperate	Summer dry	Hot summer	Viterbo	Italy	12.133	42.417	4	35	Medium	97.75	Medium	1.7	Nonsaline	7.3		Sandy loams			Toggle	1	Foliar	1.5	mL/L	3	10	0	kg/planta	10.67	0.592343	0.0555148	10.65	0.768817	0.0721894	Reference	Protein hydrolysates	PHs	Alkaline Hydrolysis	Liquid
41ScopusPAGLIALUNGA	PAGLIALUNGA	10.3390/agronomy12112816	213	2022	Indoor	Cichorium intybus L.	Field crops	600	Vegetables and melons	Csa	Warm temperate	Summer dry	Hot summer	Viterbo	Italy	12.133	42.417	4	35	Medium	97.75	Medium	1.7	Nonsaline	7.3		Sandy loams			Toggle	1	Foliar	1.5	mL/L	3	10	0	kg/planta	10.67	0.592343	0.0555148	10.02	0.723338	0.0721894	Reference	Protein hydrolysates	PHs	Alkaline Hydrolysis	Liquid
41ScopusPAGLIALUNGA	PAGLIALUNGA	10.3390/agronomy12112816	214	2022	Indoor	Cichorium intybus L.	Field crops	600	Vegetables and melons	Csa	Warm temperate	Summer dry	Hot summer	Viterbo	Italy	12.133	42.417	4	35	Medium	97.75	Medium	1.7	Nonsaline	7.3		Sandy loams			Toggle	1	Foliar	1.5	mL/L	3	10	0	kg/planta	10.67	0.592343	0.0555148	8.33	0.601337	0.0721894	Absolute			Alkaline Hydrolysis	Liquid
42WoSHERNÁNDEZ	HERNÁNDEZ-HERRERA	10.3390/agronomy12102495	215	2022	Indoor	Solanum lycopersicum L	Field crops	600	Vegetables and melons	Cwa	Warm temperate	Winter dry	Hot summer	Guadalajara	Mexico	-103.492	20.7428	15												SWE	0	Drench	2	ml/L	7	6	0	g/planta	12.12	1.123	0.0926568	16.739	1.78	0.0926568	Absolute			Water-Based Extractions	Liquid
42WoSHERNÁNDEZ	HERNÁNDEZ-HERRERA	10.3390/agronomy12102495	216	2022	Indoor	Solanum lycopersicum L	Field crops	600	Vegetables and melons	Cwa	Warm temperate	Winter dry	Hot summer	Guadalajara	Mexico	-103.492	20.7428	15												SWE	0	Drench	2	ml/L	7	6	0	g/planta	21.346	2.189	0.102548	17.236	1.722	0.102548	Absolute			Water-Based Extractions	Liquid
43ScopusSOLTANIBAND	SOLTANIBAND	10.3390/agronomy12071684	217	2022	Indoor	Fragaria x ananassa	Trees and Bushes	1000	Fruit and nuts	Dfb	Snow	Fully humid	Warm summer	Quebec	Canada	-71.028	46.78	4												TRUE Bloom	1	Drench	4	ml/L	14	7	0	g/fruta	15.009	1.197	0.0797521	15.763	1.472	0.0797521	Reference	Microorganisms	MO	Water-Based Extractions	Powder
43ScopusSOLTANIBAND	SOLTANIBAND	10.3390/agronomy12071684	218	2022	Indoor	Fragaria x ananassa	Trees and Bushes	1000	Fruit and nuts	Dfb	Snow	Fully humid	Warm summer	Quebec	Canada	-71.028	46.78	5												TRUE Bloom	1	Drench	4	ml/L	14	7	0	g/fruta	13.482	1.407	0.104361	13.959	1.337	0.104361	Absolute			Water-Based Extractions	Powder
43ScopusSOLTANIBAND	SOLTANIBAND	10.3390/agronomy12071684	219	2022	Indoor	Fragaria x ananassa	Trees and Bushes	1000	Fruit and nuts	Dfb	Snow	Fully humid	Warm summer	Quebec	Canada	-71.028	46.78	5												TRUE Bloom	1	Drench	4	ml/L	14	7	0	g/fruta	13.482	1.407	0.104361	13.674	1.337	0.104361	Reference	Microorganisms	MO	Water-Based Extractions	Powder
43ScopusSOLTANIBAND	SOLTANIBAND	10.3390/agronomy12071684	220	2022	Indoor	Fragaria x ananassa	Trees and Bushes	1000	Fruit and nuts	Dfb	Snow	Fully humid	Warm summer	Quebec	Canada	-71.028	46.78	5												TRUE Bloom	1	Drench	4	ml/L	14	7	0	g/fruta	13.482	1.407	0.104361	13.663	1.337	0.104361	Reference	Protein hydrolysates	PHs	Water-Based Extractions	Powder
43ScopusSOLTANIBAND	SOLTANIBAND	10.3390/agronomy12071684	221	2022	Indoor	Fragaria x ananassa	Trees and Bushes	1000	Fruit and nuts	Dfb	Snow	Fully humid	Warm summer	Quebec	Canada	-71.028	46.78	4												TRUE Bloom	1	Drench	4	ml/L	14	7	0	g/fruta	15.009	1.197	0.0797521	15.152	1.803	0.0797521	Reference	Microorganisms	MO	Water-Based Extractions	Powder
43ScopusSOLTANIBAND	SOLTANIBAND	10.3390/agronomy12071684	222	2022	Indoor	Fragaria x ananassa	Trees and Bushes	1000	Fruit and nuts	Dfb	Snow	Fully humid	Warm summer	Quebec	Canada	-71.028	46.78	4												TRUE Bloom	1	Drench	4	ml/L	14	7	0	g/fruta	15.009	1.197	0.0797521	14.883	1.517	0.0797521	Reference	Microorganisms	MO	Water-Based Extractions	Powder
43ScopusSOLTANIBAND	SOLTANIBAND	10.3390/agronomy12071684	223	2022	Indoor	Fragaria x ananassa	Trees and Bushes	1000	Fruit and nuts	Dfb	Snow	Fully humid	Warm summer	Quebec	Canada	-71.028	46.78	5												TRUE Bloom	1	Drench	4	ml/L	14	7	0	g/fruta	13.482	1.407	0.104361	13.276	1.604	0.104361	Reference	Microorganisms	MO	Water-Based Extractions	Powder
43ScopusSOLTANIBAND	SOLTANIBAND	10.3390/agronomy12071684	224	2022	Indoor	Fragaria x ananassa	Trees and Bushes	1000	Fruit and nuts	Dfb	Snow	Fully humid	Warm summer	Quebec	Canada	-71.028	46.78	4												TRUE Bloom	1	Drench	4	ml/L	14	7	0	g/fruta	15.009	1.197	0.0797521	14.656	1.649	0.0797521	Absolute			Water-Based Extractions	Powder
43ScopusSOLTANIBAND	SOLTANIBAND	10.3390/agronomy12071684	225	2022	Indoor	Fragaria x ananassa	Trees and Bushes	1000	Fruit and nuts	Dfb	Snow	Fully humid	Warm summer	Quebec	Canada	-71.028	46.78	4												TRUE Bloom	1	Drench	4	ml/L	14	7	0	g/fruta	15.009	1.197	0.0797521	14.599	1.539	0.0797521	Reference	Protein hydrolysates	PHs	Water-Based Extractions	Powder
43ScopusSOLTANIBAND	SOLTANIBAND	10.3390/agronomy12071684	226	2022	Indoor	Fragaria x ananassa	Trees and Bushes	1000	Fruit and nuts	Dfb	Snow	Fully humid	Warm summer	Quebec	Canada	-71.028	46.78	5												TRUE Bloom	1	Drench	4	ml/L	14	7	0	g/fruta	13.482	1.407	0.104361	12.802	1.537	0.104361	Reference	Microorganisms	MO	Water-Based Extractions	Powder
43ScopusSOLTANIBAND	SOLTANIBAND	10.3390/agronomy12071684	227	2022	Indoor	Fragaria x ananassa	Trees and Bushes	1000	Fruit and nuts	Dfb	Snow	Fully humid	Warm summer	Quebec	Canada	-71.028	46.78	4												TRUE Bloom	1	Drench	4	ml/L	14	7	0	g/fruta	15.009	1.197	0.0797521	13.951	1.199	0.0797521	Reference	Microorganisms	MO	Water-Based Extractions	Powder
44ScopusWANG	WANG	10.3390/agronomy12040786	228	2022	Indoor	Lactuca sativa L.	Field crops	600	Vegetables and melons	Cwa	Warm temperate	Winter dry	Hot summer	Chengdu	China	30.7	103.9	3												SWE	1	Fertigation	0.334	g/l	0	1	1	g/planta	112.962	14.047	0.124352	119.132	12.982	0.124352	Reference	Humic and fulvic acids	HFA	Ultrasound-Assisted Extraction	Liquid
44ScopusWANG	WANG	10.3390/agronomy12040786	229	2022	Indoor	Lactuca sativa L.	Field crops	600	Vegetables and melons	Cwa	Warm temperate	Winter dry	Hot summer	Chengdu	China	30.7	103.9	3												SWE	1	Fertigation	0.334	g/l	0	1	1	g/planta	112.962	14.047	0.124352	119.132	12.982	0.124352	Reference	Humic and fulvic acids	HFA	Ultrasound-Assisted Extraction	Liquid
44ScopusWANG	WANG	10.3390/agronomy12040786	230	2022	Indoor	Lactuca sativa L.	Field crops	600	Vegetables and melons	Cwa	Warm temperate	Winter dry	Hot summer	Chengdu	China	30.7	103.9	3												SWE	1	Fertigation	0.334	g/l	0	1	1	g/planta	89.289	14.952	0.167456	76.688	11.535	0.167456	Reference	Humic and fulvic acids	HFA	Ultrasound-Assisted Extraction	Liquid
44ScopusWANG	WANG	10.3390/agronomy12040786	231	2022	Indoor	Lactuca sativa L.	Field crops	600	Vegetables and melons	Cwa	Warm temperate	Winter dry	Hot summer	Chengdu	China	30.7	103.9	3												SWE	1	Fertigation	0.334	g/l	0	1	1	g/planta	89.289	14.952	0.167456	76.688	11.535	0.167456	Reference	Humic and fulvic acids	HFA	Ultrasound-Assisted Extraction	Liquid
44ScopusWANG	WANG	10.3390/agronomy12040786	232	2022	Indoor	Lactuca sativa L.	Field crops	600	Vegetables and melons	Cwa	Warm temperate	Winter dry	Hot summer	Chengdu	China	30.7	103.9	3												SWE	1	Fertigation	0.334	g/l	0	1	1	g/planta	112.962	14.047	0.124352	86.094	11.576	0.124352	Reference	Protein hydrolysates	PHs	Ultrasound-Assisted Extraction	Liquid
44ScopusWANG	WANG	10.3390/agronomy12040786	233	2022	Indoor	Lactuca sativa L.	Field crops	600	Vegetables and melons	Cwa	Warm temperate	Winter dry	Hot summer	Chengdu	China	30.7	103.9	3												SWE	1	Fertigation	0.334	g/l	0	1	1	g/planta	112.962	14.047	0.124352	86.094	11.576	0.124352	Reference	Protein hydrolysates	PHs	Ultrasound-Assisted Extraction	Liquid
44ScopusWANG	WANG	10.3390/agronomy12040786	234	2022	Indoor	Lactuca sativa L.	Field crops	600	Vegetables and melons	Cwa	Warm temperate	Winter dry	Hot summer	Chengdu	China	30.7	103.9	3												SWE	1	Fertigation	0.334	g/l	0	1	1	g/planta	112.962	14.047	0.124352	85.933	18.027	0.124352	Absolute			Ultrasound-Assisted Extraction	Liquid
44ScopusWANG	WANG	10.3390/agronomy12040786	235	2022	Indoor	Lactuca sativa L.	Field crops	600	Vegetables and melons	Cwa	Warm temperate	Winter dry	Hot summer	Chengdu	China	30.7	103.9	3												SWE	1	Fertigation	0.334	g/l	0	1	1	g/planta	89.289	14.952	0.167456	66.379	11.174	0.167456	Reference	Protein hydrolysates	PHs	Ultrasound-Assisted Extraction	Liquid
44ScopusWANG	WANG	10.3390/agronomy12040786	236	2022	Indoor	Lactuca sativa L.	Field crops	600	Vegetables and melons	Cwa	Warm temperate	Winter dry	Hot summer	Chengdu	China	30.7	103.9	3												SWE	1	Fertigation	0.334	g/l	0	1	1	g/planta	89.289	14.952	0.167456	66.379	11.174	0.167456	Reference	Protein hydrolysates	PHs	Ultrasound-Assisted Extraction	Liquid
44ScopusWANG	WANG	10.3390/agronomy12040786	237	2022	Indoor	Lactuca sativa L.	Field crops	600	Vegetables and melons	Cwa	Warm temperate	Winter dry	Hot summer	Chengdu	China	30.7	103.9	3												SWE	1	Fertigation	0.334	g/l	0	1	1	g/planta	112.962	14.047	0.124352	68.973	15.273	0.124352	Absolute			Ultrasound-Assisted Extraction	Liquid
44ScopusWANG	WANG	10.3390/agronomy12040786	238	2022	Indoor	Lactuca sativa L.	Field crops	600	Vegetables and melons	Cwa	Warm temperate	Winter dry	Hot summer	Chengdu	China	30.7	103.9	3												SWE	1	Fertigation	0.334	g/l	0	1	1	g/planta	89.289	14.952	0.167456	54.14	13.987	0.167456	Absolute			Ultrasound-Assisted Extraction	Liquid
44ScopusWANG	WANG	10.3390/agronomy12040786	239	2022	Indoor	Lactuca sativa L.	Field crops	600	Vegetables and melons	Cwa	Warm temperate	Winter dry	Hot summer	Chengdu	China	30.7	103.9	3												SWE	1	Fertigation	0.334	g/l	0	1	1	g/planta	89.289	14.952	0.167456	43.408	13.103	0.167456	Absolute			Ultrasound-Assisted Extraction	Liquid
45ScopusQUILLE	QUILLE	10.3390/agronomy12020463	240	2024	Field	Lolium perenne L.	Field crops	200	Other crops	Cfb	Warm temperate	Fully humid	Warm summer	Galway	Ireland	-9.7167	52.2667	3	38	Optimal	132	Optimal			6.6	Neutral	Loamy			PSI-362	1	Drench	1	ml/l	6	12	0	kg/ha	7239	377	0.052079	8412	340	0.052079	Reference	Fertilizers	FE	Enzyme-Assisted Extraction	Liquid
45ScopusQUILLE	QUILLE	10.3390/agronomy12020463	241	2025	Field	Lolium perenne L.	Field crops	200	Other crops	Cfb	Warm temperate	Fully humid	Warm summer	Galway	Ireland	-9.7167	52.2667	3	38	Optimal	132	Optimal			6.6	Neutral	Loamy			PSI-362	1	Drench	2	ml/l	6	12	0	kg/ha	8193	383	0.0467472	8412	340	0.0467472	Reference	Fertilizers	FE	Enzyme-Assisted Extraction	Liquid
45ScopusQUILLE	QUILLE	10.3390/agronomy12020463	242	2026	Field	Lolium perenne L.	Field crops	200	Other crops	Cfb	Warm temperate	Fully humid	Warm summer	Galway	Ireland	-9.7167	52.2667	3	38	Optimal	132	Optimal			6.6	Neutral	Loamy			PSI-362	1	Drench	3	ml/l	6	12	0	kg/ha	8738	531	0.0607691	8412	340	0.0607691	Reference	Fertilizers	FE	Enzyme-Assisted Extraction	Liquid
45ScopusQUILLE	QUILLE	10.3390/agronomy12020463	243	2024	Field	Lolium perenne L.	Field crops	200	Other crops	Cfb	Warm temperate	Fully humid	Warm summer	Galway	Ireland	-9.7167	52.2667	3	38	Optimal	132	Optimal			6.6	Neutral	Loamy			PSI-362	1	Drench	1	ml/l	6	12	0	kg/ha	7239	377	0.052079	6611	296	0.052079	Absolute			Enzyme-Assisted Extraction	Liquid
45ScopusQUILLE	QUILLE	10.3390/agronomy12020463	244	2025	Field	Lolium perenne L.	Field crops	200	Other crops	Cfb	Warm temperate	Fully humid	Warm summer	Galway	Ireland	-9.7167	52.2667	3	38	Optimal	132	Optimal			6.6	Neutral	Loamy			PSI-362	1	Drench	2	ml/l	6	12	0	kg/ha	8193	383	0.0467472	6611	296	0.0467472	Absolute			Enzyme-Assisted Extraction	Liquid
45ScopusQUILLE	QUILLE	10.3390/agronomy12020463	245	2026	Field	Lolium perenne L.	Field crops	200	Other crops	Cfb	Warm temperate	Fully humid	Warm summer	Galway	Ireland	-9.7167	52.2667	3	38	Optimal	132	Optimal			6.6	Neutral	Loamy			PSI-362	1	Drench	3	ml/l	6	12	0	kg/ha	8738	531	0.0607691	6611	296	0.0607691	Absolute			Enzyme-Assisted Extraction	Liquid
46ScopusAREMU.pdf	AREMU	10.3390/agronomy12020428	246	2022	Indoor	Abelmoschus esculentus L.	Field crops	600	Vegetables and melons	Cwb	Warm temperate	Winter dry	Warm summer	Pretoria	South Africa	-25.745	28.1903	5									Loamy sands			Kelpak	1	Program	66.6667	ml/l	15	10	0	g/planta	55.7	3.09218	0.0555148	88.5	6.38876	0.0721894	Reference	Microorganisms	MO	Water-Based Extractions	Liquid
46ScopusAREMU.pdf	AREMU	10.3390/agronomy12020428	247	2022	Indoor	Abelmoschus esculentus L.	Field crops	600	Vegetables and melons	Cwb	Warm temperate	Winter dry	Warm summer	Pretoria	South Africa	-25.745	28.1903	5									Loamy sands			Kelpak	1	Program	33.3333	ml/l	15	10	0	g/planta	47.6	2.64251	0.0555148	72.9	5.26261	0.0721894	Reference	Microorganisms	MO	Water-Based Extractions	Liquid
46ScopusAREMU.pdf	AREMU	10.3390/agronomy12020428	248	2022	Indoor	Abelmoschus esculentus L.	Field crops	600	Vegetables and melons	Cwb	Warm temperate	Winter dry	Warm summer	Pretoria	South Africa	-25.745	28.1903	5									Loamy sands			Kelpak	1	Program	22.2333	ml/l	15	10	0	g/planta	46.7	2.59254	0.0555148	64.2	4.63456	0.0721894	Reference	Microorganisms	MO	Water-Based Extractions	Liquid
46ScopusAREMU.pdf	AREMU	10.3390/agronomy12020428	249	2022	Indoor	Abelmoschus esculentus L.	Field crops	600	Vegetables and melons	Cwb	Warm temperate	Winter dry	Warm summer	Pretoria	South Africa	-25.745	28.1903	5									Loamy sands			Kelpak	1	Program	3.33333	ml/l	15	10	0	g/planta	46.7	2.59254	0.0555148	32.4	2.33894	0.0721894	Absolute			Water-Based Extractions	Liquid
46ScopusAREMU.pdf	AREMU	10.3390/agronomy12020428	250	2022	Indoor	Abelmoschus esculentus L.	Field crops	600	Vegetables and melons	Cwb	Warm temperate	Winter dry	Warm summer	Pretoria	South Africa	-25.745	28.1903	5									Loamy sands			Kelpak	1	Program	8.33333	ml/l	15	10	0	g/planta	47.6	2.64251	0.0555148	32.4	2.33894	0.0721894	Absolute			Water-Based Extractions	Liquid
46ScopusAREMU.pdf	AREMU	10.3390/agronomy12020428	251	2022	Indoor	Abelmoschus esculentus L.	Field crops	600	Vegetables and melons	Cwb	Warm temperate	Winter dry	Warm summer	Pretoria	South Africa	-25.745	28.1903	5									Loamy sands			Kelpak	1	Program	16.6667	ml/l	15	10	0	g/planta	55.7	3.09218	0.0555148	32.4	2.33894	0.0721894	Absolute			Water-Based Extractions	Liquid
47WoSRASOULI.pdf	RASOULI	10.3390/agronomy12020401	252	2022	Indoor	Lactuca sativa L.	Field crops	600	Vegetables and melons	Csa	Warm temperate	Summer dry	Hot summer	Maragheh	Iran	37.23	46.16	4	11.05	Very low	574.85	Optimal	1.16	Nonsaline	8.16	Moderately alkaline	Sandy clay loam	0.0123		ANE	0	Foliar	0.5	g/l	7	4	0	g/planta	199.1	24.2	0.121547	180.2	22.5	0.121547	Reference	Microorganisms	MO	Alkaline Hydrolysis	Powder
47WoSRASOULI.pdf	RASOULI	10.3390/agronomy12020401	253	2022	Indoor	Lactuca sativa L.	Field crops	600	Vegetables and melons	Csa	Warm temperate	Summer dry	Hot summer	Maragheh	Iran	37.23	46.16	4	11.05	Very low	575.85	Optimal	1.16	Nonsaline	8.16	Moderately alkaline	Sandy clay loam	0.0123		ANE	0	Foliar	1.5	g/l	7	4	0	g/planta	245.7	18.6	0.0757021	180.2	22.5	0.0757021	Reference	Microorganisms	MO	Alkaline Hydrolysis	Powder
47WoSRASOULI.pdf	RASOULI	10.3390/agronomy12020401	254	2022	Indoor	Lactuca sativa L.	Field crops	600	Vegetables and melons	Csa	Warm temperate	Summer dry	Hot summer	Maragheh	Iran	37.23	46.16	4	11.05	Very low	576.85	Optimal	1.16	Nonsaline	8.16	Moderately alkaline	Sandy clay loam	0.0123		ANE	0	Foliar	3.5	g/l	7	4	0	g/planta	284.3	17.01	0.0598312	180.2	22.5	0.0598312	Reference	Microorganisms	MO	Alkaline Hydrolysis	Powder
47WoSRASOULI.pdf	RASOULI	10.3390/agronomy12020401	255	2022	Indoor	Lactuca sativa L.	Field crops	600	Vegetables and melons	Csa	Warm temperate	Summer dry	Hot summer	Maragheh	Iran	37.23	46.16	4	11.05	Very low	571.85	Optimal	1.16	Nonsaline	8.16	Moderately alkaline	Sandy clay loam	0.0123		ANE	0	Foliar	0.5	g/l	7	4	0	g/planta	134.2	18.9	0.140835	72.5	20.6	0.140835	Absolute			Alkaline Hydrolysis	Powder
47WoSRASOULI.pdf	RASOULI	10.3390/agronomy12020401	256	2022	Indoor	Lactuca sativa L.	Field crops	600	Vegetables and melons	Csa	Warm temperate	Summer dry	Hot summer	Maragheh	Iran	37.23	46.16	4	11.05	Very low	572.85	Optimal	1.16	Nonsaline	8.16	Moderately alkaline	Sandy clay loam	0.0123		ANE	0	Foliar	1.5	g/l	7	4	0	g/planta	173	27.1	0.156647	72.5	20.6	0.156647	Absolute			Alkaline Hydrolysis	Powder
47WoSRASOULI.pdf	RASOULI	10.3390/agronomy12020401	257	2022	Indoor	Lactuca sativa L.	Field crops	600	Vegetables and melons	Csa	Warm temperate	Summer dry	Hot summer	Maragheh	Iran	37.23	46.16	4	11.05	Very low	573.85	Optimal	1.16	Nonsaline	8.16	Moderately alkaline	Sandy clay loam	0.0123		ANE	0	Foliar	3	g/l	7	4	0	g/planta	220.5	14.4	0.0653061	72.5	20.6	0.0653061	Absolute			Alkaline Hydrolysis	Powder
48WoSCOZZOLINO	COZZOLINO	10.3390/agronomy11122481	258	2021	Field	Hordeum vulgare L	Field crops	200	Cereals	Csa	Warm temperate	Summer dry	Hot summer	Portici	Italy	14.347	40.8145	3	240	Optimal	131	Optimal	0.216	Nonsaline	7.44	Neutral	Sandy loam	0.03895	High	Kelpak	1	Foliar	3	mL/L	21	3	0	kg/ha	11600	1000	0.0862069	11100	700	0.0862069	Absolute			Water-Based Extractions	Liquid
48WoSCOZZOLINO	COZZOLINO	10.3390/agronomy11122481	259	2021	Field	Hordeum vulgare L	Field crops	200	Cereals	Csa	Warm temperate	Summer dry	Hot summer	Portici	Italy	14.347	40.8145	3	240	Optimal	131	Optimal	0.216	Nonsaline	7.44	Neutral	Sandy loam	0.03895	High	Kelpak	1	Foliar	3	mL/L	21	3	0	kg/ha	11600	1200	0.103448	9800	800	0.103448	Absolute			Water-Based Extractions	Liquid
48WoSCOZZOLINO	COZZOLINO	10.3390/agronomy11122481	260	2021	Field	Hordeum vulgare L	Field crops	200	Cereals	Csa	Warm temperate	Summer dry	Hot summer	Portici	Italy	14.347	40.8145	3	240	Optimal	131	Optimal	0.216	Nonsaline	7.44	Neutral	Sandy loam	0.03895	High	Kelpak	1	Foliar	3	mL/L	21	3	0	kg/ha	10500	1300	0.12381	7400	400	0.12381	Absolute			Water-Based Extractions	Liquid
50ScopusPETROPOULOS	PETROPOULOS	10.3390/agronomy10020181	261	2020	Indoor	Phaseolus vulgaris L.	Field crops	600	Vegetables and melons	Csa	Warm temperate	Summer dry	Hot summer	Velestino	Greece	39.3881	22.9405	3	70.9	Optimal	195	Optimal	0.95	Nonsaline	8.0	Moderately alkaline	Clay	0.031	High	Twin-Antistress	1	Fertigation	8.33333	ml/l	10	3	0	kg/ha	3962	80	0.0201918	8311	233	0.0201918	Reference	Microorganisms	MO	Water-Based Extractions	Liquid
50ScopusPETROPOULOS	PETROPOULOS	10.3390/agronomy10020181	262	2020	Indoor	Phaseolus vulgaris L.	Field crops	600	Vegetables and melons	Csa	Warm temperate	Summer dry	Hot summer	Velestino	Greece	39.3881	22.9405	3	70.9	Optimal	195	Optimal	0.95	Nonsaline	8.0	Moderately alkaline	Clay	0.031	High	Twin-Antistress	1	Fertigation	8.33333	ml/l	10	3	0	kg/ha	3962	80	0.0201918	7939	160	0.0201918	Reference	Protein hydrolysates	PHs	Water-Based Extractions	Liquid
50ScopusPETROPOULOS	PETROPOULOS	10.3390/agronomy10020181	263	2020	Indoor	Phaseolus vulgaris L.	Field crops	600	Vegetables and melons	Csa	Warm temperate	Summer dry	Hot summer	Velestino	Greece	39.3881	22.9405	3	70.9	Optimal	195	Optimal	0.95	Nonsaline	8.0	Moderately alkaline	Clay	0.031	High	Twin-Antistress	1	Fertigation	8.33333	ml/l	10	3	0	kg/ha	3962	80	0.0201918	7156	187	0.0201918	Reference	Microorganisms	MO	Water-Based Extractions	Liquid
50ScopusPETROPOULOS	PETROPOULOS	10.3390/agronomy10020181	264	2020	Indoor	Phaseolus vulgaris L.	Field crops	600	Vegetables and melons	Csa	Warm temperate	Summer dry	Hot summer	Velestino	Greece	39.3881	22.9405	3	70.9	Optimal	195	Optimal	0.95	Nonsaline	8.0	Moderately alkaline	Clay	0.031	High	Twin-Antistress	1	Fertigation	8.33333	ml/l	10	3	0	kg/ha	3962	80	0.0201918	5691	127	0.0201918	Reference	Microorganisms	MO	Water-Based Extractions	Liquid
50ScopusPETROPOULOS	PETROPOULOS	10.3390/agronomy10020181	265	2020	Indoor	Phaseolus vulgaris L.	Field crops	600	Vegetables and melons	Csa	Warm temperate	Summer dry	Hot summer	Velestino	Greece	39.3881	22.9405	3	70.9	Optimal	195	Optimal	0.95	Nonsaline	8.0	Moderately alkaline	Clay	0.031	High	Twin-Antistress	1	Fertigation	8.33333	ml/l	10	3	0	kg/ha	3962	80	0.0201918	4891	137	0.0201918	Absolute			Water-Based Extractions	Liquid
50ScopusPETROPOULOS	PETROPOULOS	10.3390/agronomy10020181	266	2020	Indoor	Phaseolus vulgaris L.	Field crops	600	Vegetables and melons	Csa	Warm temperate	Summer dry	Hot summer	Velestino	Greece	39.3881	22.9405	3	70.9	Optimal	195	Optimal	0.95	Nonsaline	8.0	Moderately alkaline	Clay	0.031	High	Twin-Antistress	1	Fertigation	8.33333	ml/l	10	3	0	kg/ha	3962	80	0.0201918	4891	147	0.0201918	Reference	Microorganisms	MO	Water-Based Extractions	Liquid
50ScopusPETROPOULOS	PETROPOULOS	10.3390/agronomy10020181	267	2020	Indoor	Phaseolus vulgaris L.	Field crops	600	Vegetables and melons	Csa	Warm temperate	Summer dry	Hot summer	Velestino	Greece	39.3881	22.9405	3	70.9	Optimal	195	Optimal	0.95	Nonsaline	8.0	Moderately alkaline	Clay	0.031	High	Twin-Antistress	1	Fertigation	8.33333	ml/l	10	3	0	kg/ha	3962	80	0.0201918	4662	139	0.0201918	Reference	Protein hydrolysates	PHs	Water-Based Extractions	Liquid
50ScopusPETROPOULOS	PETROPOULOS	10.3390/agronomy10020181	268	2020	Indoor	Phaseolus vulgaris L.	Field crops	600	Vegetables and melons	Csa	Warm temperate	Summer dry	Hot summer	Velestino	Greece	39.3881	22.9405	3	70.9	Optimal	195	Optimal	0.95	Nonsaline	8.0	Moderately alkaline	Clay	0.031	High	Twin-Antistress	1	Fertigation	8.33333	ml/l	10	3	0	kg/ha	8985	196	0.0218141	8311	233	0.0218141	Reference	Microorganisms	MO	Water-Based Extractions	Liquid
50ScopusPETROPOULOS	PETROPOULOS	10.3390/agronomy10020181	269	2020	Indoor	Phaseolus vulgaris L.	Field crops	600	Vegetables and melons	Csa	Warm temperate	Summer dry	Hot summer	Velestino	Greece	39.3881	22.9405	3	70.9	Optimal	195	Optimal	0.95	Nonsaline	8.0	Moderately alkaline	Clay	0.031	High	Twin-Antistress	1	Fertigation	8.33333	ml/l	10	3	0	kg/ha	8985	196	0.0218141	7939	160	0.0218141	Reference	Protein hydrolysates	PHs	Water-Based Extractions	Liquid
50ScopusPETROPOULOS	PETROPOULOS	10.3390/agronomy10020181	270	2020	Indoor	Phaseolus vulgaris L.	Field crops	600	Vegetables and melons	Csa	Warm temperate	Summer dry	Hot summer	Velestino	Greece	39.3881	22.9405	3	70.9	Optimal	195	Optimal	0.95	Nonsaline	8.0	Moderately alkaline	Clay	0.031	High	Twin-Antistress	1	Fertigation	8.33333	ml/l	10	3	0	kg/ha	8985	196	0.0218141	7434	120	0.0218141	Absolute			Water-Based Extractions	Liquid
50ScopusPETROPOULOS	PETROPOULOS	10.3390/agronomy10020181	271	2020	Indoor	Phaseolus vulgaris L.	Field crops	600	Vegetables and melons	Csa	Warm temperate	Summer dry	Hot summer	Velestino	Greece	39.3881	22.9405	3	70.9	Optimal	195	Optimal	0.95	Nonsaline	8.0	Moderately alkaline	Clay	0.031	High	Twin-Antistress	1	Fertigation	8.33333	ml/l	10	3	0	kg/ha	8985	196	0.0218141	7156	187	0.0218141	Reference	Microorganisms	MO	Water-Based Extractions	Liquid
50ScopusPETROPOULOS	PETROPOULOS	10.3390/agronomy10020181	272	2020	Indoor	Phaseolus vulgaris L.	Field crops	600	Vegetables and melons	Csa	Warm temperate	Summer dry	Hot summer	Velestino	Greece	39.3881	22.9405	3	70.9	Optimal	195	Optimal	0.95	Nonsaline	8.0	Moderately alkaline	Clay	0.031	High	Twin-Antistress	1	Fertigation	8.33333	ml/l	10	3	0	kg/ha	8985	196	0.0218141	5691	127	0.0218141	Reference	Microorganisms	MO	Water-Based Extractions	Liquid
50ScopusPETROPOULOS	PETROPOULOS	10.3390/agronomy10020181	273	2020	Indoor	Phaseolus vulgaris L.	Field crops	600	Vegetables and melons	Csa	Warm temperate	Summer dry	Hot summer	Velestino	Greece	39.3881	22.9405	3	70.9	Optimal	195	Optimal	0.95	Nonsaline	8.0	Moderately alkaline	Clay	0.031	High	Twin-Antistress	1	Fertigation	8.33333	ml/l	10	3	0	kg/ha	8985	196	0.0218141	4891	147	0.0218141	Reference	Microorganisms	MO	Water-Based Extractions	Liquid
50ScopusPETROPOULOS	PETROPOULOS	10.3390/agronomy10020181	274	2020	Indoor	Phaseolus vulgaris L.	Field crops	600	Vegetables and melons	Csa	Warm temperate	Summer dry	Hot summer	Velestino	Greece	39.3881	22.9405	3	70.9	Optimal	195	Optimal	0.95	Nonsaline	8.0	Moderately alkaline	Clay	0.031	High	Twin-Antistress	1	Fertigation	8.33333	ml/l	10	3	0	kg/ha	8985	196	0.0218141	4662	139	0.0218141	Reference	Protein hydrolysates	PHs	Water-Based Extractions	Liquid
51WoSWADAS	WADAS	10.3390/agriculture10070265	275	2020	Field	Solanum tuberosum L.	Field crops	600	Root/tuber	Dfb	Snow	Fully humid	Warm summer	Siedlce	Poland	52.03	22.55	3	144	Optimal	208	Optimal			5.5	Strongly acid				Kelpak	1	Foliar	3.33333	ml/l	14	2	0	Rendimiento en almidon g/kg	180.8	11.5628	0.0639538	183.7	16.996	0.0925203	Absolute	Humic and fulvic acids	HFA	Water-Based Extractions	Liquid
51WoSWADAS	WADAS	10.3390/agriculture10070265	276	2020	Field	Solanum tuberosum L.	Field crops	600	Root/tuber	Dfb	Snow	Fully humid	Warm summer	Siedlce	Poland	52.03	22.55	3	144	Optimal	208	Optimal			5.5	Strongly acid				Bio-algeen S-90	1	Foliar	3.33333	ml/l	14	2	0	Rendimiento en almidon g/kg	180.8	11.5628	0.0639538	182.5	16.885	0.0925203	Absolute			Alkaline Hydrolysis	Liquid
51WoSWADAS	WADAS	10.3390/agriculture10070265	277	2020	Field	Solanum tuberosum L.	Field crops	600	Root/tuber	Dfb	Snow	Fully humid	Warm summer	Siedlce	Poland	52.03	22.55	3	144	Optimal	208	Optimal			5.5	Strongly acid				Kelpak	1	Foliar	3.33333	ml/l	14	2	0	Rendimiento en almidon g/kg	180.8	11.5628	0.0639538	182.5	16.885	0.0925203	Absolute			Water-Based Extractions	Liquid
51WoSWADAS	WADAS	10.3390/agriculture10070265	278	2020	Field	Solanum tuberosum L.	Field crops	600	Root/tuber	Dfb	Snow	Fully humid	Warm summer	Siedlce	Poland	52.03	22.55	3	144	Optimal	208	Optimal			5.5	Strongly acid				Bio-algeen S-90	1	Foliar	3.33333	ml/l	14	2	0	Rendimiento en almidon g/kg	180.8	11.5628	0.0639538	138.7	12.8326	0.0925203	Absolute	Humic and fulvic acids	HFA	Alkaline Hydrolysis	Liquid
52WoSTRIVEDI	TRIVEDI	10.3389/fsufs.2021.774978	279	2021	Indoor	Zea mays L.	Field crops	200	Cereals	BSh	Arid	Steppe	Hot arid	Bhavnagar	India	72.1442	21.7493	6												SWE	0	Foliar	100	ml/L	0	1	1	g/planta	423	26	0.0614657	356	17	0.0614657	Absolute			Water-Based Extractions	Liquid
53ScopusMORALES-SIERRA	MORALES-SIERRA	10.3389/fpls.2023.1251442	280	2021	Field	Hordeum vulgare L	Field crops	200	Cereals	Csa	Warm temperate	Summer dry	Hot summer	Portici	Italy	40.8145	14.347	3	103.5	Optimal	671.7	Optimal	0.212	Nonsaline	7.4	Neutral	Sandy loams	0.0417	High	Kelpak	1	Foliar	3	mL/L	21	3	0	kg/ha	3604.8	264	0.0732357	3123	183	0.0732357	Absolute			Water-Based Extractions	Liquid
55WoSBAGHDADI	BAGHDADI	10.3389/fpls.2022.983772	281	2022	Indoor	Solanum lycopersicum L	Field crops	600	Vegetables and melons	Cfa	Warm temperate	Fully humid	Hot summer	Cadriano	Italy	44.55	11.4	7	72	Optimal	170	Optimal			7.23	Neutral	Loamy	0.0153	Low	Algaren Twin	1	Foliar	1.66667	ml/l	0	3	0	kg/ha	131605	7800	0.0592683	97500	6611	0.0592683	Absolute			Water-Based Extractions	Liquid
55WoSBAGHDADI	BAGHDADI	10.3389/fpls.2022.983772	282	2022	Indoor	Solanum lycopersicum L	Field crops	600	Vegetables and melons	Cfa	Warm temperate	Fully humid	Hot summer	Cadriano	Italy	44.55	11.4	7	72	Optimal	170	Optimal			7.23	Neutral	Loamy	0.0153	Low	Algaren Twin	1	Foliar	3.33333	ml/l	0	3	0	kg/ha	132705	2612	0.0196828	97500	6611	0.0196828	Absolute			Water-Based Extractions	Liquid
56ScopusRAJ	RAJ	10.3389/fpls.2022.976295	283	2022	Field	Ocimum basilicum	Field crops	200	Other crops	Cfb	Warm temperate	Fully humid	Warm summer	Palampur	India	76.9475	32.1942	3	7.6	Very low	318	Optimal	0.71	Nonsaline	5.3	Strongly acid	Silty clay	0.049	Very Low	Sagarika IFFCO	1	Foliar	7	mL/L	25	2	0	kg/ha	6500	200	0.0307692	6200	200	0.0307692	Reference	Organic Amendments	OE	Water-Based Extractions	Liquid
56ScopusRAJ	RAJ	10.3389/fpls.2022.976295	284	2022	Field	Ocimum basilicum	Field crops	200	Other crops	Cfb	Warm temperate	Fully humid	Warm summer	Palampur	India	76.9475	32.1942	3	7.6	Very low	318	Optimal	0.71	Nonsaline	5.3	Strongly acid	Silty clay	0.049	Very Low	Sagarika IFFCO	1	Foliar	7	mL/L	25	2	0	kg/ha	5800	200	0.0344828	5500	200	0.0344828	Reference	Fertilizers	FE	Water-Based Extractions	Liquid
56ScopusRAJ	RAJ	10.3389/fpls.2022.976295	285	2022	Field	Ocimum basilicum	Field crops	200	Other crops	Cfb	Warm temperate	Fully humid	Warm summer	Palampur	India	76.9475	32.1942	3	7.6	Very low	318	Optimal	0.71	Nonsaline	5.3	Strongly acid	Silty clay	0.049	Very Low	Sagarika IFFCO	1	Foliar	7	mL/L	25	2	0	kg/ha	7300	200	0.0273973	6900	200	0.0273973	Reference	Organic Amendments	OE	Water-Based Extractions	Liquid
56ScopusRAJ	RAJ	10.3389/fpls.2022.976295	286	2022	Field	Ocimum basilicum	Field crops	200	Other crops	Cfb	Warm temperate	Fully humid	Warm summer	Palampur	India	76.9475	32.1942	3	7.6	Very low	318	Optimal	0.71	Nonsaline	5.3	Strongly acid	Silty clay	0.049	Very Low	Sagarika IFFCO	1	Foliar	7	mL/L	25	2	0	kg/ha	5100	200	0.0392157	4800	300	0.0392157	Absolute			Water-Based Extractions	Liquid
56ScopusRAJ	RAJ	10.3389/fpls.2022.976295	287	2022	Field	Ocimum basilicum	Field crops	200	Other crops	Cfb	Warm temperate	Fully humid	Warm summer	Palampur	India	76.9475	32.1942	3	7.6	Very low	318	Optimal	0.71	Nonsaline	5.3	Strongly acid	Silty clay	0.049	Very Low	Sagarika IFFCO	1	Foliar	7	mL/L	25	2	0	kg/ha	4500	200	0.0444444	4200	200	0.0444444	Absolute			Water-Based Extractions	Liquid
56ScopusRAJ	RAJ	10.3389/fpls.2022.976295	288	2022	Field	Ocimum basilicum	Field crops	200	Other crops	Cfb	Warm temperate	Fully humid	Warm summer	Palampur	India	76.9475	32.1942	3	7.6	Very low	318	Optimal	0.71	Nonsaline	5.3	Strongly acid	Silty clay	0.049	Very Low	Sagarika IFFCO	1	Foliar	7	mL/L	25	2	0	kg/ha	5900	300	0.0508475	5500	200	0.0508475	Reference	Organic Amendments	OE	Water-Based Extractions	Liquid
56ScopusRAJ	RAJ	10.3389/fpls.2022.976295	289	2022	Field	Ocimum basilicum	Field crops	200	Other crops	Cfb	Warm temperate	Fully humid	Warm summer	Palampur	India	76.9475	32.1942	3	7.6	Very low	318	Optimal	0.71	Nonsaline	5.3	Strongly acid	Silty clay	0.049	Very Low	Sagarika IFFCO	1	Foliar	7	mL/L	25	2	0	kg/ha	6700	300	0.0447761	6200	200	0.0447761	Reference	Fertilizers	FE	Water-Based Extractions	Liquid
56ScopusRAJ	RAJ	10.3389/fpls.2022.976295	290	2022	Field	Ocimum basilicum	Field crops	200	Other crops	Cfb	Warm temperate	Fully humid	Warm summer	Palampur	India	76.9475	32.1942	3	7.6	Very low	318	Optimal	0.71	Nonsaline	5.3	Strongly acid	Silty clay	0.049	Very Low	Sagarika IFFCO	1	Foliar	7	mL/L	25	2	0	kg/ha	5300	300	0.0566038	4900	200	0.0566038	Reference	Fertilizers	FE	Water-Based Extractions	Liquid
56ScopusRAJ	RAJ	10.3389/fpls.2022.976295	291	2022	Field	Ocimum basilicum	Field crops	200	Other crops	Cfb	Warm temperate	Fully humid	Warm summer	Palampur	India	76.9475	32.1942	3	7.6	Very low	318	Optimal	0.71	Nonsaline	5.3	Strongly acid	Silty clay	0.049	Very Low	Sagarika IFFCO	1	Foliar	7	mL/L	25	2	0	kg/ha	9900	400	0.040404	8600	300	0.040404	Reference	Organic Amendments	OE	Water-Based Extractions	Liquid
56ScopusRAJ	RAJ	10.3389/fpls.2022.976295	292	2022	Field	Ocimum basilicum	Field crops	200	Other crops	Cfb	Warm temperate	Fully humid	Warm summer	Palampur	India	76.9475	32.1942	3	7.6	Very low	318	Optimal	0.71	Nonsaline	5.3	Strongly acid	Silty clay	0.049	Very Low	Sagarika IFFCO	1	Foliar	7	mL/L	25	2	0	kg/ha	6150	247.015	0.040165	4930	198.014	0.040165	Absolute			Water-Based Extractions	Liquid
56ScopusRAJ	RAJ	10.3389/fpls.2022.976295	293	2022	Field	Ocimum basilicum	Field crops	200	Other crops	Cfb	Warm temperate	Fully humid	Warm summer	Palampur	India	76.9475	32.1942	3	7.6	Very low	318	Optimal	0.71	Nonsaline	5.3	Strongly acid	Silty clay	0.049	Very Low	Sagarika IFFCO	1	Foliar	7	mL/L	25	2	0	kg/ha	6150	247.015	0.040165	4930	198.014	0.040165	Absolute			Water-Based Extractions	Liquid
56ScopusRAJ	RAJ	10.3389/fpls.2022.976295	294	2022	Field	Ocimum basilicum	Field crops	200	Other crops	Cfb	Warm temperate	Fully humid	Warm summer	Palampur	India	76.9475	32.1942	3	7.6	Very low	318	Optimal	0.71	Nonsaline	5.3	Strongly acid	Silty clay	0.049	Very Low	Sagarika IFFCO	1	Foliar	7	mL/L	25	2	0	kg/ha	6150	247.015	0.040165	4930	198.014	0.040165	Absolute			Water-Based Extractions	Liquid
57ScopusJACOMASSI	JACOMASSI	10.3389/fpls.2022.865291	295	2022	Field	Saccharum officinarum	Field crops	600	Sugar crops	Cfa	Warm temperate	Fully humid	Hot summer	Dourados	Brazil	-54.0672	-22.0217	12	27.5	Optimal	230	Optimal	2.4	Slightly saline	5.1	Strongly acid	Clay loam	0.034	High	Fertis FMC	1	Foliar	0.833333	ml/l	0	1	1	kg/ha	119400	6495.74	0.0544032	108400	6123.12	0.0564864	Absolute			Alkaline Hydrolysis	Liquid
57ScopusJACOMASSI	JACOMASSI	10.3389/fpls.2022.865291	296	2022	Field	Saccharum officinarum	Field crops	600	Sugar crops	Aw	Equatorial	Winter dry		Pradópolis	Brazil	-48.0014	-21.0342	12	18	Low	220	Optimal	2.6	Slightly saline	5.1	Strongly acid	Clay loam	0.025	Medium	Fertis FMC	1	Foliar	0.833333	ml/l	0	1	1	kg/ha	89600	4874.52	0.0544032	80200	4530.21	0.0564864	Absolute			Alkaline Hydrolysis	Liquid
57ScopusJACOMASSI	JACOMASSI	10.3389/fpls.2022.865291	297	2022	Field	Saccharum officinarum	Field crops	600	Sugar crops	Aw	Equatorial	Winter dry		Motuca	Brazil	-48.0003	-21.0508	12	44.5	Medium	170	Optimal	2.6	Slightly saline	5.2	Strongly acid	Clay loam	0.016	Medium	Fertis FMC	1	Foliar	0.833333	ml/l	0	1	1	kg/ha	106400	5788.5	0.0544032	88070	4974.75	0.0564864	Absolute			Alkaline Hydrolysis	Liquid
59ScopusGOÑI	GOÑI	10.3389/fpls.2021.664682	298	2021	Field	Hordeum vulgare L	Field crops	200	Cereals	Cfb	Warm temperate	Fully humid	Warm summer	Courtnacuddy	Ireland	-6.7	52.4667	5	2.98	Very low	78.2	Low			5.6	Slightly acid	Clay loam	0.0431	High	PSI-362	1	Foliar	5	ml/l	14	3	0	kg/ha	9630	280	0.0290758	9930	600	0.0290758	Absolute			Enzyme-Assisted Extraction	Liquid
59ScopusGOÑI	GOÑI	10.3389/fpls.2021.664682	299	2021	Field	Hordeum vulgare L	Field crops	200	Cereals	Cfb	Warm temperate	Fully humid	Warm summer	Ardfert	Ireland	-9.75	52.3667	5	2.98	Very low	78.2	Low			5.6	Slightly acid	Clay loam	0.0431	High	PSI-362	1	Foliar	5	ml/l	14	3	0	kg/ha	6600	110	0.0166667	6360	150	0.0166667	Absolute			Enzyme-Assisted Extraction	Liquid
59ScopusGOÑI	GOÑI	10.3389/fpls.2021.664682	300	2021	Field	Hordeum vulgare L	Field crops	200	Cereals	Cfb	Warm temperate	Fully humid	Warm summer	Tralee	Ireland	-9.68333	52.2667	5	2.98	Very low	78.2	Low			5.6	Slightly acid	Loamy	0.0336	High	PSI-362	1	Foliar	5	ml/l	14	3	0	kg/ha	6570	304.609	0.0463636	6240	289.309	0.0463636	Absolute			Enzyme-Assisted Extraction	Liquid
60ScopusŁANGOWSKI	ŁANGOWSKI	10.3389/fpls.2021.631768	301	2021	Field	Glycine max L.	Field crops	200	Leguminous	Dfb	Snow	Fully humid	Warm summer	Minto, Ontario	Canada	-100.024	49.4072	4									Clay loam			Sealicit	1	Foliar	7.5	ml/l	0	1	1	kg/ha	3276	132.43	0.0404243	3241	118.821	0.0366618	Absolute			Enzyme-Assisted Extraction	Liquid
60ScopusŁANGOWSKI	ŁANGOWSKI	10.3389/fpls.2021.631768	302	2021	Field	Glycine max L.	Field crops	200	Leguminous	Aw	Equatorial	Winter dry		Ituverava	Brazil	-47.7889	-20	4									Clay			Sealicit	1	Foliar	15	ml/l	0	1	1	kg/ha	3553.8	125	0.0351736	3486	169.9	0.0351736	Absolute			Enzyme-Assisted Extraction	Liquid
60ScopusŁANGOWSKI	ŁANGOWSKI	10.3389/fpls.2021.631768	303	2021	Field	Glycine max L.	Field crops	200	Leguminous	Aw	Equatorial	Winter dry		Ituverava	Brazil	-47.7889	-20	4									Clay			Sealicit	1	Foliar	7.5	ml/l	0	1	1	kg/ha	3636.3	59.8	0.0164453	3558.4	63.7	0.0164453	Absolute			Enzyme-Assisted Extraction	Liquid
60ScopusŁANGOWSKI	ŁANGOWSKI	10.3389/fpls.2021.631768	304	2021	Field	Glycine max L.	Field crops	200	Leguminous	Dfb	Snow	Fully humid	Warm summer	Elm Creek	Canada	-97.9922	49.6761	4									Loamy sands			Sealicit	1	Foliar	7.5	ml/l	0	1	1	kg/ha	3552	143.587	0.0404243	3388	124.21	0.0366618	Absolute			Enzyme-Assisted Extraction	Liquid
60ScopusŁANGOWSKI	ŁANGOWSKI	10.3389/fpls.2021.631768	305	2021	Field	Glycine max L.	Field crops	200	Leguminous	Aw	Equatorial	Winter dry		Ituverava	Brazil	-47.7889	-20	4									Clay			Sealicit	1	Foliar	15	ml/l	0	1	1	kg/ha	3779	147	0.0388992	3558.4	63.7	0.0388992	Absolute			Enzyme-Assisted Extraction	Liquid
60ScopusŁANGOWSKI	ŁANGOWSKI	10.3389/fpls.2021.631768	306	2021	Field	Glycine max L.	Field crops	200	Leguminous	Aw	Equatorial	Winter dry		Ituverava	Brazil	-47.7889	-20	4									Clay			Sealicit	1	Foliar	3.75	ml/l	0	1	1	kg/ha	3792	79.4	0.0209388	3558.4	63.7	0.0209388	Absolute			Enzyme-Assisted Extraction	Liquid
60ScopusŁANGOWSKI	ŁANGOWSKI	10.3389/fpls.2021.631768	307	2021	Field	Glycine max L.	Field crops	200	Leguminous	Aw	Equatorial	Winter dry		Ituverava	Brazil	-47.7889	-20	4									Clay			Sealicit	1	Foliar	3.75	ml/l	0	1	1	kg/ha	3942.2	170.6	0.0432753	3486	169.9	0.0432753	Absolute			Enzyme-Assisted Extraction	Liquid
60ScopusŁANGOWSKI	ŁANGOWSKI	10.3389/fpls.2021.631768	308	2021	Field	Glycine max L.	Field crops	200	Leguminous	Aw	Equatorial	Winter dry		Ituverava	Brazil	-47.7889	-20	4									Clay			Sealicit	1	Foliar	7.5	ml/l	0	1	1	kg/ha	4111.2	111.4	0.0270967	3486	169.9	0.0270967	Absolute			Enzyme-Assisted Extraction	Liquid
61ScopusGONZÁLEZ-GONZÁLEZ	GONZÁLEZ-GONZÁLEZ	10.3389/fpls.2020.00999	309	2020	Indoor	Solanum lycopersicum L	Field crops	600	Vegetables and melons	Csa	Warm temperate	Winter dry	Hot summer	Zapopan	Mexico	-103.347	20.6764	12	0.201	Very low							Sandy			SWE	0	Drench	0.833333	ml/l	15	5	0	g/planta	4.13	0.84	0.20339	12.65	1.86	0.20339	Reference	Microorganisms	MO	Water-Based Extractions	Liquid
61ScopusGONZÁLEZ-GONZÁLEZ	GONZÁLEZ-GONZÁLEZ	10.3389/fpls.2020.00999	310	2020	Indoor	Solanum lycopersicum L	Field crops	600	Vegetables and melons	Csa	Warm temperate	Winter dry	Hot summer	Zapopan	Mexico	-103.347	20.6764	12	0.201	Very low							Sandy			SWE	0	Drench	0.833333	ml/l	15	5	0	g/planta	4.32	0.93	0.215278	12.65	1.86	0.215278	Reference	Microorganisms	MO	Water-Based Extractions	Liquid
61ScopusGONZÁLEZ-GONZÁLEZ	GONZÁLEZ-GONZÁLEZ	10.3389/fpls.2020.00999	311	2020	Indoor	Solanum lycopersicum L	Field crops	600	Vegetables and melons	Csa	Warm temperate	Winter dry	Hot summer	Zapopan	Mexico	-103.347	20.6764	12	0.201	Very low							Sandy			SWE	0	Drench	0.833333	ml/l	15	5	0	g/planta	14.46	1.65	0.114108	12.65	1.86	0.114108	Reference	Microorganisms	MO	Water-Based Extractions	Liquid
61ScopusGONZÁLEZ-GONZÁLEZ	GONZÁLEZ-GONZÁLEZ	10.3389/fpls.2020.00999	312	2020	Indoor	Solanum lycopersicum L	Field crops	600	Vegetables and melons	Csa	Warm temperate	Winter dry	Hot summer	Zapopan	Mexico	-103.347	20.6764	12	0.201	Very low							Sandy			SWE	0	Drench	0.833333	ml/l	15	5	0	g/planta	4.13	0.84	0.20339	1.67	0.49	0.20339	Reference	Microorganisms	MO	Water-Based Extractions	Liquid
61ScopusGONZÁLEZ-GONZÁLEZ	GONZÁLEZ-GONZÁLEZ	10.3389/fpls.2020.00999	313	2020	Indoor	Solanum lycopersicum L	Field crops	600	Vegetables and melons	Csa	Warm temperate	Winter dry	Hot summer	Zapopan	Mexico	-103.347	20.6764	12	0.201	Very low							Sandy			SWE	0	Drench	0.833333	ml/l	15	5	0	g/planta	4.13	0.84	0.20339	1.65	0.51	0.20339	Absolute			Water-Based Extractions	Liquid
61ScopusGONZÁLEZ-GONZÁLEZ	GONZÁLEZ-GONZÁLEZ	10.3389/fpls.2020.00999	314	2020	Indoor	Solanum lycopersicum L	Field crops	600	Vegetables and melons	Csa	Warm temperate	Winter dry	Hot summer	Zapopan	Mexico	-103.347	20.6764	12	0.201	Very low							Sandy			SWE	0	Drench	0.833333	ml/l	15	5	0	g/planta	4.32	0.93	0.215278	1.67	0.49	0.215278	Reference	Microorganisms	MO	Water-Based Extractions	Liquid
61ScopusGONZÁLEZ-GONZÁLEZ	GONZÁLEZ-GONZÁLEZ	10.3389/fpls.2020.00999	315	2020	Indoor	Solanum lycopersicum L	Field crops	600	Vegetables and melons	Csa	Warm temperate	Winter dry	Hot summer	Zapopan	Mexico	-103.347	20.6764	12	0.201	Very low							Sandy			SWE	0	Drench	0.833333	ml/l	15	5	0	g/planta	4.32	0.93	0.215278	1.65	0.51	0.215278	Absolute			Water-Based Extractions	Liquid
61ScopusGONZÁLEZ-GONZÁLEZ	GONZÁLEZ-GONZÁLEZ	10.3389/fpls.2020.00999	316	2020	Indoor	Solanum lycopersicum L	Field crops	600	Vegetables and melons	Csa	Warm temperate	Winter dry	Hot summer	Zapopan	Mexico	-103.347	20.6764	12	0.201	Very low							Sandy			SWE	0	Drench	0.833333	ml/l	15	5	0	g/planta	14.46	1.65	0.114108	1.67	0.49	0.114108	Reference	Microorganisms	MO	Water-Based Extractions	Liquid
61ScopusGONZÁLEZ-GONZÁLEZ	GONZÁLEZ-GONZÁLEZ	10.3389/fpls.2020.00999	317	2020	Indoor	Solanum lycopersicum L	Field crops	600	Vegetables and melons	Csa	Warm temperate	Winter dry	Hot summer	Zapopan	Mexico	-103.347	20.6764	12	0.201	Very low							Sandy			SWE	0	Drench	0.833333	ml/l	15	5	0	g/planta	14.46	1.65	0.114108	1.65	0.51	0.114108	Absolute			Water-Based Extractions	Liquid
63ScopusDALAL	DALAL	10.3389/fpls.2019.00905	318	2019	Indoor	Capsicum annuum L.	Field crops	600	Vegetables and melons	Csa	Warm temperate	Summer dry	Hot summer	Rehovot	Israel	34.8	31.8833	12			271.4	Optimal					Sandy			ICL-SW	1	Fertigation	3.33333	ml/l	7	5	0	frutos/planta	4.5	1.2	0.266667	6	1	0.266667	Absolute			Water-Based Extractions	Liquid
63ScopusDALAL	DALAL	10.3389/fpls.2019.00905	319	2019	Indoor	Capsicum annuum L.	Field crops	600	Vegetables and melons	Csa	Warm temperate	Summer dry	Hot summer	Rehovot	Israel	34.8	31.8833	12			271.4	Optimal					Sandy			ICL-SW	1	Fertigation	3.33333	ml/l	7	5	0	frutos/planta	4.5	1.2	0.266667	5	1	0.266667	Reference	Protein hydrolysates	PHs	Water-Based Extractions	Liquid
63ScopusDALAL	DALAL	10.3389/fpls.2019.00905	320	2019	Indoor	Capsicum annuum L.	Field crops	600	Vegetables and melons	Csa	Warm temperate	Summer dry	Hot summer	Rehovot	Israel	34.8	31.8833	12			271.4	Optimal					Sandy			ICL-SW	1	Fertigation	3.33333	ml/l	7	5	0	frutos/planta	8.5	1.5	0.176471	6	1	0.176471	Reference	Protein hydrolysates	PHs	Water-Based Extractions	Liquid
63ScopusDALAL	DALAL	10.3389/fpls.2019.00905	321	2019	Indoor	Capsicum annuum L.	Field crops	600	Vegetables and melons	Csa	Warm temperate	Summer dry	Hot summer	Rehovot	Israel	34.8	31.8833	12			271.4	Optimal					Sandy			ICL-SW	1	Fertigation	3.33333	ml/l	7	5	0	frutos/planta	8.5	1.5	0.176471	5.5	1.1	0.176471	Absolute			Water-Based Extractions	Liquid
65ScopusPOLO	POLO	10.3389/fpls.2017.02261	322	2018	Field	Solanum lycopersicum L	Field crops	600	Vegetables and melons	Aw	Equatorial	Winter dry		Mazatepec	Mexico	-99.3617	18.7269	4									Clay			Acadian	1	Fertigation	2.5	ml/l	15	5	0	kg/ha	35340	1961.89	0.0555148	36380	2626.25	0.0721894	Reference	Protein hydrolysates	PHs	Alkaline Hydrolysis	Liquid
65ScopusPOLO	POLO	10.3389/fpls.2017.02261	323	2018	Field	Solanum lycopersicum L	Field crops	600	Vegetables and melons	Aw	Equatorial	Winter dry		Mazatepec	Mexico	-99.3617	18.7269	4									Clay			Acadian	1	Fertigation	2.5	ml/l	15	5	0	kg/ha	35340	1961.89	0.0555148	35610	2570.66	0.0721894	Reference	Protein hydrolysates	PHs	Alkaline Hydrolysis	Liquid
65ScopusPOLO	POLO	10.3389/fpls.2017.02261	324	2018	Field	Solanum lycopersicum L	Field crops	600	Vegetables and melons	Aw	Equatorial	Winter dry		Mazatepec	Mexico	-99.3617	18.7269	4									Clay			Acadian	1	Fertigation	2.5	ml/l	15	5	0	kg/ha	35340	1961.89	0.0555148	34630	2499.92	0.0721894	Reference	Protein hydrolysates	PHs	Alkaline Hydrolysis	Liquid
65ScopusPOLO	POLO	10.3389/fpls.2017.02261	325	2018	Field	Solanum lycopersicum L	Field crops	600	Vegetables and melons	Aw	Equatorial	Winter dry		Mazatepec	Mexico	-99.3617	18.7269	4									Clay			Acadian	1	Fertigation	2.5	ml/l	15	5	0	kg/ha	35340	1961.89	0.0555148	28520	2058.84	0.0721894	Absolute			Alkaline Hydrolysis	Liquid
67ScopusKHAN	KHAN	10.3389/fmars.2022.853272	326	2022	Field	Abelmoschus esculentus L.	Field crops	600	Vegetables and melons	BSh	Arid	Steppe	Hot arid	Mardan	Pakistan	72.005	34.1977	3					10.5	Moderately saline			Sandy loams			SWE	0	Foliar	20	ml/L	21	3	0	g/planta	23.596	1.30993	0.0555148	23.677	1.70923	0.0721894	Reference	Phytohormones	HO	Water-Based Extractions	Liquid
67ScopusKHAN	KHAN	10.3389/fmars.2022.853272	327	2022	Field	Abelmoschus esculentus L.	Field crops	600	Vegetables and melons	BSh	Arid	Steppe	Hot arid	Mardan	Pakistan	72.005	34.1977	3					10.5	Moderately saline			Sandy loams			SWE	0	Foliar	40	ml/L	21	3	0	g/planta	24.404	1.35478	0.0555148	23.677	1.70923	0.0721894	Reference	Phytohormones	HO	Water-Based Extractions	Liquid
67ScopusKHAN	KHAN	10.3389/fmars.2022.853272	328	2022	Field	Abelmoschus esculentus L.	Field crops	600	Vegetables and melons	BSh	Arid	Steppe	Hot arid	Mardan	Pakistan	72.005	34.1977	3					10.5	Moderately saline			Sandy loams			SWE	0	Foliar	20	ml/L	21	3	0	g/planta	29.172	1.61948	0.0555148	26.182	1.89006	0.0721894	Reference	Phytohormones	HO	Water-Based Extractions	Liquid
67ScopusKHAN	KHAN	10.3389/fmars.2022.853272	329	2022	Field	Abelmoschus esculentus L.	Field crops	600	Vegetables and melons	BSh	Arid	Steppe	Hot arid	Mardan	Pakistan	72.005	34.1977	3					10.5	Moderately saline			Sandy loams			SWE	0	Foliar	20	ml/L	21	3	0	g/planta	29.414	1.63291	0.0555148	26.182	1.89006	0.0721894	Reference	Phytohormones	HO	Water-Based Extractions	Liquid
67ScopusKHAN	KHAN	10.3389/fmars.2022.853272	330	2022	Field	Abelmoschus esculentus L.	Field crops	600	Vegetables and melons	BSh	Arid	Steppe	Hot arid	Mardan	Pakistan	72.005	34.1977	3					10.5	Moderately saline			Sandy loams			SWE	0	Foliar	20	ml/L	21	3	0	g/planta	28.929	1.60599	0.0555148	23.677	1.70923	0.0721894	Reference	Phytohormones	HO	Water-Based Extractions	Liquid
67ScopusKHAN	KHAN	10.3389/fmars.2022.853272	331	2022	Field	Abelmoschus esculentus L.	Field crops	600	Vegetables and melons	BSh	Arid	Steppe	Hot arid	Mardan	Pakistan	72.005	34.1977	3					10.5	Moderately saline			Sandy loams			SWE	0	Foliar	20	ml/L	21	3	0	g/planta	29.172	1.61948	0.0555148	23.679	1.70937	0.0721894	Absolute			Water-Based Extractions	Liquid
67ScopusKHAN	KHAN	10.3389/fmars.2022.853272	332	2022	Field	Abelmoschus esculentus L.	Field crops	600	Vegetables and melons	BSh	Arid	Steppe	Hot arid	Mardan	Pakistan	72.005	34.1977	3					10.5	Moderately saline			Sandy loams			SWE	0	Foliar	40	ml/L	21	3	0	g/planta	32.495	1.80395	0.0555148	26.182	1.89006	0.0721894	Reference	Phytohormones	HO	Water-Based Extractions	Liquid
67ScopusKHAN	KHAN	10.3389/fmars.2022.853272	333	2022	Field	Abelmoschus esculentus L.	Field crops	600	Vegetables and melons	BSh	Arid	Steppe	Hot arid	Mardan	Pakistan	72.005	34.1977	3					10.5	Moderately saline			Sandy loams			SWE	0	Foliar	20	ml/L	21	3	0	g/planta	29.414	1.63291	0.0555148	23.679	1.70937	0.0721894	Absolute			Water-Based Extractions	Liquid
67ScopusKHAN	KHAN	10.3389/fmars.2022.853272	334	2022	Field	Abelmoschus esculentus L.	Field crops	600	Vegetables and melons	BSh	Arid	Steppe	Hot arid	Mardan	Pakistan	72.005	34.1977	3					10.5	Moderately saline			Sandy loams			SWE	0	Foliar	40	ml/L	21	3	0	g/planta	32.162	1.78547	0.0555148	23.677	1.70923	0.0721894	Reference	Phytohormones	HO	Water-Based Extractions	Liquid
67ScopusKHAN	KHAN	10.3389/fmars.2022.853272	335	2022	Field	Abelmoschus esculentus L.	Field crops	600	Vegetables and melons	BSh	Arid	Steppe	Hot arid	Mardan	Pakistan	72.005	34.1977	3					10.5	Moderately saline			Sandy loams			SWE	0	Foliar	40	ml/L	21	3	0	g/planta	35.798	1.98732	0.0555148	26.182	1.89006	0.0721894	Reference	Phytohormones	HO	Water-Based Extractions	Liquid
67ScopusKHAN	KHAN	10.3389/fmars.2022.853272	336	2022	Field	Abelmoschus esculentus L.	Field crops	600	Vegetables and melons	BSh	Arid	Steppe	Hot arid	Mardan	Pakistan	72.005	34.1977	3					10.5	Moderately saline			Sandy loams			SWE	0	Foliar	40	ml/L	21	3	0	g/planta	32.495	1.80395	0.0555148	23.679	1.70937	0.0721894	Absolute			Water-Based Extractions	Liquid
67ScopusKHAN	KHAN	10.3389/fmars.2022.853272	337	2022	Field	Abelmoschus esculentus L.	Field crops	600	Vegetables and melons	BSh	Arid	Steppe	Hot arid	Mardan	Pakistan	72.005	34.1977	3					10.5	Moderately saline			Sandy loams			SWE	0	Foliar	20	ml/L	21	3	0	g/planta	23.596	1.30993	0.0555148	16.323	1.17835	0.0721894	Absolute			Water-Based Extractions	Liquid
67ScopusKHAN	KHAN	10.3389/fmars.2022.853272	338	2022	Field	Abelmoschus esculentus L.	Field crops	600	Vegetables and melons	BSh	Arid	Steppe	Hot arid	Mardan	Pakistan	72.005	34.1977	3					10.5	Moderately saline			Sandy loams			SWE	0	Foliar	40	ml/L	21	3	0	g/planta	24.404	1.35478	0.0555148	16.323	1.17835	0.0721894	Absolute			Water-Based Extractions	Liquid
67ScopusKHAN	KHAN	10.3389/fmars.2022.853272	339	2022	Field	Abelmoschus esculentus L.	Field crops	600	Vegetables and melons	BSh	Arid	Steppe	Hot arid	Mardan	Pakistan	72.005	34.1977	3					10.5	Moderately saline			Sandy loams			SWE	0	Foliar	40	ml/L	21	3	0	g/planta	35.798	1.98732	0.0555148	23.679	1.70937	0.0721894	Absolute			Water-Based Extractions	Liquid
67ScopusKHAN	KHAN	10.3389/fmars.2022.853272	340	2022	Field	Abelmoschus esculentus L.	Field crops	600	Vegetables and melons	BSh	Arid	Steppe	Hot arid	Mardan	Pakistan	72.005	34.1977	3					10.5	Moderately saline			Sandy loams			SWE	0	Foliar	20	ml/L	21	3	0	g/planta	28.929	1.60599	0.0555148	16.323	1.17835	0.0721894	Absolute			Water-Based Extractions	Liquid
67ScopusKHAN	KHAN	10.3389/fmars.2022.853272	341	2022	Field	Abelmoschus esculentus L.	Field crops	600	Vegetables and melons	BSh	Arid	Steppe	Hot arid	Mardan	Pakistan	72.005	34.1977	3					10.5	Moderately saline			Sandy loams			SWE	0	Foliar	40	ml/L	21	3	0	g/planta	32.162	1.78547	0.0555148	16.323	1.17835	0.0721894	Absolute			Water-Based Extractions	Liquid
68WoSWARDJOMTO	WARDJOMTO	10.3389/fagro.2023.1138263	342	2023	Indoor	Vigna unguiculata	Field crops	200	Leguminous	Cwa	Warm temperate	Winter dry	Hot summer	Pretoria	South Africa	-25.7322	28.1619	4									Sandy			Kelpak	1	Drench	2	ml/l	7	7	0	g/planta	6.59	0.266396	0.0404243	4.72	0.173044	0.0366618	Absolute			Water-Based Extractions	Liquid
68WoSWARDJOMTO	WARDJOMTO	10.3389/fagro.2023.1138263	343	2023	Indoor	Vigna unguiculata	Field crops	200	Leguminous	Cwa	Warm temperate	Winter dry	Hot summer	Pretoria	South Africa	-25.7322	28.1619	4									Sandy			Kelpak	1	Drench	2	ml/l	7	7	0	g/planta	6.33	0.255886	0.0404243	4.08	0.14958	0.0366618	Absolute			Water-Based Extractions	Liquid
68WoSWARDJOMTO	WARDJOMTO	10.3389/fagro.2023.1138263	344	2023	Indoor	Vigna unguiculata	Field crops	200	Leguminous	Cwa	Warm temperate	Winter dry	Hot summer	Pretoria	South Africa	-25.7322	28.1619	4									Sandy			Kelpak	1	Drench	2	ml/l	7	7	0	g/planta	0.59	0.0238504	0.0404243	0.36	0.0131983	0.0366618	Absolute			Water-Based Extractions	Liquid
68WoSWARDJOMTO	WARDJOMTO	10.3389/fagro.2023.1138263	345	2023	Indoor	Vigna unguiculata	Field crops	200	Leguminous	Cwa	Warm temperate	Winter dry	Hot summer	Pretoria	South Africa	-25.7322	28.1619	4									Sandy			Kelpak	1	Drench	2	ml/l	7	7	0	g/planta	1.89	0.076402	0.0404243	1.03	0.0377617	0.0366618	Absolute			Water-Based Extractions	Liquid
69ScopusLAKSHMI	LAKSHMI	10.31018/jans.v15i3.4725	346	2023	Field	Solanum lycopersicum L	Field crops	600	Vegetables and melons	Cwa	Warm temperate	Winter dry	Hot summer	Coimbatore	India	11.0167	76.9556	4	19	Low	487.5	Optimal	0.66	Nonsaline	7.57	Moderately alkaline	Clay loam	0.0119	Low	MC Set	1	Foliar	1.66667	ml/l	10	6	0	kg/ha	26800	600	0.0223881	25000	600	0.0223881	Absolute			Enzyme-Assisted Extraction	Liquid
69ScopusLAKSHMI	LAKSHMI	10.31018/jans.v15i3.4725	347	2023	Field	Solanum lycopersicum L	Field crops	600	Vegetables and melons	Cwa	Warm temperate	Winter dry	Hot summer	Coimbatore	India	11.0167	76.9556	4	19	Low	487.5	Optimal	0.66	Nonsaline	7.57	Moderately alkaline	Clay loam	0.0119	Low	MC Set	1	Foliar	5	ml/l	10	6	0	kg/ha	28500	2000	0.0701754	25000	600	0.0701754	Absolute			Enzyme-Assisted Extraction	Liquid
69ScopusLAKSHMI	LAKSHMI	10.31018/jans.v15i3.4725	348	2023	Field	Solanum lycopersicum L	Field crops	600	Vegetables and melons	Cwa	Warm temperate	Winter dry	Hot summer	Coimbatore	India	11.0167	76.9556	4	19	Low	487.5	Optimal	0.66	Nonsaline	7.57	Moderately alkaline	Clay loam	0.0119	Low	MC Set	1	Foliar	3.33333	ml/l	10	6	0	kg/ha	28800	1100	0.0381944	25000	600	0.0381944	Absolute			Enzyme-Assisted Extraction	Liquid
70ScopusABDELKADER	ABDELKADER	10.2478/johr-2021-0012	349	2021	Indoor	Solanum lycopersicum L	Field crops	600	Vegetables and melons	BWh	Arid	Desert	Hot arid	Sohag	Egypt	31.7476	26.5642	3					2.5	Slightly saline	5.5	Strongly acid				RootfarmMaxfol	1	Program	0.002	g/L	15	3	0	kg/plant	5.344	1.059	0.198166	6.079	0.943	0.198166	Reference	Protein hydrolysates	PHs	Alkaline Hydrolysis	Liquid
70ScopusABDELKADER	ABDELKADER	10.2478/johr-2021-0012	350	2021	Indoor	Solanum lycopersicum L	Field crops	600	Vegetables and melons	BWh	Arid	Desert	Hot arid	Sohag	Egypt	31.7476	26.5642	3					2.5	Slightly saline	5.5	Strongly acid				RootfarmMaxfol	1	Program	0.002	g/L	15	3	0	kg/plant	5.344	1.059	0.198166	4.823	1.163	0.198166	Reference	Protein hydrolysates	PHs	Alkaline Hydrolysis	Liquid
70ScopusABDELKADER	ABDELKADER	10.2478/johr-2021-0012	351	2021	Indoor	Solanum lycopersicum L	Field crops	600	Vegetables and melons	BWh	Arid	Desert	Hot arid	Sohag	Egypt	31.7476	26.5642	3					2.5	Slightly saline	5.5	Strongly acid				RootfarmMaxfol	1	Program	0.005	g/L	15	3	0	kg/plant	7.03	0.894	0.127169	6.079	0.943	0.127169	Reference	Protein hydrolysates	PHs	Alkaline Hydrolysis	Liquid
70ScopusABDELKADER	ABDELKADER	10.2478/johr-2021-0012	352	2021	Indoor	Solanum lycopersicum L	Field crops	600	Vegetables and melons	BWh	Arid	Desert	Hot arid	Sohag	Egypt	31.7476	26.5642	3					2.5	Slightly saline	5.5	Strongly acid				RootfarmMaxfol	1	Program	0.0075	g/L	15	3	0	kg/plant	7.882	1.17	0.148439	6.079	0.943	0.148439	Reference	Protein hydrolysates	PHs	Alkaline Hydrolysis	Liquid
70ScopusABDELKADER	ABDELKADER	10.2478/johr-2021-0012	353	2021	Indoor	Solanum lycopersicum L	Field crops	600	Vegetables and melons	BWh	Arid	Desert	Hot arid	Sohag	Egypt	31.7476	26.5642	3					2.5	Slightly saline	5.5	Strongly acid				RootfarmMaxfol	1	Program	0.005	g/L	15	3	0	kg/plant	7.03	0.894	0.127169	4.823	1.163	0.127169	Reference	Protein hydrolysates	PHs	Alkaline Hydrolysis	Liquid
70ScopusABDELKADER	ABDELKADER	10.2478/johr-2021-0012	354	2021	Indoor	Solanum lycopersicum L	Field crops	600	Vegetables and melons	BWh	Arid	Desert	Hot arid	Sohag	Egypt	31.7476	26.5642	3					2.5	Slightly saline	5.5	Strongly acid				RootfarmMaxfol	1	Program	0.002	g/L	15	3	0	kg/plant	5.344	1.059	0.198166	3.491	1.268	0.198166	Reference	Protein hydrolysates	PHs	Alkaline Hydrolysis	Liquid
70ScopusABDELKADER	ABDELKADER	10.2478/johr-2021-0012	355	2021	Indoor	Solanum lycopersicum L	Field crops	600	Vegetables and melons	BWh	Arid	Desert	Hot arid	Sohag	Egypt	31.7476	26.5642	3					2.5	Slightly saline	5.5	Strongly acid				RootfarmMaxfol	1	Program	0.0075	g/L	15	3	0	kg/plant	7.882	1.17	0.148439	4.823	1.163	0.148439	Reference	Protein hydrolysates	PHs	Alkaline Hydrolysis	Liquid
70ScopusABDELKADER	ABDELKADER	10.2478/johr-2021-0012	356	2021	Indoor	Solanum lycopersicum L	Field crops	600	Vegetables and melons	BWh	Arid	Desert	Hot arid	Sohag	Egypt	31.7476	26.5642	3					2.5	Slightly saline	5.5	Strongly acid				RootfarmMaxfol	1	Program	0.005	g/L	15	3	0	kg/plant	7.03	0.894	0.127169	3.491	1.268	0.127169	Reference	Protein hydrolysates	PHs	Alkaline Hydrolysis	Liquid
70ScopusABDELKADER	ABDELKADER	10.2478/johr-2021-0012	357	2021	Indoor	Solanum lycopersicum L	Field crops	600	Vegetables and melons	BWh	Arid	Desert	Hot arid	Sohag	Egypt	31.7476	26.5642	3					2.5	Slightly saline	5.5	Strongly acid				RootfarmMaxfol	1	Program	0.0075	g/L	15	3	0	kg/plant	7.882	1.17	0.148439	3.491	1.268	0.148439	Reference	Protein hydrolysates	PHs	Alkaline Hydrolysis	Liquid
70ScopusABDELKADER	ABDELKADER	10.2478/johr-2021-0012	358	2021	Indoor	Solanum lycopersicum L	Field crops	600	Vegetables and melons	BWh	Arid	Desert	Hot arid	Sohag	Egypt	31.7476	26.5642	3					2.5	Slightly saline	5.5	Strongly acid				RootfarmMaxfol	1	Program	0.002	g/L	15	3	0	kg/plant	5.344	1.059	0.198166	1.635	0.852	0.198166	Absolute			Alkaline Hydrolysis	Liquid
70ScopusABDELKADER	ABDELKADER	10.2478/johr-2021-0012	359	2021	Indoor	Solanum lycopersicum L	Field crops	600	Vegetables and melons	BWh	Arid	Desert	Hot arid	Sohag	Egypt	31.7476	26.5642	3					2.5	Slightly saline	5.5	Strongly acid				RootfarmMaxfol	1	Program	0.005	g/L	15	3	0	kg/plant	7.03	0.894	0.127169	1.635	0.852	0.127169	Absolute			Alkaline Hydrolysis	Liquid
70ScopusABDELKADER	ABDELKADER	10.2478/johr-2021-0012	360	2021	Indoor	Solanum lycopersicum L	Field crops	600	Vegetables and melons	BWh	Arid	Desert	Hot arid	Sohag	Egypt	31.7476	26.5642	3					2.5	Slightly saline	5.5	Strongly acid				RootfarmMaxfol	1	Program	0.0075	g/L	15	3	0	kg/plant	7.882	1.17	0.148439	1.635	0.852	0.148439	Absolute			Alkaline Hydrolysis	Liquid
71ScopusDI MOLA	DI MOLA	10.21475/ajcs.20.14.09.p2511	361	2020	Indoor	Lactuca sativa L.	Field crops	600	Vegetables and melons	Csa	Warm temperate	Summer dry	Hot summer	Portici	Italy	14.347	40.8145	3	87	Optimal	1881	Optimal	0.6	Nonsaline	6.9	Neutral	Sandy loams	0.17	High	Kelpak	1	Foliar	3	mL/L	7	4	0	kg/ha	26000	0.5	1.92308e-05	25800	1.8	1.92308e-05	Reference	Protein hydrolysates	PHs	Water-Based Extractions	Liquid
71ScopusDI MOLA	DI MOLA	10.21475/ajcs.20.14.09.p2511	362	2020	Indoor	Lactuca sativa L.	Field crops	600	Vegetables and melons	Csa	Warm temperate	Summer dry	Hot summer	Portici	Italy	14.347	40.8145	3	87	Optimal	1881	Optimal	0.6	Nonsaline	6.9	Neutral	Sandy loams	0.17	High	Kelpak	1	Foliar	3	mL/L	7	4	0	kg/ha	28000	2.1	7.5e-05	27500	0.8	7.5e-05	Reference	Protein hydrolysates	PHs	Water-Based Extractions	Liquid
71ScopusDI MOLA	DI MOLA	10.21475/ajcs.20.14.09.p2511	363	2020	Indoor	Lactuca sativa L.	Field crops	600	Vegetables and melons	Csa	Warm temperate	Summer dry	Hot summer	Portici	Italy	14.347	40.8145	3	87	Optimal	1881	Optimal	0.6	Nonsaline	6.9	Neutral	Sandy loams	0.17	High	Kelpak	1	Foliar	3	mL/L	7	4	0	kg/ha	33000	1.5	4.54545e-05	31000	1.6	4.54545e-05	Reference	Protein hydrolysates	PHs	Water-Based Extractions	Liquid
71ScopusDI MOLA	DI MOLA	10.21475/ajcs.20.14.09.p2511	364	2020	Indoor	Lactuca sativa L.	Field crops	600	Vegetables and melons	Csa	Warm temperate	Summer dry	Hot summer	Portici	Italy	14.347	40.8145	3	87	Optimal	1881	Optimal	0.6	Nonsaline	6.9	Neutral	Sandy loams	0.17	High	Kelpak	1	Foliar	3	mL/L	7	4	0	kg/ha	28000	2.1	7.5e-05	25000	0.8	7.5e-05	Absolute			Water-Based Extractions	Liquid
71ScopusDI MOLA	DI MOLA	10.21475/ajcs.20.14.09.p2511	365	2020	Indoor	Lactuca sativa L.	Field crops	600	Vegetables and melons	Csa	Warm temperate	Summer dry	Hot summer	Portici	Italy	14.347	40.8145	3	87	Optimal	1881	Optimal	0.6	Nonsaline	6.9	Neutral	Sandy loams	0.17	High	Kelpak	1	Foliar	3	mL/L	7	4	0	kg/ha	33000	1.5	4.54545e-05	29000	1	4.54545e-05	Absolute			Water-Based Extractions	Liquid
71ScopusDI MOLA	DI MOLA	10.21475/ajcs.20.14.09.p2511	366	2020	Indoor	Lactuca sativa L.	Field crops	600	Vegetables and melons	Csa	Warm temperate	Summer dry	Hot summer	Portici	Italy	14.347	40.8145	3	87	Optimal	1881	Optimal	0.6	Nonsaline	6.9	Neutral	Sandy loams	0.17	High	Kelpak	1	Foliar	3	mL/L	7	4	0	kg/ha	26000	0.5	1.92308e-05	22000	0.8	1.92308e-05	Absolute			Water-Based Extractions	Liquid
72ScopusGÓMEZ	GÓMEZ	10.21273/HORTTECH05045-22	367	2022	Indoor	Lactuca sativa L.	Field crops	600	Vegetables and melons	Cfa	Warm temperate	Fully humid	Hot summer	Gainesville	United States	-82.3549	29,651634	4												VIVA	1	Drench	3.33333	ml/l	0	1	1	g/planta	57.46	11.509	0.200296	116	10.955	0.200296	Reference	Protein hydrolysates	PHs	Enzyme-Assisted Extraction	Liquid
72ScopusGÓMEZ	GÓMEZ	10.21273/HORTTECH05045-22	368	2022	Indoor	Lactuca sativa L.	Field crops	600	Vegetables and melons	Cfa	Warm temperate	Fully humid	Hot summer	Gainesville	United States	-82.3549	29,651634	4												VIVA	1	Drench	3.33333	ml/l	0	1	1	g/planta	57.46	11.509	0.200296	113	30.45	0.200296	Reference	Humic and fulvic acids	HFA	Enzyme-Assisted Extraction	Liquid
72ScopusGÓMEZ	GÓMEZ	10.21273/HORTTECH05045-22	369	2022	Indoor	Lactuca sativa L.	Field crops	600	Vegetables and melons	Cfa	Warm temperate	Fully humid	Hot summer	Gainesville	United States	-82.3549	29,651634	4												VIVA	1	Drench	3.33333	ml/l	0	1	1	g/planta	57.46	11.509	0.200296	109.3	9.529	0.200296	Reference	Protein hydrolysates	PHs	Enzyme-Assisted Extraction	Liquid
72ScopusGÓMEZ	GÓMEZ	10.21273/HORTTECH05045-22	370	2022	Indoor	Lactuca sativa L.	Field crops	600	Vegetables and melons	Cfa	Warm temperate	Fully humid	Hot summer	Gainesville	United States	-82.3549	29,651634	4												VIVA	1	Drench	3.33333	ml/l	0	1	1	g/planta	57.46	11.509	0.200296	107	11.46	0.200296	Reference	Humic and fulvic acids	HFA	Enzyme-Assisted Extraction	Liquid
72ScopusGÓMEZ	GÓMEZ	10.21273/HORTTECH05045-22	371	2022	Indoor	Lactuca sativa L.	Field crops	600	Vegetables and melons	Cfa	Warm temperate	Fully humid	Hot summer	Gainesville	United States	-82.3549	29,651634	4												VIVA	1	Drench	3.33333	ml/l	0	1	1	g/planta	57.46	11.509	0.200296	103.5	10.986	0.200296	Reference	Protein hydrolysates	PHs	Enzyme-Assisted Extraction	Liquid
72ScopusGÓMEZ	GÓMEZ	10.21273/HORTTECH05045-22	372	2022	Indoor	Lactuca sativa L.	Field crops	600	Vegetables and melons	Cfa	Warm temperate	Fully humid	Hot summer	Gainesville	United States	-82.3549	29,651634	4												VIVA	1	Drench	3.33333	ml/l	0	1	1	g/planta	57.46	11.509	0.200296	99.61	11.509	0.200296	Absolute			Enzyme-Assisted Extraction	Liquid
72ScopusGÓMEZ	GÓMEZ	10.21273/HORTTECH05045-22	373	2022	Indoor	Lactuca sativa L.	Field crops	600	Vegetables and melons	Cfa	Warm temperate	Fully humid	Hot summer	Gainesville	United States	-82.3549	29,651634	4												VIVA	1	Drench	3.33333	ml/l	0	1	1	g/planta	57.46	11.509	0.200296	99.6	11.906	0.200296	Reference	Protein hydrolysates	PHs	Enzyme-Assisted Extraction	Liquid
72ScopusGÓMEZ	GÓMEZ	10.21273/HORTTECH05045-22	374	2022	Indoor	Lactuca sativa L.	Field crops	600	Vegetables and melons	Cfa	Warm temperate	Fully humid	Hot summer	Gainesville	United States	-82.3549	29,651634	4												VIVA	1	Drench	3.33333	ml/l	0	1	1	g/planta	57.46	11.509	0.200296	90.4	10.512	0.200296	Reference	Protein hydrolysates	PHs	Enzyme-Assisted Extraction	Liquid
72ScopusGÓMEZ	GÓMEZ	10.21273/HORTTECH05045-22	375	2022	Indoor	Lactuca sativa L.	Field crops	600	Vegetables and melons	Cfa	Warm temperate	Fully humid	Hot summer	Gainesville	United States	-82.3549	29,651634	4												Kelpak	1	Program	3.33333	ml/l	12	3	0	g/planta	109.42	10.47	0.0956863	116	10.955	0.0956863	Reference	Protein hydrolysates	PHs	Water-Based Extractions	Liquid
72ScopusGÓMEZ	GÓMEZ	10.21273/HORTTECH05045-22	376	2022	Indoor	Lactuca sativa L.	Field crops	600	Vegetables and melons	Cfa	Warm temperate	Fully humid	Hot summer	Gainesville	United States	-82.3549	29,651634	4												Kelpak	1	Program	3.33333	ml/l	12	3	0	g/planta	109.42	10.47	0.0956863	113	30.45	0.0956863	Reference	Humic and fulvic acids	HFA	Water-Based Extractions	Liquid
72ScopusGÓMEZ	GÓMEZ	10.21273/HORTTECH05045-22	377	2022	Indoor	Lactuca sativa L.	Field crops	600	Vegetables and melons	Cfa	Warm temperate	Fully humid	Hot summer	Gainesville	United States	-82.3549	29,651634	4												Kelpak	1	Program	3.33333	ml/l	12	3	0	g/planta	109.42	10.47	0.0956863	109.3	9.529	0.0956863	Reference	Protein hydrolysates	PHs	Water-Based Extractions	Liquid
72ScopusGÓMEZ	GÓMEZ	10.21273/HORTTECH05045-22	378	2022	Indoor	Lactuca sativa L.	Field crops	600	Vegetables and melons	Cfa	Warm temperate	Fully humid	Hot summer	Gainesville	United States	-82.3549	29,651634	4												Kelpak	1	Program	3.33333	ml/l	12	3	0	g/planta	109.42	10.47	0.0956863	107	11.46	0.0956863	Reference	Humic and fulvic acids	HFA	Water-Based Extractions	Liquid
72ScopusGÓMEZ	GÓMEZ	10.21273/HORTTECH05045-22	379	2022	Indoor	Lactuca sativa L.	Field crops	600	Vegetables and melons	Cfa	Warm temperate	Fully humid	Hot summer	Gainesville	United States	-82.3549	29,651634	4												Kelpak	1	Program	3.33333	ml/l	12	3	0	g/planta	109.42	10.47	0.0956863	103.5	10.986	0.0956863	Reference	Protein hydrolysates	PHs	Water-Based Extractions	Liquid
72ScopusGÓMEZ	GÓMEZ	10.21273/HORTTECH05045-22	380	2022	Indoor	Lactuca sativa L.	Field crops	600	Vegetables and melons	Cfa	Warm temperate	Fully humid	Hot summer	Gainesville	United States	-82.3549	29,651634	4												Kelpak	1	Program	3.33333	ml/l	12	3	0	g/planta	109.42	10.47	0.0956863	99.61	11.509	0.0956863	Absolute			Water-Based Extractions	Liquid
72ScopusGÓMEZ	GÓMEZ	10.21273/HORTTECH05045-22	381	2022	Indoor	Lactuca sativa L.	Field crops	600	Vegetables and melons	Cfa	Warm temperate	Fully humid	Hot summer	Gainesville	United States	-82.3549	29,651634	4												Kelpak	1	Program	3.33333	ml/l	12	3	0	g/planta	109.42	10.47	0.0956863	99.6	11.906	0.0956863	Reference	Protein hydrolysates	PHs	Water-Based Extractions	Liquid
72ScopusGÓMEZ	GÓMEZ	10.21273/HORTTECH05045-22	382	2022	Indoor	Lactuca sativa L.	Field crops	600	Vegetables and melons	Cfa	Warm temperate	Fully humid	Hot summer	Gainesville	United States	-82.3549	29,651634	4												Kelpak	1	Program	3.33333	ml/l	12	3	0	g/planta	109.42	10.47	0.0956863	90.4	10.512	0.0956863	Reference	Protein hydrolysates	PHs	Water-Based Extractions	Liquid
73ScopusCOLLA	COLLA	10.21273/HORTSCI12200-17	383	2017	Indoor	Solanum lycopersicum L	Field crops	600	Vegetables and melons	Csa	Warm temperate	Summer dry	Hot summer	Terracina	Italy	13.2433	41.2917	3	6	Very low	15	Very low	1.4	Nonsaline	7.3	Neutral	Sandy	0.002	Very Low	Auxym	1	Foliar	7.5	ml/l	10	4	0	kg/ha	88500	4913.06	0.0555148	92700	6691.96	0.0721894	Reference	Plant extracts	PE	Water-Based Extractions	Liquid
73ScopusCOLLA	COLLA	10.21273/HORTSCI12200-17	384	2017	Indoor	Solanum lycopersicum L	Field crops	600	Vegetables and melons	Csa	Warm temperate	Summer dry	Hot summer	Terracina	Italy	13.2433	41.2917	3	6	Very low	15	Very low	1.4	Nonsaline	7.3	Neutral	Sandy	0.002	Very Low	Kelpak	1	Foliar	7.5	ml/l	10	4	0	kg/ha	88500	4913.06	0.0555148	88800	6410.42	0.0721894	Reference	Protein hydrolysates	PHs	Water-Based Extractions	Liquid
73ScopusCOLLA	COLLA	10.21273/HORTSCI12200-17	385	2017	Indoor	Solanum lycopersicum L	Field crops	600	Vegetables and melons	Csa	Warm temperate	Summer dry	Hot summer	Terracina	Italy	13.2433	41.2917	3	6	Very low	15	Very low	1.4	Nonsaline	7.3	Neutral	Sandy	0.002	Very Low	Kelpak	1	Foliar	7.5	ml/l	10	4	0	kg/ha	88500	4913.06	0.0555148	83000	5991.72	0.0721894	Absolute			Water-Based Extractions	Liquid
74ScopusKNAPOWSKI	KNAPOWSKI	10.18520/cs/v116/i6/1009-1015	386	2019	Field	Triticum aestivum L.	Field crops	200	Cereals	Cfb	Warm temperate	Fully humid	Warm summer	Noteć	Poland	17.8611	53.2067	4	173	Optimal	180	Optimal			6.67	Neutral				Kelpak	1	Foliar	10	ml/l	0	1	1	kg/ha	6640	307.854	0.0463636	6650	308.318	0.0463636	Reference	Fertilizers	FE	Water-Based Extractions	Liquid
74ScopusKNAPOWSKI	KNAPOWSKI	10.18520/cs/v116/i6/1009-1015	387	2019	Field	Triticum aestivum L.	Field crops	200	Cereals	Cfb	Warm temperate	Fully humid	Warm summer	Noteć	Poland	17.8611	53.2067	4	173	Optimal	180	Optimal			6.67	Neutral				Kelpak	1	Foliar	10	ml/l	0	1	1	kg/ha	6320	293.018	0.0463636	6290	291.627	0.0463636	Reference	Fertilizers	FE	Water-Based Extractions	Liquid
74ScopusKNAPOWSKI	KNAPOWSKI	10.18520/cs/v116/i6/1009-1015	388	2019	Field	Triticum aestivum L.	Field crops	200	Cereals	Cfb	Warm temperate	Fully humid	Warm summer	Noteć	Poland	17.8611	53.2067	4	173	Optimal	180	Optimal			6.67	Neutral				Kelpak	1	Foliar	10	ml/l	0	1	1	kg/ha	6640	307.854	0.0463636	6370	295.336	0.0463636	Reference	Protein hydrolysates	PHs	Water-Based Extractions	Liquid
74ScopusKNAPOWSKI	KNAPOWSKI	10.18520/cs/v116/i6/1009-1015	389	2019	Field	Triticum aestivum L.	Field crops	200	Cereals	Cfb	Warm temperate	Fully humid	Warm summer	Noteć	Poland	17.8611	53.2067	4	173	Optimal	180	Optimal			6.67	Neutral				Kelpak	1	Foliar	10	ml/l	0	1	1	kg/ha	6640	307.854	0.0463636	6200	287.454	0.0463636	Reference	Fertilizers	FE	Water-Based Extractions	Liquid
74ScopusKNAPOWSKI	KNAPOWSKI	10.18520/cs/v116/i6/1009-1015	390	2019	Field	Triticum aestivum L.	Field crops	200	Cereals	Cfb	Warm temperate	Fully humid	Warm summer	Noteć	Poland	17.8611	53.2067	4	173	Optimal	180	Optimal			6.67	Neutral				Kelpak	1	Foliar	10	ml/l	0	1	1	kg/ha	6320	293.018	0.0463636	5900	273.545	0.0463636	Reference	Protein hydrolysates	PHs	Water-Based Extractions	Liquid
74ScopusKNAPOWSKI	KNAPOWSKI	10.18520/cs/v116/i6/1009-1015	391	2019	Field	Triticum aestivum L.	Field crops	200	Cereals	Cfb	Warm temperate	Fully humid	Warm summer	Noteć	Poland	17.8611	53.2067	4	173	Optimal	180	Optimal			6.67	Neutral				Kelpak	1	Foliar	10	ml/l	0	1	1	kg/ha	6320	293.018	0.0463636	5610	260.1	0.0463636	Reference	Fertilizers	FE	Water-Based Extractions	Liquid
74ScopusKNAPOWSKI	KNAPOWSKI	10.18520/cs/v116/i6/1009-1015	392	2019	Field	Triticum aestivum L.	Field crops	200	Cereals	Cfb	Warm temperate	Fully humid	Warm summer	Noteć	Poland	17.8611	53.2067	4	173	Optimal	180	Optimal			6.67	Neutral				Kelpak	1	Foliar	10	ml/l	0	1	1	kg/ha	6640	307.854	0.0463636	5760	267.054	0.0463636	Absolute			Water-Based Extractions	Liquid
74ScopusKNAPOWSKI	KNAPOWSKI	10.18520/cs/v116/i6/1009-1015	393	2019	Field	Triticum aestivum L.	Field crops	200	Cereals	Cfb	Warm temperate	Fully humid	Warm summer	Noteć	Poland	17.8611	53.2067	4	173	Optimal	180	Optimal			6.67	Neutral				Kelpak	1	Foliar	10	ml/l	0	1	1	kg/ha	6320	293.018	0.0463636	5300	245.727	0.0463636	Absolute			Water-Based Extractions	Liquid
76ScopusSANTOS	SANTOS	10.1590/2447-536X.v25i3.2044	394	2019	Indoor	Helianthus annuus	Field crops	200	Oilseed	Cfa	Warm temperate	Fully humid	Hot summer	Botucatu	Brazil	-48.4479	-22.8544	4	175	Optimal	124.5	Medium			5.8	Moderately acid		0.059	High	ANE	1	Foliar	5	mL/L	1	23	0	g/planta	0.3533	0.0144721	0.0409625	0.3112	0.0127475	0.0409625	Absolute			Alkaline Hydrolysis	Liquid
76ScopusSANTOS	SANTOS	10.1590/2447-536X.v25i3.2044	395	2019	Indoor	Helianthus annuus	Field crops	200	Oilseed	Cfa	Warm temperate	Fully humid	Hot summer	Botucatu	Brazil	-48.4479	-22.8544	4	175	Optimal	124.5	Medium			5.8	Moderately acid		0.059	High	ANE	1	Foliar	10	mL/L	1	23	0	g/planta	0.448	0.0183512	0.0409625	0.3112	0.0127475	0.0409625	Absolute			Alkaline Hydrolysis	Liquid
76ScopusSANTOS	SANTOS	10.1590/2447-536X.v25i3.2044	396	2019	Indoor	Helianthus annuus	Field crops	200	Oilseed	Cfa	Warm temperate	Fully humid	Hot summer	Botucatu	Brazil	-48.4479	-22.8544	4	175	Optimal	124.5	Medium			5.8	Moderately acid		0.059	High	ANE	1	Foliar	15	mL/L	1	23	0	g/planta	0.5635	0.0230824	0.0409625	0.3112	0.0127475	0.0409625	Absolute			Alkaline Hydrolysis	Liquid
77ScopusMEYER	MEYER	10.1590/1983-21252021v34n111rc	397	2021	Field	Glycine max L.	Field crops	200	Leguminous	Aw	Equatorial	Winter dry		Uberaba	Brazil	-47.9319	-19.7286	4	69.9	Optimal	101.4	Medium			5.3	Strongly acid		0.019	Medium	Booster	1	Foliar	5	ml/l	0	1	1	kg/ha	5233	134.364	0.0256763	5070	116.6	0.0256763	Absolute			Water-Based Extractions	Liquid
77ScopusMEYER	MEYER	10.1590/1983-21252021v34n111rc	398	2021	Field	Glycine max L.	Field crops	200	Leguminous	Aw	Equatorial	Winter dry		Uberaba	Brazil	-47.9319	-19.7286	4	69.9	Optimal	101.4	Medium			5.3	Strongly acid		0.019	Medium	Booster	1	Foliar	1.25	ml/l	0	1	1	kg/ha	5250	121.329	0.0231103	5070	116.6	0.0231103	Absolute			Water-Based Extractions	Liquid
77ScopusMEYER	MEYER	10.1590/1983-21252021v34n111rc	399	2021	Field	Glycine max L.	Field crops	200	Leguminous	Aw	Equatorial	Winter dry		Uberaba	Brazil	-47.9319	-19.7286	4	69.9	Optimal	101.4	Medium			5.3	Strongly acid		0.019	Medium	Booster	1	Foliar	3.75	ml/l	0	1	1	kg/ha	5342	135.649	0.0253929	5070	116.6	0.0253929	Absolute			Water-Based Extractions	Liquid
77ScopusMEYER	MEYER	10.1590/1983-21252021v34n111rc	400	2021	Field	Glycine max L.	Field crops	200	Leguminous	Aw	Equatorial	Winter dry		Uberaba	Brazil	-47.9319	-19.7286	4	69.9	Optimal	101.4	Medium			5.3	Strongly acid		0.019	Medium	Booster	1	Foliar	2.5	ml/l	0	1	1	kg/ha	5383	133.586	0.0248163	5070	116.6	0.0248163	Absolute			Water-Based Extractions	Liquid
78ScopusGURMANI	GURMANI	10.1590/1678-4324-2021200726	401	2021	Indoor	Avena sativa L.	Field crops	200	Cereals	Cwa	Warm temperate	Winter dry	Hot summer	Islamabad	Pakistan	73.0667	33.7167	3							7.3	Neutral	Silty clay	0.01	Low	SWE	0	Foliar	30	ml/l	15	2	0	g/pot	744.289	45.859	0.0616145	956.973	70.466	0.0616145	Reference	Chitosan	Chi	Not reported	Liquid
78ScopusGURMANI	GURMANI	10.1590/1678-4324-2021200726	402	2021	Indoor	Avena sativa L.	Field crops	200	Cereals	Cwa	Warm temperate	Winter dry	Hot summer	Islamabad	Pakistan	73.0667	33.7167	3							7.3	Neutral	Silty clay	0.01	Low	SWE	0	Foliar	40	ml/l	15	2	0	g/pot	714.273	45.859	0.0642037	888.622	79.797	0.0642037	Reference	Moringa leaf extract	MLE	Not reported	Liquid
78ScopusGURMANI	GURMANI	10.1590/1678-4324-2021200726	403	2021	Indoor	Avena sativa L.	Field crops	200	Cereals	Cwa	Warm temperate	Winter dry	Hot summer	Islamabad	Pakistan	73.0667	33.7167	3							7.3	Neutral	Silty clay	0.01	Low	SWE	0	Foliar	40	ml/l	15	2	0	g/pot	714.273	45.859	0.0642037	865.839	153.054	0.0642037	Reference	Fertilizers	FE	Not reported	Liquid
78ScopusGURMANI	GURMANI	10.1590/1678-4324-2021200726	404	2021	Indoor	Avena sativa L.	Field crops	200	Cereals	Cwa	Warm temperate	Winter dry	Hot summer	Islamabad	Pakistan	73.0667	33.7167	3							7.3	Neutral	Silty clay	0.01	Low	SWE	0	Foliar	40	ml/l	15	2	0	g/pot	714.273	45.859	0.0642037	698.885	38.216	0.0642037	Reference	Chitosan	Chi	Not reported	Liquid
78ScopusGURMANI	GURMANI	10.1590/1678-4324-2021200726	405	2021	Indoor	Avena sativa L.	Field crops	200	Cereals	Cwa	Warm temperate	Winter dry	Hot summer	Islamabad	Pakistan	73.0667	33.7167	3							7.3	Neutral	Silty clay	0.01	Low	SWE	0	Foliar	10	ml/l	15	2	0	g/pot	737.046	61.621	0.0836054	713.95	108.091	0.0836054	Reference	Chitosan	Chi	Not reported	Liquid
78ScopusGURMANI	GURMANI	10.1590/1678-4324-2021200726	406	2021	Indoor	Avena sativa L.	Field crops	200	Cereals	Cwa	Warm temperate	Winter dry	Hot summer	Islamabad	Pakistan	73.0667	33.7167	3							7.3	Neutral	Silty clay	0.01	Low	SWE	0	Foliar	50	ml/l	15	2	0	g/pot	714.071	61.145	0.0856287	668.514	69.212	0.0856287	Reference	Chitosan	Chi	Not reported	Liquid
78ScopusGURMANI	GURMANI	10.1590/1678-4324-2021200726	407	2021	Indoor	Avena sativa L.	Field crops	200	Cereals	Cwa	Warm temperate	Winter dry	Hot summer	Islamabad	Pakistan	73.0667	33.7167	3							7.3	Neutral	Silty clay	0.01	Low	SWE	0	Foliar	30	ml/l	15	2	0	g/pot	744.289	45.859	0.0616145	683.699	122.529	0.0616145	Reference	Moringa leaf extract	MLE	Not reported	Liquid
78ScopusGURMANI	GURMANI	10.1590/1678-4324-2021200726	408	2021	Indoor	Avena sativa L.	Field crops	200	Cereals	Cwa	Warm temperate	Winter dry	Hot summer	Islamabad	Pakistan	73.0667	33.7167	3							7.3	Neutral	Silty clay	0.01	Low	SWE	0	Foliar	30	ml/l	15	2	0	g/pot	744.289	45.859	0.0616145	668.514	69.212	0.0616145	Reference	Fertilizers	FE	Not reported	Liquid
78ScopusGURMANI	GURMANI	10.1590/1678-4324-2021200726	409	2021	Indoor	Avena sativa L.	Field crops	200	Cereals	Cwa	Warm temperate	Winter dry	Hot summer	Islamabad	Pakistan	73.0667	33.7167	3							7.3	Neutral	Silty clay	0.01	Low	SWE	0	Foliar	50	ml/l	15	2	0	g/pot	714.071	61.145	0.0856287	630.413	183.436	0.0856287	Reference	Fertilizers	FE	Not reported	Liquid
78ScopusGURMANI	GURMANI	10.1590/1678-4324-2021200726	410	2021	Indoor	Avena sativa L.	Field crops	200	Cereals	Cwa	Warm temperate	Winter dry	Hot summer	Islamabad	Pakistan	73.0667	33.7167	3							7.3	Neutral	Silty clay	0.01	Low	SWE	0	Foliar	50	ml/l	15	2	0	g/pot	714.071	61.145	0.0856287	615.178	168.149	0.0856287	Reference	Moringa leaf extract	MLE	Not reported	Liquid
78ScopusGURMANI	GURMANI	10.1590/1678-4324-2021200726	411	2021	Indoor	Avena sativa L.	Field crops	200	Cereals	Cwa	Warm temperate	Winter dry	Hot summer	Islamabad	Pakistan	73.0667	33.7167	3							7.3	Neutral	Silty clay	0.01	Low	SWE	0	Foliar	10	ml/l	15	2	0	g/pot	737.046	61.621	0.0836054	592.588	91.718	0.0836054	Reference	Moringa leaf extract	MLE	Not reported	Liquid
78ScopusGURMANI	GURMANI	10.1590/1678-4324-2021200726	412	2021	Indoor	Avena sativa L.	Field crops	200	Cereals	Cwa	Warm temperate	Winter dry	Hot summer	Islamabad	Pakistan	73.0667	33.7167	3							7.3	Neutral	Silty clay	0.01	Low	SWE	0	Foliar	10	ml/l	15	2	0	g/pot	737.046	61.621	0.0836054	569.659	252.34	0.0836054	Reference	Fertilizers	FE	Not reported	Liquid
78ScopusGURMANI	GURMANI	10.1590/1678-4324-2021200726	413	2021	Indoor	Avena sativa L.	Field crops	200	Cereals	Cwa	Warm temperate	Winter dry	Hot summer	Islamabad	Pakistan	73.0667	33.7167	3							7.3	Neutral	Silty clay	0.01	Low	SWE	0	Foliar	20	ml/l	15	2	0	g/pot	964.568	31.514	0.0326716	736.694	61.145	0.0326716	Reference	Chitosan	Chi	Not reported	Liquid
78ScopusGURMANI	GURMANI	10.1590/1678-4324-2021200726	414	2021	Indoor	Avena sativa L.	Field crops	200	Cereals	Cwa	Warm temperate	Winter dry	Hot summer	Islamabad	Pakistan	73.0667	33.7167	3							7.3	Neutral	Silty clay	0.01	Low	SWE	0	Foliar	50	ml/l	15	2	0	g/pot	714.071	61.145	0.0856287	479.014	45.859	0.0856287	Absolute			Not reported	Liquid
78ScopusGURMANI	GURMANI	10.1590/1678-4324-2021200726	415	2021	Indoor	Avena sativa L.	Field crops	200	Cereals	Cwa	Warm temperate	Winter dry	Hot summer	Islamabad	Pakistan	73.0667	33.7167	3							7.3	Neutral	Silty clay	0.01	Low	SWE	0	Foliar	40	ml/l	15	2	0	g/pot	714.273	45.859	0.0642037	479.014	45.859	0.0642037	Absolute			Not reported	Liquid
78ScopusGURMANI	GURMANI	10.1590/1678-4324-2021200726	416	2021	Indoor	Avena sativa L.	Field crops	200	Cereals	Cwa	Warm temperate	Winter dry	Hot summer	Islamabad	Pakistan	73.0667	33.7167	3							7.3	Neutral	Silty clay	0.01	Low	SWE	0	Foliar	20	ml/l	15	2	0	g/pot	964.568	31.514	0.0326716	630.367	68.788	0.0326716	Reference	Moringa leaf extract	MLE	Not reported	Liquid
78ScopusGURMANI	GURMANI	10.1590/1678-4324-2021200726	417	2021	Indoor	Avena sativa L.	Field crops	200	Cereals	Cwa	Warm temperate	Winter dry	Hot summer	Islamabad	Pakistan	73.0667	33.7167	3							7.3	Neutral	Silty clay	0.01	Low	SWE	0	Foliar	20	ml/l	15	2	0	g/pot	964.568	31.514	0.0326716	630.367	168.323	0.0326716	Reference	Fertilizers	FE	Not reported	Liquid
78ScopusGURMANI	GURMANI	10.1590/1678-4324-2021200726	418	2021	Indoor	Avena sativa L.	Field crops	200	Cereals	Cwa	Warm temperate	Winter dry	Hot summer	Islamabad	Pakistan	73.0667	33.7167	3							7.3	Neutral	Silty clay	0.01	Low	SWE	0	Foliar	10	ml/l	15	2	0	g/pot	737.046	61.621	0.0836054	479.014	45.859	0.0836054	Absolute			Not reported	Liquid
78ScopusGURMANI	GURMANI	10.1590/1678-4324-2021200726	419	2021	Indoor	Avena sativa L.	Field crops	200	Cereals	Cwa	Warm temperate	Winter dry	Hot summer	Islamabad	Pakistan	73.0667	33.7167	3							7.3	Neutral	Silty clay	0.01	Low	SWE	0	Foliar	30	ml/l	15	2	0	g/pot	744.289	45.859	0.0616145	479.014	45.859	0.0616145	Absolute			Not reported	Liquid
78ScopusGURMANI	GURMANI	10.1590/1678-4324-2021200726	420	2021	Indoor	Avena sativa L.	Field crops	200	Cereals	Cwa	Warm temperate	Winter dry	Hot summer	Islamabad	Pakistan	73.0667	33.7167	3							7.3	Neutral	Silty clay	0.01	Low	SWE	0	Foliar	20	ml/l	15	2	0	g/pot	964.568	31.514	0.0326716	479.014	45.859	0.0326716	Absolute			Not reported	Liquid
79ScopusMATYSIAK	MATYSIAK	10.1590/0103-8478cr20180405	421	2019	Field	Triticum aestivum L.	Field crops	200	Cereals	Cfb	Warm temperate	Fully humid	Warm summer	Toruń	Poland	52.12	17.27	4							5.8	Moderately acid		0.017	Medium	Kelpak	1	Foliar	10	ml/l	0	1	1	kg/ha	6340	293.945	0.0463636	7540	349.581	0.0463636	Reference	Fertilizers	FE	Water-Based Extractions	Liquid
79ScopusMATYSIAK	MATYSIAK	10.1590/0103-8478cr20180405	422	2019	Field	Triticum aestivum L.	Field crops	200	Cereals	Cfb	Warm temperate	Fully humid	Warm summer	Toruń	Poland	52.12	17.27	4							5.8	Moderately acid		0.017	Medium	Kelpak	1	Foliar	10	ml/l	0	1	1	kg/ha	6150	285.136	0.0463636	7270	337.063	0.0463636	Reference	Fertilizers	FE	Water-Based Extractions	Liquid
79ScopusMATYSIAK	MATYSIAK	10.1590/0103-8478cr20180405	423	2019	Field	Triticum aestivum L.	Field crops	200	Cereals	Cfb	Warm temperate	Fully humid	Warm summer	Toruń	Poland	52.12	17.27	4							5.8	Moderately acid		0.017	Medium	Kelpak	1	Foliar	10	ml/l	0	1	1	kg/ha	6540	303.218	0.0463636	7270	337.063	0.0463636	Reference	Fertilizers	FE	Water-Based Extractions	Liquid
79ScopusMATYSIAK	MATYSIAK	10.1590/0103-8478cr20180405	424	2019	Field	Triticum aestivum L.	Field crops	200	Cereals	Cfb	Warm temperate	Fully humid	Warm summer	Toruń	Poland	52.12	17.27	4							5.8	Moderately acid		0.017	Medium	Kelpak	1	Foliar	10	ml/l	0	1	1	kg/ha	4270	197.973	0.0463636	4730	219.3	0.0463636	Reference	Fertilizers	FE	Water-Based Extractions	Liquid
79ScopusMATYSIAK	MATYSIAK	10.1590/0103-8478cr20180405	425	2019	Field	Triticum aestivum L.	Field crops	200	Cereals	Cfb	Warm temperate	Fully humid	Warm summer	Toruń	Poland	52.12	17.27	4							5.8	Moderately acid		0.017	Medium	Kelpak	1	Foliar	10	ml/l	0	1	1	kg/ha	6150	285.136	0.0463636	6690	310.172	0.0463636	Reference	Fertilizers	FE	Water-Based Extractions	Liquid
79ScopusMATYSIAK	MATYSIAK	10.1590/0103-8478cr20180405	426	2019	Field	Triticum aestivum L.	Field crops	200	Cereals	Cfb	Warm temperate	Fully humid	Warm summer	Toruń	Poland	52.12	17.27	4							5.8	Moderately acid		0.017	Medium	Kelpak	1	Foliar	10	ml/l	0	1	1	kg/ha	4270	197.973	0.0463636	4620	214.2	0.0463636	Reference	Fertilizers	FE	Water-Based Extractions	Liquid
79ScopusMATYSIAK	MATYSIAK	10.1590/0103-8478cr20180405	427	2019	Field	Triticum aestivum L.	Field crops	200	Cereals	Cfb	Warm temperate	Fully humid	Warm summer	Toruń	Poland	52.12	17.27	4							5.8	Moderately acid		0.017	Medium	Kelpak	1	Foliar	10	ml/l	0	1	1	kg/ha	6340	293.945	0.0463636	6740	312.491	0.0463636	Reference	Fertilizers	FE	Water-Based Extractions	Liquid
79ScopusMATYSIAK	MATYSIAK	10.1590/0103-8478cr20180405	428	2019	Field	Triticum aestivum L.	Field crops	200	Cereals	Cfb	Warm temperate	Fully humid	Warm summer	Toruń	Poland	52.12	17.27	4							5.8	Moderately acid		0.017	Medium	Kelpak	1	Foliar	10	ml/l	0	1	1	kg/ha	7170	332.427	0.0463636	7540	349.581	0.0463636	Reference	Fertilizers	FE	Water-Based Extractions	Liquid
79ScopusMATYSIAK	MATYSIAK	10.1590/0103-8478cr20180405	429	2019	Field	Triticum aestivum L.	Field crops	200	Cereals	Cfb	Warm temperate	Fully humid	Warm summer	Toruń	Poland	52.12	17.27	4							5.8	Moderately acid		0.017	Medium	Kelpak	1	Foliar	10	ml/l	0	1	1	kg/ha	4270	197.973	0.0463636	4490	208.173	0.0463636	Reference	Fertilizers	FE	Water-Based Extractions	Liquid
79ScopusMATYSIAK	MATYSIAK	10.1590/0103-8478cr20180405	430	2019	Field	Triticum aestivum L.	Field crops	200	Cereals	Cfb	Warm temperate	Fully humid	Warm summer	Toruń	Poland	52.12	17.27	4							5.8	Moderately acid		0.017	Medium	Kelpak	1	Foliar	10	ml/l	0	1	1	kg/ha	6340	293.945	0.0463636	6490	300.9	0.0463636	Reference	Fertilizers	FE	Water-Based Extractions	Liquid
79ScopusMATYSIAK	MATYSIAK	10.1590/0103-8478cr20180405	431	2019	Field	Triticum aestivum L.	Field crops	200	Cereals	Cfb	Warm temperate	Fully humid	Warm summer	Toruń	Poland	52.12	17.27	4							5.8	Moderately acid		0.017	Medium	Kelpak	1	Foliar	10	ml/l	0	1	1	kg/ha	6540	303.218	0.0463636	6690	310.172	0.0463636	Reference	Fertilizers	FE	Water-Based Extractions	Liquid
79ScopusMATYSIAK	MATYSIAK	10.1590/0103-8478cr20180405	432	2019	Field	Triticum aestivum L.	Field crops	200	Cereals	Cfb	Warm temperate	Fully humid	Warm summer	Toruń	Poland	52.12	17.27	4							5.8	Moderately acid		0.017	Medium	Kelpak	1	Foliar	10	ml/l	0	1	1	kg/ha	6150	285.136	0.0463636	6160	285.6	0.0463636	Reference	Fertilizers	FE	Water-Based Extractions	Liquid
79ScopusMATYSIAK	MATYSIAK	10.1590/0103-8478cr20180405	433	2019	Field	Triticum aestivum L.	Field crops	200	Cereals	Cfb	Warm temperate	Fully humid	Warm summer	Toruń	Poland	52.12	17.27	4							5.8	Moderately acid		0.017	Medium	Kelpak	1	Foliar	10	ml/l	0	1	1	kg/ha	4530	210.027	0.0463636	4490	208.173	0.0463636	Reference	Fertilizers	FE	Water-Based Extractions	Liquid
79ScopusMATYSIAK	MATYSIAK	10.1590/0103-8478cr20180405	434	2019	Field	Triticum aestivum L.	Field crops	200	Cereals	Cfb	Warm temperate	Fully humid	Warm summer	Toruń	Poland	52.12	17.27	4							5.8	Moderately acid		0.017	Medium	Kelpak	1	Foliar	10	ml/l	0	1	1	kg/ha	4530	210.027	0.0463636	4480	207.709	0.0463636	Reference	Fertilizers	FE	Water-Based Extractions	Liquid
79ScopusMATYSIAK	MATYSIAK	10.1590/0103-8478cr20180405	435	2019	Field	Triticum aestivum L.	Field crops	200	Cereals	Cfb	Warm temperate	Fully humid	Warm summer	Toruń	Poland	52.12	17.27	4							5.8	Moderately acid		0.017	Medium	Kelpak	1	Foliar	10	ml/l	0	1	1	kg/ha	4950	229.5	0.0463636	4890	226.718	0.0463636	Reference	Fertilizers	FE	Water-Based Extractions	Liquid
79ScopusMATYSIAK	MATYSIAK	10.1590/0103-8478cr20180405	436	2019	Field	Triticum aestivum L.	Field crops	200	Cereals	Cfb	Warm temperate	Fully humid	Warm summer	Toruń	Poland	52.12	17.27	4							5.8	Moderately acid		0.017	Medium	Kelpak	1	Foliar	10	ml/l	0	1	1	kg/ha	7230	335.209	0.0463636	7130	330.572	0.0463636	Reference	Fertilizers	FE	Water-Based Extractions	Liquid
79ScopusMATYSIAK	MATYSIAK	10.1590/0103-8478cr20180405	437	2019	Field	Triticum aestivum L.	Field crops	200	Cereals	Cfb	Warm temperate	Fully humid	Warm summer	Toruń	Poland	52.12	17.27	4							5.8	Moderately acid		0.017	Medium	Kelpak	1	Foliar	10	ml/l	0	1	1	kg/ha	4830	223.936	0.0463636	4730	219.3	0.0463636	Reference	Fertilizers	FE	Water-Based Extractions	Liquid
79ScopusMATYSIAK	MATYSIAK	10.1590/0103-8478cr20180405	438	2019	Field	Triticum aestivum L.	Field crops	200	Cereals	Cfb	Warm temperate	Fully humid	Warm summer	Toruń	Poland	52.12	17.27	4							5.8	Moderately acid		0.017	Medium	Kelpak	1	Foliar	10	ml/l	0	1	1	kg/ha	5030	233.209	0.0463636	4890	226.718	0.0463636	Reference	Fertilizers	FE	Water-Based Extractions	Liquid
79ScopusMATYSIAK	MATYSIAK	10.1590/0103-8478cr20180405	439	2019	Field	Triticum aestivum L.	Field crops	200	Cereals	Cfb	Warm temperate	Fully humid	Warm summer	Toruń	Poland	52.12	17.27	4							5.8	Moderately acid		0.017	Medium	Kelpak	1	Foliar	10	ml/l	0	1	1	kg/ha	6340	293.945	0.0463636	6160	285.6	0.0463636	Absolute			Water-Based Extractions	Liquid
79ScopusMATYSIAK	MATYSIAK	10.1590/0103-8478cr20180405	440	2019	Field	Triticum aestivum L.	Field crops	200	Cereals	Cfb	Warm temperate	Fully humid	Warm summer	Toruń	Poland	52.12	17.27	4							5.8	Moderately acid		0.017	Medium	Kelpak	1	Foliar	10	ml/l	0	1	1	kg/ha	4530	210.027	0.0463636	4390	203.536	0.0463636	Absolute			Water-Based Extractions	Liquid
79ScopusMATYSIAK	MATYSIAK	10.1590/0103-8478cr20180405	441	2019	Field	Triticum aestivum L.	Field crops	200	Cereals	Cfb	Warm temperate	Fully humid	Warm summer	Toruń	Poland	52.12	17.27	4							5.8	Moderately acid		0.017	Medium	Kelpak	1	Foliar	10	ml/l	0	1	1	kg/ha	6150	285.136	0.0463636	5950	275.863	0.0463636	Reference	Fertilizers	FE	Water-Based Extractions	Liquid
79ScopusMATYSIAK	MATYSIAK	10.1590/0103-8478cr20180405	442	2019	Field	Triticum aestivum L.	Field crops	200	Cereals	Cfb	Warm temperate	Fully humid	Warm summer	Toruń	Poland	52.12	17.27	4							5.8	Moderately acid		0.017	Medium	Kelpak	1	Foliar	10	ml/l	0	1	1	kg/ha	7230	335.209	0.0463636	6980	323.618	0.0463636	Reference	Fertilizers	FE	Water-Based Extractions	Liquid
79ScopusMATYSIAK	MATYSIAK	10.1590/0103-8478cr20180405	443	2019	Field	Triticum aestivum L.	Field crops	200	Cereals	Cfb	Warm temperate	Fully humid	Warm summer	Toruń	Poland	52.12	17.27	4							5.8	Moderately acid		0.017	Medium	Kelpak	1	Foliar	10	ml/l	0	1	1	kg/ha	4830	223.936	0.0463636	4620	214.2	0.0463636	Reference	Fertilizers	FE	Water-Based Extractions	Liquid
79ScopusMATYSIAK	MATYSIAK	10.1590/0103-8478cr20180405	444	2019	Field	Triticum aestivum L.	Field crops	200	Cereals	Cfb	Warm temperate	Fully humid	Warm summer	Toruń	Poland	52.12	17.27	4							5.8	Moderately acid		0.017	Medium	Kelpak	1	Foliar	10	ml/l	0	1	1	kg/ha	4740	219.763	0.0463636	4490	208.173	0.0463636	Reference	Fertilizers	FE	Water-Based Extractions	Liquid
79ScopusMATYSIAK	MATYSIAK	10.1590/0103-8478cr20180405	445	2019	Field	Triticum aestivum L.	Field crops	200	Cereals	Cfb	Warm temperate	Fully humid	Warm summer	Toruń	Poland	52.12	17.27	4							5.8	Moderately acid		0.017	Medium	Kelpak	1	Foliar	10	ml/l	0	1	1	kg/ha	7540	349.581	0.0463636	7130	330.572	0.0463636	Reference	Fertilizers	FE	Water-Based Extractions	Liquid
79ScopusMATYSIAK	MATYSIAK	10.1590/0103-8478cr20180405	446	2019	Field	Triticum aestivum L.	Field crops	200	Cereals	Cfb	Warm temperate	Fully humid	Warm summer	Toruń	Poland	52.12	17.27	4							5.8	Moderately acid		0.017	Medium	Kelpak	1	Foliar	10	ml/l	0	1	1	kg/ha	4740	219.763	0.0463636	4480	207.709	0.0463636	Reference	Fertilizers	FE	Water-Based Extractions	Liquid
79ScopusMATYSIAK	MATYSIAK	10.1590/0103-8478cr20180405	447	2019	Field	Triticum aestivum L.	Field crops	200	Cereals	Cfb	Warm temperate	Fully humid	Warm summer	Toruń	Poland	52.12	17.27	4							5.8	Moderately acid		0.017	Medium	Kelpak	1	Foliar	10	ml/l	0	1	1	kg/ha	6540	303.218	0.0463636	6160	285.6	0.0463636	Absolute			Water-Based Extractions	Liquid
79ScopusMATYSIAK	MATYSIAK	10.1590/0103-8478cr20180405	448	2019	Field	Triticum aestivum L.	Field crops	200	Cereals	Cfb	Warm temperate	Fully humid	Warm summer	Toruń	Poland	52.12	17.27	4							5.8	Moderately acid		0.017	Medium	Kelpak	1	Foliar	10	ml/l	0	1	1	kg/ha	7170	332.427	0.0463636	6740	312.491	0.0463636	Reference	Fertilizers	FE	Water-Based Extractions	Liquid
79ScopusMATYSIAK	MATYSIAK	10.1590/0103-8478cr20180405	449	2019	Field	Triticum aestivum L.	Field crops	200	Cereals	Cfb	Warm temperate	Fully humid	Warm summer	Toruń	Poland	52.12	17.27	4							5.8	Moderately acid		0.017	Medium	Kelpak	1	Foliar	10	ml/l	0	1	1	kg/ha	4950	229.5	0.0463636	4650	215.591	0.0463636	Reference	Fertilizers	FE	Water-Based Extractions	Liquid
79ScopusMATYSIAK	MATYSIAK	10.1590/0103-8478cr20180405	450	2019	Field	Triticum aestivum L.	Field crops	200	Cereals	Cfb	Warm temperate	Fully humid	Warm summer	Toruń	Poland	52.12	17.27	4							5.8	Moderately acid		0.017	Medium	Kelpak	1	Foliar	10	ml/l	0	1	1	kg/ha	4530	210.027	0.0463636	4230	196.118	0.0463636	Absolute			Water-Based Extractions	Liquid
79ScopusMATYSIAK	MATYSIAK	10.1590/0103-8478cr20180405	451	2019	Field	Triticum aestivum L.	Field crops	200	Cereals	Cfb	Warm temperate	Fully humid	Warm summer	Toruń	Poland	52.12	17.27	4							5.8	Moderately acid		0.017	Medium	Kelpak	1	Foliar	10	ml/l	0	1	1	kg/ha	4830	223.936	0.0463636	4490	208.173	0.0463636	Reference	Fertilizers	FE	Water-Based Extractions	Liquid
79ScopusMATYSIAK	MATYSIAK	10.1590/0103-8478cr20180405	452	2019	Field	Triticum aestivum L.	Field crops	200	Cereals	Cfb	Warm temperate	Fully humid	Warm summer	Toruń	Poland	52.12	17.27	4							5.8	Moderately acid		0.017	Medium	Kelpak	1	Foliar	10	ml/l	0	1	1	kg/ha	4740	219.763	0.0463636	4390	203.536	0.0463636	Absolute			Water-Based Extractions	Liquid
79ScopusMATYSIAK	MATYSIAK	10.1590/0103-8478cr20180405	453	2019	Field	Triticum aestivum L.	Field crops	200	Cereals	Cfb	Warm temperate	Fully humid	Warm summer	Toruń	Poland	52.12	17.27	4							5.8	Moderately acid		0.017	Medium	Kelpak	1	Foliar	10	ml/l	0	1	1	kg/ha	7540	349.581	0.0463636	6980	323.618	0.0463636	Reference	Fertilizers	FE	Water-Based Extractions	Liquid
79ScopusMATYSIAK	MATYSIAK	10.1590/0103-8478cr20180405	454	2019	Field	Triticum aestivum L.	Field crops	200	Cereals	Cfb	Warm temperate	Fully humid	Warm summer	Toruń	Poland	52.12	17.27	4							5.8	Moderately acid		0.017	Medium	Kelpak	1	Foliar	10	ml/l	0	1	1	kg/ha	5030	233.209	0.0463636	4650	215.591	0.0463636	Reference	Fertilizers	FE	Water-Based Extractions	Liquid
79ScopusMATYSIAK	MATYSIAK	10.1590/0103-8478cr20180405	455	2019	Field	Triticum aestivum L.	Field crops	200	Cereals	Cfb	Warm temperate	Fully humid	Warm summer	Toruń	Poland	52.12	17.27	4							5.8	Moderately acid		0.017	Medium	Kelpak	1	Foliar	10	ml/l	0	1	1	kg/ha	6540	303.218	0.0463636	5950	275.863	0.0463636	Reference	Fertilizers	FE	Water-Based Extractions	Liquid
79ScopusMATYSIAK	MATYSIAK	10.1590/0103-8478cr20180405	456	2019	Field	Triticum aestivum L.	Field crops	200	Cereals	Cfb	Warm temperate	Fully humid	Warm summer	Toruń	Poland	52.12	17.27	4							5.8	Moderately acid		0.017	Medium	Kelpak	1	Foliar	10	ml/l	0	1	1	kg/ha	4950	229.5	0.0463636	4490	208.173	0.0463636	Reference	Fertilizers	FE	Water-Based Extractions	Liquid
79ScopusMATYSIAK	MATYSIAK	10.1590/0103-8478cr20180405	457	2019	Field	Triticum aestivum L.	Field crops	200	Cereals	Cfb	Warm temperate	Fully humid	Warm summer	Toruń	Poland	52.12	17.27	4							5.8	Moderately acid		0.017	Medium	Kelpak	1	Foliar	10	ml/l	0	1	1	kg/ha	7170	332.427	0.0463636	6490	300.9	0.0463636	Reference	Fertilizers	FE	Water-Based Extractions	Liquid
79ScopusMATYSIAK	MATYSIAK	10.1590/0103-8478cr20180405	458	2019	Field	Triticum aestivum L.	Field crops	200	Cereals	Cfb	Warm temperate	Fully humid	Warm summer	Toruń	Poland	52.12	17.27	4							5.8	Moderately acid		0.017	Medium	Kelpak	1	Foliar	10	ml/l	0	1	1	kg/ha	5030	233.209	0.0463636	4490	208.173	0.0463636	Reference	Fertilizers	FE	Water-Based Extractions	Liquid
79ScopusMATYSIAK	MATYSIAK	10.1590/0103-8478cr20180405	459	2019	Field	Triticum aestivum L.	Field crops	200	Cereals	Cfb	Warm temperate	Fully humid	Warm summer	Toruń	Poland	52.12	17.27	4							5.8	Moderately acid		0.017	Medium	Kelpak	1	Foliar	10	ml/l	0	1	1	kg/ha	4740	219.763	0.0463636	4230	196.118	0.0463636	Absolute			Water-Based Extractions	Liquid
79ScopusMATYSIAK	MATYSIAK	10.1590/0103-8478cr20180405	460	2019	Field	Triticum aestivum L.	Field crops	200	Cereals	Cfb	Warm temperate	Fully humid	Warm summer	Toruń	Poland	52.12	17.27	4							5.8	Moderately acid		0.017	Medium	Kelpak	1	Foliar	10	ml/l	0	1	1	kg/ha	4830	223.936	0.0463636	4270	197.973	0.0463636	Reference	Fertilizers	FE	Water-Based Extractions	Liquid
79ScopusMATYSIAK	MATYSIAK	10.1590/0103-8478cr20180405	461	2019	Field	Triticum aestivum L.	Field crops	200	Cereals	Cfb	Warm temperate	Fully humid	Warm summer	Toruń	Poland	52.12	17.27	4							5.8	Moderately acid		0.017	Medium	Kelpak	1	Foliar	10	ml/l	0	1	1	kg/ha	4950	229.5	0.0463636	4370	202.609	0.0463636	Reference	Fertilizers	FE	Water-Based Extractions	Liquid
79ScopusMATYSIAK	MATYSIAK	10.1590/0103-8478cr20180405	462	2019	Field	Triticum aestivum L.	Field crops	200	Cereals	Cfb	Warm temperate	Fully humid	Warm summer	Toruń	Poland	52.12	17.27	4							5.8	Moderately acid		0.017	Medium	Kelpak	1	Foliar	10	ml/l	0	1	1	kg/ha	5030	233.209	0.0463636	4370	202.609	0.0463636	Reference	Fertilizers	FE	Water-Based Extractions	Liquid
79ScopusMATYSIAK	MATYSIAK	10.1590/0103-8478cr20180405	463	2019	Field	Triticum aestivum L.	Field crops	200	Cereals	Cfb	Warm temperate	Fully humid	Warm summer	Toruń	Poland	52.12	17.27	4							5.8	Moderately acid		0.017	Medium	Kelpak	1	Foliar	10	ml/l	0	1	1	kg/ha	7170	332.427	0.0463636	6160	285.6	0.0463636	Absolute			Water-Based Extractions	Liquid
79ScopusMATYSIAK	MATYSIAK	10.1590/0103-8478cr20180405	464	2019	Field	Triticum aestivum L.	Field crops	200	Cereals	Cfb	Warm temperate	Fully humid	Warm summer	Toruń	Poland	52.12	17.27	4							5.8	Moderately acid		0.017	Medium	Kelpak	1	Foliar	10	ml/l	0	1	1	kg/ha	7230	335.209	0.0463636	6170	286.063	0.0463636	Reference	Fertilizers	FE	Water-Based Extractions	Liquid
79ScopusMATYSIAK	MATYSIAK	10.1590/0103-8478cr20180405	465	2019	Field	Triticum aestivum L.	Field crops	200	Cereals	Cfb	Warm temperate	Fully humid	Warm summer	Toruń	Poland	52.12	17.27	4							5.8	Moderately acid		0.017	Medium	Kelpak	1	Foliar	10	ml/l	0	1	1	kg/ha	7230	335.209	0.0463636	6160	285.6	0.0463636	Reference	Fertilizers	FE	Water-Based Extractions	Liquid
79ScopusMATYSIAK	MATYSIAK	10.1590/0103-8478cr20180405	466	2019	Field	Triticum aestivum L.	Field crops	200	Cereals	Cfb	Warm temperate	Fully humid	Warm summer	Toruń	Poland	52.12	17.27	4							5.8	Moderately acid		0.017	Medium	Kelpak	1	Foliar	10	ml/l	0	1	1	kg/ha	7540	349.581	0.0463636	6170	286.063	0.0463636	Reference	Fertilizers	FE	Water-Based Extractions	Liquid
79ScopusMATYSIAK	MATYSIAK	10.1590/0103-8478cr20180405	467	2019	Field	Triticum aestivum L.	Field crops	200	Cereals	Cfb	Warm temperate	Fully humid	Warm summer	Toruń	Poland	52.12	17.27	4							5.8	Moderately acid		0.017	Medium	Kelpak	1	Foliar	10	ml/l	0	1	1	kg/ha	7540	349.581	0.0463636	6160	285.6	0.0463636	Absolute			Water-Based Extractions	Liquid
80ScopusPOHL	POHL	10.15835/nbha47311468	468	2019	Field	Solanum melongena L.	Field crops	600	Vegetables and melons	Dfb	Snow	Fully humid	Warm summer	Krakow	Poland	19.85	50.0667	3	90	Optimal	220	Optimal			6.11	Slightly acid		0.02	Medium	Goëmar BM 86	1	Foliar	2.5	ml/l	14	3	0	kg/ha	42000	2331.62	0.0555148	46000	3320.71	0.0721894	Absolute			Water-Based Extractions	Liquid
80ScopusPOHL	POHL	10.15835/nbha47311468	469	2019	Field	Solanum melongena L.	Field crops	600	Vegetables and melons	Dfb	Snow	Fully humid	Warm summer	Krakow	Poland	19.85	50.0667	3	90	Optimal	220	Optimal			6.11	Slightly acid		0.02	Medium	Goëmar BM 86	1	Foliar	2.5	ml/l	14	3	0	kg/ha	39000	2165.08	0.0555148	36000	2598.82	0.0721894	Absolute			Water-Based Extractions	Liquid
80ScopusPOHL	POHL	10.15835/nbha47311468	470	2019	Field	Solanum melongena L.	Field crops	600	Vegetables and melons	Dfb	Snow	Fully humid	Warm summer	Krakow	Poland	19.85	50.0667	3	90	Optimal	220	Optimal			6.11	Slightly acid		0.02	Medium	Goëmar BM 86	1	Foliar	2.5	ml/l	14	3	0	kg/ha	41000	2276.11	0.0555148	36000	2598.82	0.0721894	Absolute			Water-Based Extractions	Liquid
80ScopusPOHL	POHL	10.15835/nbha47311468	471	2019	Field	Solanum melongena L.	Field crops	600	Vegetables and melons	Dfb	Snow	Fully humid	Warm summer	Krakow	Poland	19.85	50.0667	3	90	Optimal	220	Optimal			6.11	Slightly acid		0.02	Medium	Goëmar BM 86	1	Foliar	2.5	ml/l	14	3	0	kg/ha	38000	2109.56	0.0555148	31000	2237.87	0.0721894	Absolute			Water-Based Extractions	Liquid
80ScopusPOHL	POHL	10.15835/nbha47311468	472	2019	Field	Solanum melongena L.	Field crops	600	Vegetables and melons	Dfb	Snow	Fully humid	Warm summer	Krakow	Poland	19.85	50.0667	3	90	Optimal	220	Optimal			6.11	Slightly acid		0.02	Medium	Goëmar BM 86	1	Foliar	2.5	ml/l	14	3	0	kg/ha	32500	1804.23	0.0555148	25000	1804.73	0.0721894	Absolute			Water-Based Extractions	Liquid
80ScopusPOHL	POHL	10.15835/nbha47311468	473	2019	Field	Solanum melongena L.	Field crops	600	Vegetables and melons	Dfb	Snow	Fully humid	Warm summer	Krakow	Poland	19.85	50.0667	3	90	Optimal	220	Optimal			6.11	Slightly acid		0.02	Medium	Goëmar BM 86	1	Foliar	2.5	ml/l	14	3	0	kg/ha	3400	188.75	0.0555148	2500	180.473	0.0721894	Absolute			Water-Based Extractions	Liquid
82ScopusWADAS	WADAS	10.15666/aeer/1706_1321913230	474	2019	Field	Solanum tuberosum L.	Field crops	600	Root/tuber	Dfb	Snow	Fully humid	Warm summer	Siedlce	Poland	22,550000	52,050000	3	118	Optimal	166	Optimal			5.5	Strongly acid	Loamy			Bio-algeen S-90	1	Foliar	3.33333	ml/l	14	2	0	kg/ha	34740	2221.76	0.0639538	35290	3265.04	0.0925203	Reference	Humic and fulvic acids	HFA	Water-Based Extractions	Liquid
82ScopusWADAS	WADAS	10.15666/aeer/1706_1321913230	475	2019	Field	Solanum tuberosum L.	Field crops	600	Root/tuber	Dfb	Snow	Fully humid	Warm summer	Siedlce	Poland	22,550000	52,050000	3	118	Optimal	166	Optimal			5.5	Strongly acid	Loamy			Kelpak	1	Foliar	3.33333	ml/l	14	2	0	kg/ha	34990	2237.74	0.0639538	35290	3265.04	0.0925203	Reference	Humic and fulvic acids	HFA	Water-Based Extractions	Liquid
82ScopusWADAS	WADAS	10.15666/aeer/1706_1321913230	476	2019	Field	Solanum tuberosum L.	Field crops	600	Root/tuber	Dfb	Snow	Fully humid	Warm summer	Siedlce	Poland	22,550000	52,050000	3	118	Optimal	166	Optimal			5.5	Strongly acid	Loamy			Bio-algeen S-90	1	Foliar	3.33333	ml/l	14	2	0	kg/ha	34740	2221.76	0.0639538	32860	3040.22	0.0925203	Absolute			Water-Based Extractions	Liquid
82ScopusWADAS	WADAS	10.15666/aeer/1706_1321913230	477	2019	Field	Solanum tuberosum L.	Field crops	600	Root/tuber	Dfb	Snow	Fully humid	Warm summer	Siedlce	Poland	22,550000	52,050000	3	118	Optimal	166	Optimal			5.5	Strongly acid	Loamy			Kelpak	1	Foliar	3.33333	ml/l	14	2	0	kg/ha	34990	2237.74	0.0639538	32860	3040.22	0.0925203	Absolute			Water-Based Extractions	Liquid
83ScopusOZBAY	OZBAY	10.15666/aeer/1702_43614375	478	2019	Indoor	Capsicum annuum L.	Field crops	600	Vegetables and melons	Dsa	Snow	Summer dry	Hot summer	Bingol	Turkey	40.4833	38.8833	5												Stimplex	1	Foliar	0.25	mL/L	10	7	0	g/planta	16.28	1.271	0.0780713	15.048	0.852	0.0780713	Absolute			Alkaline Hydrolysis	Liquid
83ScopusOZBAY	OZBAY	10.15666/aeer/1702_43614375	479	2019	Indoor	Capsicum annuum L.	Field crops	600	Vegetables and melons	Dsa	Snow	Summer dry	Hot summer	Bingol	Turkey	40.4833	38.8833	5												Stimplex	1	Drench	0.25	mL/L	10	7	0	g/planta	16.65	0.693	0.0416216	15.048	0.852	0.0416216	Absolute			Alkaline Hydrolysis	Liquid
83ScopusOZBAY	OZBAY	10.15666/aeer/1702_43614375	480	2019	Indoor	Capsicum annuum L.	Field crops	600	Vegetables and melons	Dsa	Snow	Summer dry	Hot summer	Bingol	Turkey	40.4833	38.8833	5												Stimplex	1	Foliar	0.75	mL/L	10	7	0	g/planta	17.7	1.065	0.0601695	15.048	0.852	0.0601695	Absolute			Alkaline Hydrolysis	Liquid
83ScopusOZBAY	OZBAY	10.15666/aeer/1702_43614375	481	2019	Indoor	Capsicum annuum L.	Field crops	600	Vegetables and melons	Dsa	Snow	Summer dry	Hot summer	Bingol	Turkey	40.4833	38.8833	5												Stimplex	1	Drench	0.5	mL/L	10	7	0	g/planta	17.79	0.862	0.0484542	15.048	0.852	0.0484542	Absolute			Alkaline Hydrolysis	Liquid
83ScopusOZBAY	OZBAY	10.15666/aeer/1702_43614375	482	2019	Indoor	Capsicum annuum L.	Field crops	600	Vegetables and melons	Dsa	Snow	Summer dry	Hot summer	Bingol	Turkey	40.4833	38.8833	5												Stimplex	1	Foliar	0.5	mL/L	10	7	0	g/planta	18.17	1.143	0.0629059	15.048	0.852	0.0629059	Absolute			Alkaline Hydrolysis	Liquid
83ScopusOZBAY	OZBAY	10.15666/aeer/1702_43614375	483	2019	Indoor	Capsicum annuum L.	Field crops	600	Vegetables and melons	Dsa	Snow	Summer dry	Hot summer	Bingol	Turkey	40.4833	38.8833	5												Stimplex	1	Drench	0.75	mL/L	10	7	0	g/planta	19.59	0.393	0.0200613	15.048	0.852	0.0200613	Absolute			Alkaline Hydrolysis	Liquid
83ScopusOZBAY	OZBAY	10.15666/aeer/1702_43614375	484	2019	Indoor	Capsicum annuum L.	Field crops	600	Vegetables and melons	Dsa	Snow	Summer dry	Hot summer	Bingol	Turkey	40.4833	38.8833	5												Stimplex	1	Drench	1	mL/L	10	7	0	g/planta	20.06	0.957	0.0477069	15.048	0.852	0.0477069	Absolute			Alkaline Hydrolysis	Liquid
83ScopusOZBAY	OZBAY	10.15666/aeer/1702_43614375	485	2019	Indoor	Capsicum annuum L.	Field crops	600	Vegetables and melons	Dsa	Snow	Summer dry	Hot summer	Bingol	Turkey	40.4833	38.8833	5												Stimplex	1	Foliar	1	mL/L	10	7	0	g/planta	20.82	0.768	0.0368876	15.048	0.852	0.0368876	Absolute			Alkaline Hydrolysis	Liquid
86ScopusRENAUT	RENAUT	10.1111/1751-7915.13473	486	2019	Indoor	Capsicum annuum L.	Field crops	600	Vegetables and melons	Dfb	Snow	Fully humid	Warm summer	Quebec	Canada	-73.3522	45.5499	8	0.41	Very low	29.3	Medium	0.68	Nonsaline	6.01	Moderately acid	Loamy sands			Stella Maris	1	Foliar	3.5	mL/L	15	8	0	g/planta	73.65	4.08867	0.0555148	39.62	2.86014	0.0721894	Absolute			Alkaline Hydrolysis	Liquid
86ScopusRENAUT	RENAUT	10.1111/1751-7915.13473	487	2019	Indoor	Solanum lycopersicum L	Field crops	600	Vegetables and melons	Dfb	Snow	Fully humid	Warm summer	Quebec	Canada	-73.3522	45.5499	8	0.41	Very low	29.3	Medium	0.68	Nonsaline	6.01	Moderately acid	Loamy sands			Stella Maris	1	Foliar	3.5	mL/L	15	8	0	g/planta	113.24	6.2865	0.0555148	53.89	3.89029	0.0721894	Absolute			Alkaline Hydrolysis	Liquid
87WoSSANTORO	SANTORO	10.1093/aobpla/plad043	488	2023	Indoor	Lactuca sativa L.	Field crops	600	Vegetables and melons	Csa	Warm temperate	Summer dry	Hot summer	Catania	Italy	15,0681 15,0681	37.5079	5					0.2							SWE	0	Drench	1.57	g/l	0	1	1	g/planta	16.67	0.925432	0.0555148	16.59	1.19762	0.0721894	Absolute			Acid Hydrolysis	Liquid
87WoSSANTORO	SANTORO	10.1093/aobpla/plad043	489	2023	Indoor	Lactuca sativa L.	Field crops	600	Vegetables and melons	Csa	Warm temperate	Summer dry	Hot summer	Catania	Italy	15,0681 15,0681	37.5079	5					0.2							SWE	0	Drench	1.57	g/l	0	1	1	g/planta	17.61	0.977616	0.0555148	16.59	1.19762	0.0721894	Absolute			Acid Hydrolysis	Liquid
88ScopusALI	ALI	10.1093/aobpla/plac046	490	2022	Indoor	Solanum lycopersicum L	Field crops	600	Vegetables and melons	Af	Equatorial	Fully humid		West Indies	Trinidad and Tobago	-61.4014	10.6411	2												SWE	0	Foliar	15	mL/L	10	9	0	Kg/planta	22.72	1.2613	0.0555148	17.26	1.24599	0.0721894	Absolute			Water-Based Extractions	Liquid
88ScopusALI	ALI	10.1093/aobpla/plac046	491	2022	Indoor	Solanum lycopersicum L	Field crops	600	Vegetables and melons	Af	Equatorial	Fully humid		West Indies	Trinidad and Tobago	-61.4014	10.6411	2												SWE	0	Foliar	15	mL/L	10	9	0	Kg/planta	23.56	1.02	0.0432937	17.26	1.24	0.0432937	Absolute			Water-Based Extractions	Liquid
88ScopusALI	ALI	10.1093/aobpla/plac046	492	2022	Indoor	Capsicum annuum L.	Field crops	600	Vegetables and melons	Af	Equatorial	Fully humid		West Indies	Trinidad and Tobago	-61.4014	10.6411	2												SWE	0	Foliar	15	mL/L	10	9	0	Kg/planta	27.55	1.52	0.0551724	18	1.22	0.0551724	Absolute			Water-Based Extractions	Liquid
88ScopusALI	ALI	10.1093/aobpla/plac046	493	2022	Indoor	Capsicum annuum L.	Field crops	600	Vegetables and melons	Af	Equatorial	Fully humid		West Indies	Trinidad and Tobago	-61.4014	10.6411	2												SWE	0	Foliar	15	mL/L	10	9	0	Kg/planta	30.16	1.83	0.0606764	18	1.22	0.0606764	Absolute			Water-Based Extractions	Liquid
89WoSSHAHZAD	SHAHZAD	10.1080/17429145.2023.2266514	494	2023	Indoor	Oryza sativa L.	Field crops	200	Cereals	Af	Equatorial	Fully humid		Bandung	Indonesia	-6,914744	107,609810	4												Super Fitty	1	Foliar	2	mL/L	7	4	0	g/planta	0.84	0.05	0.0595238	0.96	0.04	0.0595238	Absolute			Alkaline Hydrolysis	Liquid
89WoSSHAHZAD	SHAHZAD	10.1080/17429145.2023.2266514	495	2023	Indoor	Oryza sativa L.	Field crops	200	Cereals	Af	Equatorial	Fully humid		Bandung	Indonesia	-6,914744	107,609810	4												Super Fitty	1	Foliar	2	mL/L	14	4	0	g/planta	0.91	0.03	0.032967	0.96	0.04	0.032967	Absolute			Alkaline Hydrolysis	Liquid
89WoSSHAHZAD	SHAHZAD	10.1080/17429145.2023.2266514	496	2023	Indoor	Oryza sativa L.	Field crops	200	Cereals	Af	Equatorial	Fully humid		Bandung	Indonesia	-6,914744	107,609810	4												Super Fitty	1	Foliar	2	mL/L	7	4	0	g/planta	0.84	0.05	0.0595238	0.73	0.02	0.0595238	Absolute			Alkaline Hydrolysis	Liquid
89WoSSHAHZAD	SHAHZAD	10.1080/17429145.2023.2266514	497	2023	Indoor	Oryza sativa L.	Field crops	200	Cereals	Af	Equatorial	Fully humid		Bandung	Indonesia	-6,914744	107,609810	4												Super Fitty	1	Foliar	2	mL/L	7	4	0	g/planta	1.16	0.07	0.0603448	0.96	0.04	0.0603448	Absolute			Alkaline Hydrolysis	Liquid
89WoSSHAHZAD	SHAHZAD	10.1080/17429145.2023.2266514	498	2023	Indoor	Oryza sativa L.	Field crops	200	Cereals	Af	Equatorial	Fully humid		Bandung	Indonesia	-6,914744	107,609810	4												Super Fitty	1	Foliar	2	mL/L	14	4	0	g/planta	0.91	0.03	0.032967	0.73	0.02	0.032967	Absolute			Alkaline Hydrolysis	Liquid
89WoSSHAHZAD	SHAHZAD	10.1080/17429145.2023.2266514	499	2023	Indoor	Oryza sativa L.	Field crops	200	Cereals	Af	Equatorial	Fully humid		Bandung	Indonesia	-6,914744	107,609810	4												Super Fitty	1	Foliar	2	mL/L	14	4	0	g/planta	1.47	0.05	0.0340136	0.96	0.04	0.0340136	Absolute			Alkaline Hydrolysis	Liquid
89WoSSHAHZAD	SHAHZAD	10.1080/17429145.2023.2266514	500	2023	Indoor	Oryza sativa L.	Field crops	200	Cereals	Af	Equatorial	Fully humid		Bandung	Indonesia	-6,914744	107,609810	4												Super Fitty	1	Foliar	2	mL/L	7	4	0	g/planta	1.16	0.07	0.0603448	0.73	0.02	0.0603448	Absolute			Alkaline Hydrolysis	Liquid
89WoSSHAHZAD	SHAHZAD	10.1080/17429145.2023.2266514	501	2023	Indoor	Oryza sativa L.	Field crops	200	Cereals	Af	Equatorial	Fully humid		Bandung	Indonesia	-6,914744	107,609810	4												Super Fitty	1	Foliar	2	mL/L	14	4	0	g/planta	1.47	0.05	0.0340136	0.73	0.02	0.0340136	Absolute			Alkaline Hydrolysis	Liquid
91ScopusRATHINAPRIYA	RATHINAPRIYA	10.1080/01904167.2020.1799002	502	2020	Indoor	Setaria italica	Field crops	200	Cereals	Aw	Equatorial	Winter dry		Karaikudi	India	78,78	9,23	3												SWE	0	Foliar	8	mL/L	7	12	0	mg/planta	473.8	1.6	0.00337695	223.8	1.3	0.00337695	Absolute			Water-Based Extractions	Liquid
91ScopusRATHINAPRIYA	RATHINAPRIYA	10.1080/01904167.2020.1799002	503	2020	Indoor	Setaria italica	Field crops	200	Cereals	Aw	Equatorial	Winter dry		Karaikudi	India	78,78	9,23	3												SWE	0	Foliar	2	mL/L	7	12	0	mg/planta	487.9	1	0.0020496	223.8	1.3	0.0020496	Absolute			Water-Based Extractions	Liquid
91ScopusRATHINAPRIYA	RATHINAPRIYA	10.1080/01904167.2020.1799002	504	2020	Indoor	Setaria italica	Field crops	200	Cereals	Aw	Equatorial	Winter dry		Karaikudi	India	78,78	9,23	3												SWE	0	Foliar	8	mL/L	7	12	0	mg/planta	496.8	1.1	0.00221417	223.8	1.3	0.00221417	Absolute			Water-Based Extractions	Liquid
91ScopusRATHINAPRIYA	RATHINAPRIYA	10.1080/01904167.2020.1799002	505	2020	Indoor	Setaria italica	Field crops	200	Cereals	Aw	Equatorial	Winter dry		Karaikudi	India	78,78	9,23	3												SWE	0	Foliar	4	mL/L	7	12	0	mg/planta	513.7	1.3	0.00253066	223.8	1.3	0.00253066	Absolute			Water-Based Extractions	Liquid
91ScopusRATHINAPRIYA	RATHINAPRIYA	10.1080/01904167.2020.1799002	506	2020	Indoor	Setaria italica	Field crops	200	Cereals	Aw	Equatorial	Winter dry		Karaikudi	India	78,78	9,23	3												SWE	0	Foliar	2	mL/L	7	12	0	mg/planta	528.1	1.5	0.00284037	223.8	1.3	0.00284037	Absolute			Water-Based Extractions	Liquid
91ScopusRATHINAPRIYA	RATHINAPRIYA	10.1080/01904167.2020.1799002	507	2020	Indoor	Setaria italica	Field crops	200	Cereals	Aw	Equatorial	Winter dry		Karaikudi	India	78,78	9,23	3												SWE	0	Foliar	6	mL/L	7	12	0	mg/planta	538.6	1.4	0.00259933	223.8	1.3	0.00259933	Absolute			Water-Based Extractions	Liquid
91ScopusRATHINAPRIYA	RATHINAPRIYA	10.1080/01904167.2020.1799002	508	2020	Indoor	Setaria italica	Field crops	200	Cereals	Aw	Equatorial	Winter dry		Karaikudi	India	78,78	9,23	3												SWE	0	Foliar	8	mL/L	7	12	0	mg/planta	544.2	0.9	0.0016538	223.8	1.3	0.0016538	Absolute			Water-Based Extractions	Liquid
91ScopusRATHINAPRIYA	RATHINAPRIYA	10.1080/01904167.2020.1799002	509	2020	Indoor	Setaria italica	Field crops	200	Cereals	Aw	Equatorial	Winter dry		Karaikudi	India	78,78	9,23	3												SWE	0	Foliar	4	mL/L	7	12	0	mg/planta	557.9	1.4	0.00250941	223.8	1.3	0.00250941	Absolute			Water-Based Extractions	Liquid
91ScopusRATHINAPRIYA	RATHINAPRIYA	10.1080/01904167.2020.1799002	510	2020	Indoor	Setaria italica	Field crops	200	Cereals	Aw	Equatorial	Winter dry		Karaikudi	India	78,78	9,23	3												SWE	0	Foliar	6	mL/L	7	12	0	mg/planta	576.7	1.2	0.0020808	223.8	1.3	0.0020808	Absolute			Water-Based Extractions	Liquid
91ScopusRATHINAPRIYA	RATHINAPRIYA	10.1080/01904167.2020.1799002	511	2020	Indoor	Setaria italica	Field crops	200	Cereals	Aw	Equatorial	Winter dry		Karaikudi	India	78,78	9,23	3												SWE	0	Foliar	6	mL/L	7	12	0	mg/planta	596.4	1	0.00167673	223.8	1.3	0.00167673	Absolute			Water-Based Extractions	Liquid
91ScopusRATHINAPRIYA	RATHINAPRIYA	10.1080/01904167.2020.1799002	512	2020	Indoor	Setaria italica	Field crops	200	Cereals	Aw	Equatorial	Winter dry		Karaikudi	India	78,78	9,23	3												SWE	0	Foliar	2	mL/L	7	12	0	mg/planta	600.7	1.8	0.0029965	223.8	1.3	0.0029965	Absolute			Water-Based Extractions	Liquid
91ScopusRATHINAPRIYA	RATHINAPRIYA	10.1080/01904167.2020.1799002	513	2020	Indoor	Setaria italica	Field crops	200	Cereals	Aw	Equatorial	Winter dry		Karaikudi	India	78,78	9,23	3												SWE	0	Foliar	4	mL/L	7	12	0	mg/planta	619	0.6	0.000969305	223.8	1.3	0.000969305	Absolute			Water-Based Extractions	Liquid
92WoSMERWAD	MERWAD	10.1080/00103624.2020.1751188	514	2020	Indoor	Triticum aestivum L.	Field crops	200	Cereals	BWh	Arid	Desert	Hot arid	Abou Hammad	Egypt	31.5708	30.7253	3	9.87	Very low	155	Optimal	9.12	Strongly saline	7.9	Moderately alkaline	Clay loam	0.0075	Low	ANE	1	Foliar	1	mL/L	15	3	0	g/planta	1.26	0.0584181	0.0463636	1.69	0.0783545	0.0463636	Reference	Moringa leaf extract	MLE	Not reported	Liquid
92WoSMERWAD	MERWAD	10.1080/00103624.2020.1751188	515	2020	Indoor	Triticum aestivum L.	Field crops	200	Cereals	BWh	Arid	Desert	Hot arid	Abou Hammad	Egypt	31.5708	30.7253	3	9.87	Very low	155	Optimal	9.12	Strongly saline	7.9	Moderately alkaline	Clay loam	0.0075	Low	ANE	1	Foliar	1	mL/L	15	3	0	g/planta	1.26	0.0584181	0.0463636	1.07	0.049609	0.0463636	Reference	Plant extracts	PE	Not reported	Liquid
92WoSMERWAD	MERWAD	10.1080/00103624.2020.1751188	516	2020	Indoor	Triticum aestivum L.	Field crops	200	Cereals	BWh	Arid	Desert	Hot arid	Abou Hammad	Egypt	31.5708	30.7253	3	9.87	Very low	155	Optimal	9.12	Strongly saline	7.9	Moderately alkaline	Clay loam	0.0075	Low	ANE	1	Foliar	1	mL/L	15	3	0	g/planta	1.26	0.0584181	0.0463636	0.9	0.0417272	0.0463636	Reference	Plant extracts	PE	Not reported	Liquid
92WoSMERWAD	MERWAD	10.1080/00103624.2020.1751188	517	2020	Indoor	Triticum aestivum L.	Field crops	200	Cereals	BWh	Arid	Desert	Hot arid	Abou Hammad	Egypt	31.5708	30.7253	3	9.87	Very low	155	Optimal	9.12	Strongly saline	7.9	Moderately alkaline	Clay loam	0.0075	Low	ANE	1	Foliar	1	mL/L	15	3	0	g/planta	1.26	0.0584181	0.0463636	0.6	0.0278182	0.0463636	Absolute			Not reported	Liquid
93WoSTANDON	TANDON	10.1080/00103624.2015.1011749	518	2015	Field	Glycine max L.	Field crops	200	Leguminous	Cwa	Warm temperate	Winter dry	Hot summer	Pantnagar	India	79,30	29,0	3	5.38	Very low	70.1	Low			7.7	Neutral	Silty clay loam	0.022	Medium	Biozyme	1	Drench	35	kg/ha	0	1	1	kg/ha	2496	100.899	0.0404243	2536	92.9744	0.0366618	Absolute			Water-Based Extractions	Powder
93WoSTANDON	TANDON	10.1080/00103624.2015.1011749	519	2015	Field	Glycine max L.	Field crops	200	Leguminous	Cwa	Warm temperate	Winter dry	Hot summer	Pantnagar	India	79,30	29,0	3	5.38	Very low	70.1	Low			7.7	Neutral	Silty clay loam	0.022	Medium	Biozyme	1	Drench	25	kg/ha	0	1	1	kg/ha	2510	101.465	0.0404243	2536	92.9744	0.0366618	Absolute			Water-Based Extractions	Powder
93WoSTANDON	TANDON	10.1080/00103624.2015.1011749	520	2015	Field	Glycine max L.	Field crops	200	Leguminous	Cwa	Warm temperate	Winter dry	Hot summer	Pantnagar	India	79,30	29,0	3	5.38	Very low	70.1	Low			7.7	Neutral	Silty clay loam	0.022	Medium	Biozyme	1	Foliar	1.25	ml/l	0	1	1	kg/ha	2511	101.506	0.0404243	2536	92.9744	0.0366618	Absolute			Water-Based Extractions	Liquid
93WoSTANDON	TANDON	10.1080/00103624.2015.1011749	521	2015	Field	Glycine max L.	Field crops	200	Leguminous	Cwa	Warm temperate	Winter dry	Hot summer	Pantnagar	India	79,30	29,0	3	5.38	Very low	70.1	Low			7.7	Neutral	Silty clay loam	0.022	Medium	Biozyme	1	Drench	35	kg/ha	0	1	1	kg/ha	2496	100.899	0.0404243	2477	90.8114	0.0366618	Absolute			Water-Based Extractions	Powder
93WoSTANDON	TANDON	10.1080/00103624.2015.1011749	522	2015	Field	Glycine max L.	Field crops	200	Leguminous	Cwa	Warm temperate	Winter dry	Hot summer	Pantnagar	India	79,30	29,0	3	5.38	Very low	70.1	Low			7.7	Neutral	Silty clay loam	0.022	Medium	Biozyme	1	Drench	25	kg/ha	0	1	1	kg/ha	25100	1014.65	0.0404243	24770	908.114	0.0366618	Absolute			Water-Based Extractions	Powder
93WoSTANDON	TANDON	10.1080/00103624.2015.1011749	523	2015	Field	Glycine max L.	Field crops	200	Leguminous	Cwa	Warm temperate	Winter dry	Hot summer	Pantnagar	India	79,30	29,0	3	5.38	Very low	70.1	Low			7.7	Neutral	Silty clay loam	0.022	Medium	Biozyme	1	Foliar	1.25	ml/l	0	1	1	kg/ha	2511	101.506	0.0404243	2477	90.8114	0.0366618	Absolute			Water-Based Extractions	Liquid
93WoSTANDON	TANDON	10.1080/00103624.2015.1011749	524	2015	Field	Glycine max L.	Field crops	200	Leguminous	Cwa	Warm temperate	Winter dry	Hot summer	Pantnagar	India	79,30	29,0	3	5.38	Very low	70.1	Low			7.7	Neutral	Silty clay loam	0.022	Medium	Biozyme	1	Drench	45	kg/ha	0	1	1	kg/ha	2575	104.093	0.0404243	2536	92.9744	0.0366618	Absolute			Water-Based Extractions	Powder
93WoSTANDON	TANDON	10.1080/00103624.2015.1011749	525	2015	Field	Glycine max L.	Field crops	200	Leguminous	Cwa	Warm temperate	Winter dry	Hot summer	Pantnagar	India	79,30	29,0	3	5.38	Very low	70.1	Low			7.7	Neutral	Silty clay loam	0.022	Medium	Biozyme	1	Foliar	2.5	ml/l	0	1	1	kg/ha	2586	104.537	0.0404243	2536	92.9744	0.0366618	Absolute			Water-Based Extractions	Liquid
93WoSTANDON	TANDON	10.1080/00103624.2015.1011749	526	2015	Field	Glycine max L.	Field crops	200	Leguminous	Cwa	Warm temperate	Winter dry	Hot summer	Pantnagar	India	79,30	29,0	3	5.38	Very low	70.1	Low			7.7	Neutral	Silty clay loam	0.022	Medium	Biozyme	1	Drench	45	kg/ha	0	1	1	kg/ha	2575	104.093	0.0404243	2477	90.8114	0.0366618	Absolute			Water-Based Extractions	Powder
93WoSTANDON	TANDON	10.1080/00103624.2015.1011749	527	2015	Field	Glycine max L.	Field crops	200	Leguminous	Cwa	Warm temperate	Winter dry	Hot summer	Pantnagar	India	79,30	29,0	3	5.38	Very low	70.1	Low			7.7	Neutral	Silty clay loam	0.022	Medium	Biozyme	1	Foliar	2.5	ml/l	0	1	1	kg/ha	2586	104.537	0.0404243	2477	90.8114	0.0366618	Absolute			Water-Based Extractions	Liquid
93WoSTANDON	TANDON	10.1080/00103624.2015.1011749	528	2015	Field	Glycine max L.	Field crops	200	Leguminous	Cwa	Warm temperate	Winter dry	Hot summer	Pantnagar	India	79,30	29,0	3	5.38	Very low	70.1	Low			7.7	Neutral	Silty clay loam	0.022	Medium	Biozyme	1	Drench	25	kg/ha	0	1	1	kg/ha	2820	113.997	0.0404243	2536	92.9744	0.0366618	Absolute			Water-Based Extractions	Powder
93WoSTANDON	TANDON	10.1080/00103624.2015.1011749	529	2015	Field	Glycine max L.	Field crops	200	Leguminous	Cwa	Warm temperate	Winter dry	Hot summer	Pantnagar	India	79,30	29,0	3	5.38	Very low	70.1	Low			7.7	Neutral	Silty clay loam	0.022	Medium	Biozyme	1	Foliar	1.25	ml/l	0	1	1	kg/ha	2858	115.533	0.0404243	2536	92.9744	0.0366618	Absolute			Water-Based Extractions	Liquid
93WoSTANDON	TANDON	10.1080/00103624.2015.1011749	530	2015	Field	Glycine max L.	Field crops	200	Leguminous	Cwa	Warm temperate	Winter dry	Hot summer	Pantnagar	India	79,30	29,0	3	5.38	Very low	70.1	Low			7.7	Neutral	Silty clay loam	0.022	Medium	Biozyme	1	Drench	25	kg/ha	0	1	1	kg/ha	2820	113.997	0.0404243	2477	90.8114	0.0366618	Absolute			Water-Based Extractions	Powder
93WoSTANDON	TANDON	10.1080/00103624.2015.1011749	531	2015	Field	Glycine max L.	Field crops	200	Leguminous	Cwa	Warm temperate	Winter dry	Hot summer	Pantnagar	India	79,30	29,0	3	5.38	Very low	70.1	Low			7.7	Neutral	Silty clay loam	0.022	Medium	Biozyme	1	Drench	35	kg/ha	0	1	1	kg/ha	2915	117.837	0.0404243	2536	92.9744	0.0366618	Absolute			Water-Based Extractions	Powder
93WoSTANDON	TANDON	10.1080/00103624.2015.1011749	532	2015	Field	Glycine max L.	Field crops	200	Leguminous	Cwa	Warm temperate	Winter dry	Hot summer	Pantnagar	India	79,30	29,0	3	5.38	Very low	70.1	Low			7.7	Neutral	Silty clay loam	0.022	Medium	Biozyme	1	Foliar	1.25	ml/l	0	1	1	kg/ha	2858	115.533	0.0404243	2477	90.8114	0.0366618	Absolute			Water-Based Extractions	Liquid
93WoSTANDON	TANDON	10.1080/00103624.2015.1011749	533	2015	Field	Glycine max L.	Field crops	200	Leguminous	Cwa	Warm temperate	Winter dry	Hot summer	Pantnagar	India	79,30	29,0	3	5.38	Very low	70.1	Low			7.7	Neutral	Silty clay loam	0.022	Medium	Biozyme	1	Drench	45	kg/ha	0	1	1	kg/ha	2955	119.454	0.0404243	2536	92.9744	0.0366618	Absolute			Water-Based Extractions	Powder
93WoSTANDON	TANDON	10.1080/00103624.2015.1011749	534	2015	Field	Glycine max L.	Field crops	200	Leguminous	Cwa	Warm temperate	Winter dry	Hot summer	Pantnagar	India	79,30	29,0	3	5.38	Very low	70.1	Low			7.7	Neutral	Silty clay loam	0.022	Medium	Biozyme	1	Drench	35	kg/ha	0	1	1	kg/ha	2915	117.837	0.0404243	2477	90.8114	0.0366618	Absolute			Water-Based Extractions	Powder
93WoSTANDON	TANDON	10.1080/00103624.2015.1011749	535	2015	Field	Glycine max L.	Field crops	200	Leguminous	Cwa	Warm temperate	Winter dry	Hot summer	Pantnagar	India	79,30	29,0	3	5.38	Very low	70.1	Low			7.7	Neutral	Silty clay loam	0.022	Medium	Biozyme	1	Foliar	2.5	ml/l	0	1	1	kg/ha	3009	121.637	0.0404243	2536	92.9744	0.0366618	Absolute			Water-Based Extractions	Liquid
93WoSTANDON	TANDON	10.1080/00103624.2015.1011749	536	2015	Field	Glycine max L.	Field crops	200	Leguminous	Cwa	Warm temperate	Winter dry	Hot summer	Pantnagar	India	79,30	29,0	3	5.38	Very low	70.1	Low			7.7	Neutral	Silty clay loam	0.022	Medium	Biozyme	1	Drench	45	kg/ha	0	1	1	kg/ha	2955	119.454	0.0404243	2477	90.8114	0.0366618	Absolute			Water-Based Extractions	Powder
93WoSTANDON	TANDON	10.1080/00103624.2015.1011749	537	2015	Field	Glycine max L.	Field crops	200	Leguminous	Cwa	Warm temperate	Winter dry	Hot summer	Pantnagar	India	79,30	29,0	3	5.38	Very low	70.1	Low			7.7	Neutral	Silty clay loam	0.022	Medium	Biozyme	1	Foliar	2.5	ml/l	0	1	1	kg/ha	3009	121.637	0.0404243	2477	90.8114	0.0366618	Absolute			Water-Based Extractions	Liquid
95WoSLANGOWSKI	LANGOWSKI	10.1038/s41598-019-52958-0	538	2019	Field	Brassica napus	Field crops	200	Oilseed	Cfb	Warm temperate	Fully humid	Warm summer	Shanagarry	Ireland	-8,0341	51,856	3							7.5	Neutral	Loamy			Sealicit	1	Foliar	7.5	ml/l	0	1	1	kg/ha	4700	188.776	0.040165	5200	208.858	0.040165	Absolute			Enzyme-Assisted Extraction	Liquid
95WoSLANGOWSKI	LANGOWSKI	10.1038/s41598-019-52958-0	539	2019	Field	Brassica napus	Field crops	200	Oilseed	Cfb	Warm temperate	Fully humid	Warm summer	Shanagarry	Ireland	-8,0341	51,856	3							7.5	Neutral	Loamy			Sealicit	1	Foliar	7.5	ml/l	0	1	1	kg/ha	3300	132.545	0.040165	3600	144.594	0.040165	Absolute			Enzyme-Assisted Extraction	Liquid
95WoSLANGOWSKI	LANGOWSKI	10.1038/s41598-019-52958-0	540	2019	Field	Brassica napus	Field crops	200	Oilseed	Cfb	Warm temperate	Fully humid	Warm summer	Shanagarry	Ireland	-8,0341	51,856	3							7.5	Neutral	Loamy			Sealicit	1	Foliar	7.5	ml/l	0	1	1	kg/ha	4300	172.71	0.040165	4600	184.759	0.040165	Absolute			Enzyme-Assisted Extraction	Liquid
95WoSLANGOWSKI	LANGOWSKI	10.1038/s41598-019-52958-0	541	2019	Field	Brassica napus	Field crops	200	Oilseed	Cfb	Warm temperate	Fully humid	Warm summer	Shanagarry	Ireland	-8,0341	51,856	3							7.5	Neutral	Loamy			Sealicit	1	Foliar	7.5	ml/l	0	1	1	kg/ha	5100	204.842	0.040165	5000	200.825	0.040165	Absolute			Enzyme-Assisted Extraction	Liquid
95WoSLANGOWSKI	LANGOWSKI	10.1038/s41598-019-52958-0	542	2019	Field	Brassica napus	Field crops	200	Oilseed	Cfb	Warm temperate	Fully humid	Warm summer	Shanagarry	Ireland	-8,0341	51,856	3							7.5	Neutral	Loamy			Sealicit	1	Foliar	7.5	ml/l	0	1	1	kg/ha	4600	184.759	0.040165	4300	172.71	0.040165	Absolute			Enzyme-Assisted Extraction	Liquid
95WoSLANGOWSKI	LANGOWSKI	10.1038/s41598-019-52958-0	543	2019	Field	Brassica napus	Field crops	200	Oilseed	Cfb	Warm temperate	Fully humid	Warm summer	Shanagarry	Ireland	-8,0341	51,856	3							7.5	Neutral	Loamy			Sealicit	1	Foliar	7.5	ml/l	0	1	1	kg/ha	4500	180.743	0.040165	4100	164.677	0.040165	Absolute			Enzyme-Assisted Extraction	Liquid
95WoSLANGOWSKI	LANGOWSKI	10.1038/s41598-019-52958-0	544	2019	Field	Brassica napus	Field crops	200	Oilseed	Cfb	Warm temperate	Fully humid	Warm summer	Shanagarry	Ireland	-8,0341	51,856	3							7.5	Neutral	Loamy			Sealicit	1	Foliar	7.5	ml/l	0	1	1	kg/ha	5200	208.858	0.040165	4700	188.776	0.040165	Absolute			Enzyme-Assisted Extraction	Liquid
95WoSLANGOWSKI	LANGOWSKI	10.1038/s41598-019-52958-0	545	2019	Field	Brassica napus	Field crops	200	Oilseed	Cfb	Warm temperate	Fully humid	Warm summer	Shanagarry	Ireland	-8,0341	51,856	3							7.5	Neutral	Loamy			Sealicit	1	Foliar	7.5	ml/l	0	1	1	kg/ha	4900	196.809	0.040165	4400	176.726	0.040165	Absolute			Enzyme-Assisted Extraction	Liquid
95WoSLANGOWSKI	LANGOWSKI	10.1038/s41598-019-52958-0	546	2019	Field	Brassica napus	Field crops	200	Oilseed	Cfb	Warm temperate	Fully humid	Warm summer	Shanagarry	Ireland	-8,0341	51,856	3							7.5	Neutral	Loamy			Sealicit	1	Foliar	7.5	ml/l	0	1	1	kg/ha	3800	152.627	0.040165	3300	132.545	0.040165	Absolute			Enzyme-Assisted Extraction	Liquid
95WoSLANGOWSKI	LANGOWSKI	10.1038/s41598-019-52958-0	547	2019	Field	Brassica napus	Field crops	200	Oilseed	Cfb	Warm temperate	Fully humid	Warm summer	Shanagarry	Ireland	-8,0341	51,856	3							7.5	Neutral	Loamy			Sealicit	1	Foliar	7.5	ml/l	0	1	1	kg/ha	5100	204.842	0.040165	4400	176.726	0.040165	Absolute			Enzyme-Assisted Extraction	Liquid
95WoSLANGOWSKI	LANGOWSKI	10.1038/s41598-019-52958-0	548	2019	Field	Brassica napus	Field crops	200	Oilseed	Cfb	Warm temperate	Fully humid	Warm summer	Shanagarry	Ireland	-8,0341	51,856	3							7.5	Neutral	Loamy			Sealicit	1	Foliar	7.5	ml/l	0	1	1	kg/ha	5800	232.957	0.040165	4900	196.809	0.040165	Absolute			Enzyme-Assisted Extraction	Liquid
95WoSLANGOWSKI	LANGOWSKI	10.1038/s41598-019-52958-0	549	2019	Field	Brassica napus	Field crops	200	Oilseed	Cfb	Warm temperate	Fully humid	Warm summer	Shanagarry	Ireland	-8,0341	51,856	3							7.5	Neutral	Loamy			Sealicit	1	Foliar	7.5	ml/l	0	1	1	kg/ha	5000	200.825	0.040165	4200	168.693	0.040165	Absolute			Enzyme-Assisted Extraction	Liquid
97ScopusCONSENTINO	CONSENTINO	10.1016/j.stress.2023.100268	550	2023	Indoor	Ocimum basilicum	Field crops	200	Other crops	Csa	Warm temperate	Summer dry	Hot summer	Termini Imerese	Italy	13,40	38,107	3					0.7	Nonsaline	6.4	Slightly acid	Sandy clay loam	0.022	Medium	Kelpstar	1	Foliar	3	mL/L	10	3	0	kg/ha	56500	2269.32	0.040165	55800	2241.21	0.040165	Reference	Protein hydrolysates	PHs	Water-Based Extractions	Liquid
97ScopusCONSENTINO	CONSENTINO	10.1016/j.stress.2023.100268	551	2023	Indoor	Ocimum basilicum	Field crops	200	Other crops	Csa	Warm temperate	Summer dry	Hot summer	Termini Imerese	Italy	13,40	38,107	3					0.7	Nonsaline	6.4	Slightly acid	Sandy clay loam	0.022	Medium	Kelpstar	1	Foliar	3	mL/L	10	3	0	kg/ha	56500	2269.32	0.040165	48100	1931.94	0.040165	Absolute			Water-Based Extractions	Liquid
98ScopusMOUSAVI	MOUSAVI	10.1016/j.scienta.2023.112529	552	2024	Field	Malus x domestica	Trees and Bushes	1000	Fruit and nuts	Csa	Warm temperate	Summer dry	Hot summer	Semirom	Iran	51,2833	30,7	5	11.9	Very low	185		0.74	Nonsaline	6.51	Slightly acid	Silt loam	0.039	High	Macys BC30	1	Foliar	2	mL/L	5	5	0	kg/ha	12440	1210	0.0972669	11780	800	0.0972669	Absolute			Alkaline Hydrolysis	Liquid
98ScopusMOUSAVI	MOUSAVI	10.1016/j.scienta.2023.112529	553	2024	Field	Malus x domestica	Trees and Bushes	1000	Fruit and nuts	Csa	Warm temperate	Summer dry	Hot summer	Semirom	Iran	51,2833	30,7	5	11.9	Very low	185		0.74	Nonsaline	6.51	Slightly acid	Silt loam	0.039	High	Seafer-100	1	Foliar	8	mL/L	5	5	0	kg/ha	13600	680	0.05	11780	800	0.05	Absolute			Alkaline Hydrolysis	Liquid
98ScopusMOUSAVI	MOUSAVI	10.1016/j.scienta.2023.112529	554	2024	Field	Malus x domestica	Trees and Bushes	1000	Fruit and nuts	Csa	Warm temperate	Summer dry	Hot summer	Semirom	Iran	51,2833	30,7	5	11.9	Very low	185		0.74	Nonsaline	6.51	Slightly acid	Silt loam	0.039	High	Macys BC30	1	Foliar	2.5	mL/L	5	5	0	kg/ha	14560	1180	0.081044	11780	800	0.081044	Absolute			Alkaline Hydrolysis	Liquid
98ScopusMOUSAVI	MOUSAVI	10.1016/j.scienta.2023.112529	555	2024	Field	Malus x domestica	Trees and Bushes	1000	Fruit and nuts	Csa	Warm temperate	Summer dry	Hot summer	Semirom	Iran	51,2833	30,7	5	11.9	Very low	185		0.74	Nonsaline	6.51	Slightly acid	Silt loam	0.039	High	Seafer-100	1	Foliar	1.2	mL/L	5	5	0	kg/ha	15200	1280	0.0842105	11780	800	0.0842105	Absolute			Alkaline Hydrolysis	Liquid
99ScopusDEHKORDI	DEHKORDI	10.1016/j.scienta.2021.110077	556	2021	Indoor	Trigonella foenum-graecum L.	Field crops	200	Leguminous	BSk	Arid	Steppe	Cold arid	Qazvin	Iran	50.0053	36.2647	3	20	Low	480	Optimal					Sandy loams	0.0009		Algazon	1	Foliar	1	mL/L	14	2	0	g/planta	2.52	0.16	0.0634921	4.54	0.58	0.0634921	Reference	Microorganisms	MO	Water-Based Extractions	Liquid
99ScopusDEHKORDI	DEHKORDI	10.1016/j.scienta.2021.110077	557	2021	Indoor	Trigonella foenum-graecum L.	Field crops	200	Leguminous	BSk	Arid	Steppe	Cold arid	Qazvin	Iran	50.0053	36.2647	3	20	Low	480	Optimal					Sandy loams	0.0009		Algazon	1	Foliar	1	mL/L	14	2	0	g/planta	1.44	0.17	0.118056	2.37	0.15	0.118056	Reference	Microorganisms	MO	Water-Based Extractions	Liquid
99ScopusDEHKORDI	DEHKORDI	10.1016/j.scienta.2021.110077	558	2021	Indoor	Trigonella foenum-graecum L.	Field crops	200	Leguminous	BSk	Arid	Steppe	Cold arid	Qazvin	Iran	50.0053	36.2647	3	20	Low	480	Optimal					Sandy loams	0.0009		Algazon	1	Foliar	1	mL/L	14	2	0	g/planta	1.41	0.13	0.0921986	1.97	0.11	0.0921986	Reference	Microorganisms	MO	Water-Based Extractions	Liquid
99ScopusDEHKORDI	DEHKORDI	10.1016/j.scienta.2021.110077	559	2021	Indoor	Trigonella foenum-graecum L.	Field crops	200	Leguminous	BSk	Arid	Steppe	Cold arid	Qazvin	Iran	50.0053	36.2647	3	20	Low	480	Optimal					Sandy loams	0.0009		Algazon	1	Foliar	1	mL/L	14	2	0	g/planta	1.12	0.11	0.0982143	1.36	0.03	0.0982143	Reference	Microorganisms	MO	Water-Based Extractions	Liquid
99ScopusDEHKORDI	DEHKORDI	10.1016/j.scienta.2021.110077	560	2021	Indoor	Trigonella foenum-graecum L.	Field crops	200	Leguminous	BSk	Arid	Steppe	Cold arid	Qazvin	Iran	50.0053	36.2647	3	20	Low	480	Optimal					Sandy loams	0.0009		Algazon	1	Foliar	1	mL/L	14	2	0	g/planta	1.12	0.11	0.0982143	0.96	0.02	0.0982143	Absolute			Water-Based Extractions	Liquid
99ScopusDEHKORDI	DEHKORDI	10.1016/j.scienta.2021.110077	561	2021	Indoor	Trigonella foenum-graecum L.	Field crops	200	Leguminous	BSk	Arid	Steppe	Cold arid	Qazvin	Iran	50.0053	36.2647	3	20	Low	480	Optimal					Sandy loams	0.0009		Algazon	1	Foliar	1	mL/L	14	2	0	g/planta	0.93	0.01	0.0107527	0.78	0.05	0.0107527	Reference	Microorganisms	MO	Water-Based Extractions	Liquid
99ScopusDEHKORDI	DEHKORDI	10.1016/j.scienta.2021.110077	562	2021	Indoor	Trigonella foenum-graecum L.	Field crops	200	Leguminous	BSk	Arid	Steppe	Cold arid	Qazvin	Iran	50.0053	36.2647	3	20	Low	480	Optimal					Sandy loams	0.0009		Algazon	1	Foliar	1	mL/L	14	2	0	g/planta	1.41	0.13	0.0921986	1.08	0.03	0.0921986	Absolute			Water-Based Extractions	Liquid
99ScopusDEHKORDI	DEHKORDI	10.1016/j.scienta.2021.110077	563	2021	Indoor	Trigonella foenum-graecum L.	Field crops	200	Leguminous	BSk	Arid	Steppe	Cold arid	Qazvin	Iran	50.0053	36.2647	3	20	Low	480	Optimal					Sandy loams	0.0009		Algazon	1	Foliar	1	mL/L	14	2	0	g/planta	0.93	0.01	0.0107527	0.69	0.09	0.0107527	Absolute			Water-Based Extractions	Liquid
99ScopusDEHKORDI	DEHKORDI	10.1016/j.scienta.2021.110077	564	2021	Indoor	Trigonella foenum-graecum L.	Field crops	200	Leguminous	BSk	Arid	Steppe	Cold arid	Qazvin	Iran	50.0053	36.2647	3	20	Low	480	Optimal					Sandy loams	0.0009		Algazon	1	Foliar	1	mL/L	14	2	0	g/planta	1.5	0.27	0.18	0.96	0.19	0.18	Absolute			Water-Based Extractions	Liquid
99ScopusDEHKORDI	DEHKORDI	10.1016/j.scienta.2021.110077	565	2021	Indoor	Trigonella foenum-graecum L.	Field crops	200	Leguminous	BSk	Arid	Steppe	Cold arid	Qazvin	Iran	50.0053	36.2647	3	20	Low	480	Optimal					Sandy loams	0.0009		Algazon	1	Foliar	1	mL/L	14	2	0	g/planta	1.5	0.27	0.18	0.94	0.11	0.18	Reference	Microorganisms	MO	Water-Based Extractions	Liquid
99ScopusDEHKORDI	DEHKORDI	10.1016/j.scienta.2021.110077	566	2021	Indoor	Trigonella foenum-graecum L.	Field crops	200	Leguminous	BSk	Arid	Steppe	Cold arid	Qazvin	Iran	50.0053	36.2647	3	20	Low	480	Optimal					Sandy loams	0.0009		Algazon	1	Foliar	1	mL/L	14	2	0	g/planta	1.44	0.17	0.118056	0.87	0.03	0.118056	Absolute			Water-Based Extractions	Liquid
99ScopusDEHKORDI	DEHKORDI	10.1016/j.scienta.2021.110077	567	2021	Indoor	Trigonella foenum-graecum L.	Field crops	200	Leguminous	BSk	Arid	Steppe	Cold arid	Qazvin	Iran	50.0053	36.2647	3	20	Low	480	Optimal					Sandy loams	0.0009		Algazon	1	Foliar	1	mL/L	14	2	0	g/planta	2.52	0.16	0.0634921	0.8	0.07	0.0634921	Absolute			Water-Based Extractions	Liquid
101ScopusFRIONI	FRIONI	10.1016/j.scienta.2017.12.054	568	2018	Field	Vitis vinifera L.	Trees and Bushes	1000	Fruit and nuts	Dfb	Snow	Fully humid	Warm summer	Benton Harbor	United States	-86,626667	42,225	4									Sandy loams			Acadian Marine Plant Extract Powder	1	Foliar	3	kg/ha	10	5	0	kg/vine	2.38	0.15619	0.065626	2.58	0.184456	0.0714945	Absolute			Alkaline Hydrolysis	Powder
101ScopusFRIONI	FRIONI	10.1016/j.scienta.2017.12.054	569	2018	Field	Vitis vinifera L.	Trees and Bushes	1000	Fruit and nuts	Csa	Warm temperate	Summer dry	Hot summer	Deruta	Italy	12,4078	42,9615	4									Loamy			Acadian Marine Plant Extract Powder	1	Foliar	3	kg/ha	10	5	0	kg/vine	3.1	0.20344	0.065626	3.2	0.228782	0.0714945	Absolute			Alkaline Hydrolysis	Powder
101ScopusFRIONI	FRIONI	10.1016/j.scienta.2017.12.054	570	2018	Field	Vitis vinifera L.	Trees and Bushes	1000	Fruit and nuts	Dfb	Snow	Fully humid	Warm summer	Benton Harbor	United States	-86,626667	42,225	4									Sandy loams			Acadian Marine Plant Extract Powder	1	Foliar	3	kg/ha	10	5	0	kg/vine	7.46	0.48957	0.065626	7.37	0.526915	0.0714945	Absolute			Alkaline Hydrolysis	Powder
101ScopusFRIONI	FRIONI	10.1016/j.scienta.2017.12.054	571	2018	Field	Vitis vinifera L.	Trees and Bushes	1000	Fruit and nuts	Csa	Warm temperate	Summer dry	Hot summer	Deruta	Italy	12,4078	42,9615	4									Loamy			Acadian Marine Plant Extract Powder	1	Foliar	1.5	kg/ha	10	5	0	kg/vine	3.3	0.216566	0.065626	3.2	0.228782	0.0714945	Absolute			Alkaline Hydrolysis	Powder
102ScopusDO	DO	10.1016/j.plaphy.2020.11.008	572	2021	Indoor	Glycine max L.	Field crops	200	Leguminous	Cwa	Warm temperate	Winter dry	Hot summer	Botucatu	Brazil	-48,4333	-22,85	4												ANE	0	Foliar	1	kg/ha	0	1	1	g/planta	32.1	2.1	0.0654206	44.3	1.1	0.0654206	Absolute			Not reported	Liquid
102ScopusDO	DO	10.1016/j.plaphy.2020.11.008	573	2021	Indoor	Glycine max L.	Field crops	200	Leguminous	Cwa	Warm temperate	Winter dry	Hot summer	Botucatu	Brazil	-48,4333	-22,85	4												ANE	0	Foliar	0.25	kg/ha	0	1	1	g/planta	36.1	1.2	0.033241	44.3	1.1	0.033241	Absolute			Not reported	Liquid
102ScopusDO	DO	10.1016/j.plaphy.2020.11.008	574	2021	Indoor	Glycine max L.	Field crops	200	Leguminous	Cwa	Warm temperate	Winter dry	Hot summer	Botucatu	Brazil	-48,4333	-22,85	4												ANE	0	Foliar	0.5	kg/ha	0	1	1	g/planta	36.7	1.5	0.0408719	44.3	1.1	0.0408719	Absolute			Not reported	Liquid
102ScopusDO	DO	10.1016/j.plaphy.2020.11.008	575	2021	Indoor	Glycine max L.	Field crops	200	Leguminous	Cwa	Warm temperate	Winter dry	Hot summer	Botucatu	Brazil	-48,4333	-22,85	4												ANE	0	Foliar	1	kg/ha	0	1	1	g/planta	40.3	1.4	0.0347395	44.3	1.1	0.0347395	Absolute			Not reported	Liquid
102ScopusDO	DO	10.1016/j.plaphy.2020.11.008	576	2021	Indoor	Glycine max L.	Field crops	200	Leguminous	Cwa	Warm temperate	Winter dry	Hot summer	Botucatu	Brazil	-48,4333	-22,85	4												ANE	0	Foliar	1	kg/ha	0	1	1	g/planta	41.8	1.5	0.0358852	44.3	1.1	0.0358852	Absolute			Not reported	Liquid
102ScopusDO	DO	10.1016/j.plaphy.2020.11.008	577	2021	Indoor	Glycine max L.	Field crops	200	Leguminous	Cwa	Warm temperate	Winter dry	Hot summer	Botucatu	Brazil	-48,4333	-22,85	4												ANE	0	Foliar	0.25	kg/ha	0	1	1	g/planta	42	1.1	0.0261905	44.3	1.1	0.0261905	Absolute			Not reported	Liquid
102ScopusDO	DO	10.1016/j.plaphy.2020.11.008	578	2021	Indoor	Glycine max L.	Field crops	200	Leguminous	Cwa	Warm temperate	Winter dry	Hot summer	Botucatu	Brazil	-48,4333	-22,85	4												ANE	0	Foliar	0.5	kg/ha	0	1	1	g/planta	42.5	1.3	0.0305882	44.3	1.1	0.0305882	Absolute			Not reported	Liquid
102ScopusDO	DO	10.1016/j.plaphy.2020.11.008	579	2021	Indoor	Glycine max L.	Field crops	200	Leguminous	Cwa	Warm temperate	Winter dry	Hot summer	Botucatu	Brazil	-48,4333	-22,85	4												ANE	0	Foliar	0.5	kg/ha	0	1	1	g/planta	43.7	1.1	0.0251716	44.3	1.1	0.0251716	Absolute			Not reported	Liquid
102ScopusDO	DO	10.1016/j.plaphy.2020.11.008	580	2021	Indoor	Glycine max L.	Field crops	200	Leguminous	Cwa	Warm temperate	Winter dry	Hot summer	Botucatu	Brazil	-48,4333	-22,85	4												ANE	0	Foliar	0.25	kg/ha	0	1	1	g/planta	44.2	1	0.0226244	44.3	1.1	0.0226244	Absolute			Not reported	Liquid
102ScopusDO	DO	10.1016/j.plaphy.2020.11.008	581	2021	Indoor	Glycine max L.	Field crops	200	Leguminous	Cwa	Warm temperate	Winter dry	Hot summer	Botucatu	Brazil	-48,4333	-22,85	4												ANE	0	Foliar	1	kg/ha	0	1	1	g/planta	32.1	2.1	0.0654206	20.6	1.6	0.0654206	Absolute			Not reported	Liquid
102ScopusDO	DO	10.1016/j.plaphy.2020.11.008	582	2021	Indoor	Glycine max L.	Field crops	200	Leguminous	Cwa	Warm temperate	Winter dry	Hot summer	Botucatu	Brazil	-48,4333	-22,85	4												ANE	0	Foliar	0.25	kg/ha	0	1	1	g/planta	36.1	1.2	0.033241	20.6	1.6	0.033241	Absolute			Not reported	Liquid
102ScopusDO	DO	10.1016/j.plaphy.2020.11.008	583	2021	Indoor	Glycine max L.	Field crops	200	Leguminous	Cwa	Warm temperate	Winter dry	Hot summer	Botucatu	Brazil	-48,4333	-22,85	4												ANE	0	Foliar	0.5	kg/ha	0	1	1	g/planta	36.7	1.5	0.0408719	20.6	1.6	0.0408719	Absolute			Not reported	Liquid
102ScopusDO	DO	10.1016/j.plaphy.2020.11.008	584	2021	Indoor	Glycine max L.	Field crops	200	Leguminous	Cwa	Warm temperate	Winter dry	Hot summer	Botucatu	Brazil	-48,4333	-22,85	4												ANE	0	Foliar	1	kg/ha	0	1	1	g/planta	40.3	1.4	0.0347395	20.6	1.6	0.0347395	Absolute			Not reported	Liquid
102ScopusDO	DO	10.1016/j.plaphy.2020.11.008	585	2021	Indoor	Glycine max L.	Field crops	200	Leguminous	Cwa	Warm temperate	Winter dry	Hot summer	Botucatu	Brazil	-48,4333	-22,85	4												ANE	0	Foliar	1	kg/ha	0	1	1	g/planta	41.8	1.5	0.0358852	20.6	1.6	0.0358852	Absolute			Not reported	Liquid
102ScopusDO	DO	10.1016/j.plaphy.2020.11.008	586	2021	Indoor	Glycine max L.	Field crops	200	Leguminous	Cwa	Warm temperate	Winter dry	Hot summer	Botucatu	Brazil	-48,4333	-22,85	4												ANE	0	Foliar	0.25	kg/ha	0	1	1	g/planta	42	1.1	0.0261905	20.6	1.6	0.0261905	Absolute			Not reported	Liquid
102ScopusDO	DO	10.1016/j.plaphy.2020.11.008	587	2021	Indoor	Glycine max L.	Field crops	200	Leguminous	Cwa	Warm temperate	Winter dry	Hot summer	Botucatu	Brazil	-48,4333	-22,85	4												ANE	0	Foliar	0.5	kg/ha	0	1	1	g/planta	42.5	1.3	0.0305882	20.6	1.6	0.0305882	Absolute			Not reported	Liquid
102ScopusDO	DO	10.1016/j.plaphy.2020.11.008	588	2021	Indoor	Glycine max L.	Field crops	200	Leguminous	Cwa	Warm temperate	Winter dry	Hot summer	Botucatu	Brazil	-48,4333	-22,85	4												ANE	0	Foliar	0.5	kg/ha	0	1	1	g/planta	43.7	1.1	0.0251716	20.6	1.6	0.0251716	Absolute			Not reported	Liquid
102ScopusDO	DO	10.1016/j.plaphy.2020.11.008	589	2021	Indoor	Glycine max L.	Field crops	200	Leguminous	Cwa	Warm temperate	Winter dry	Hot summer	Botucatu	Brazil	-48,4333	-22,85	4												ANE	0	Foliar	0.25	kg/ha	0	1	1	g/planta	44.2	1	0.0226244	20.6	1.6	0.0226244	Absolute			Not reported	Liquid
103ScopusSHARMA	SHARMA	10.1016/j.plaphy.2019.01.015	590	2019	Field	Triticum aestivum L.	Field crops	200	Cereals	BSh	Arid	Steppe	Hot arid	Bhavnagar	India	72,1519	21.7645	3												SWE	0	Foliar	0.75	mL/L	0	1	1	g/planta	2.153	0.054	0.0250813	1.766	0.04	0.0250813	Absolute			Water-Based Extractions	Liquid
103ScopusSHARMA	SHARMA	10.1016/j.plaphy.2019.01.015	591	2019	Field	Triticum aestivum L.	Field crops	200	Cereals	BSh	Arid	Steppe	Hot arid	Bhavnagar	India	72,1519	21.7645	3												SWE	0	Foliar	0.75	mL/L	0	1	1	g/planta	1.714	0.07	0.0408401	1.008	0.05	0.0408401	Absolute			Water-Based Extractions	Liquid
104WoSGOÑI	GOÑI	10.1016/j.plaphy.2018.02.024	592	2018	Indoor	Solanum lycopersicum L	Field crops	600	Vegetables and melons	Cfb	Warm temperate	Fully humid	Warm summer	Tralee	Ireland	-9.70264	52.2704	3												ANE	0	Foliar	3.3	mL/L	35	2	0	g/planta	15.31	1.65	0.107773	29.71	3.43	0.107773	Absolute			Enzyme-Assisted Extraction	Liquid
104WoSGOÑI	GOÑI	10.1016/j.plaphy.2018.02.024	593	2018	Indoor	Solanum lycopersicum L	Field crops	600	Vegetables and melons	Cfb	Warm temperate	Fully humid	Warm summer	Tralee	Ireland	-9.70264	52.2704	3												ANE	0	Foliar	3.3	mL/L	35	2	0	g/planta	19.98	2.21	0.110611	29.71	3.43	0.110611	Absolute			Enzyme-Assisted Extraction	Liquid
104WoSGOÑI	GOÑI	10.1016/j.plaphy.2018.02.024	594	2018	Indoor	Solanum lycopersicum L	Field crops	600	Vegetables and melons	Cfb	Warm temperate	Fully humid	Warm summer	Tralee	Ireland	-9.70264	52.2704	3												ANE	0	Foliar	3.3	mL/L	35	2	0	g/planta	20.27	2.06	0.101628	29.71	3.43	0.101628	Absolute			Enzyme-Assisted Extraction	Liquid
104WoSGOÑI	GOÑI	10.1016/j.plaphy.2018.02.024	595	2018	Indoor	Solanum lycopersicum L	Field crops	600	Vegetables and melons	Cfb	Warm temperate	Fully humid	Warm summer	Tralee	Ireland	-9.70264	52.2704	3												ANE	0	Foliar	3.3	mL/L	35	2	0	g/planta	15.31	1.65	0.107773	15.77	1.21	0.107773	Absolute			Enzyme-Assisted Extraction	Liquid
104WoSGOÑI	GOÑI	10.1016/j.plaphy.2018.02.024	596	2018	Indoor	Solanum lycopersicum L	Field crops	600	Vegetables and melons	Cfb	Warm temperate	Fully humid	Warm summer	Tralee	Ireland	-9.70264	52.2704	3												ANE	0	Foliar	3.3	mL/L	35	2	0	g/planta	19.98	2.21	0.110611	15.77	1.21	0.110611	Absolute			Enzyme-Assisted Extraction	Liquid
104WoSGOÑI	GOÑI	10.1016/j.plaphy.2018.02.024	597	2018	Indoor	Solanum lycopersicum L	Field crops	600	Vegetables and melons	Cfb	Warm temperate	Fully humid	Warm summer	Tralee	Ireland	-9.70264	52.2704	3												ANE	0	Foliar	3.3	mL/L	35	2	0	g/planta	20.27	2.06	0.101628	15.77	1.21	0.101628	Absolute			Enzyme-Assisted Extraction	Liquid
105ScopusGUPTA	GUPTA	10.1016/j.jplph.2021.153437	598	2021	Indoor	Allium cepa L.	Field crops	600	Vegetables and melons	Cfa	Warm temperate	Fully humid	Hot summer	Pietermaritzburg	South Africa	30.3927	-29.6218	9												Kelpak	1	Drench	15	mL/L	14	3	0	g/planta	5.191	0.313	0.0602967	4.926	0.35	0.0602967	Reference	Microorganisms	MO	Water-Based Extractions	Liquid
105ScopusGUPTA	GUPTA	10.1016/j.jplph.2021.153437	599	2021	Indoor	Allium cepa L.	Field crops	600	Vegetables and melons	Cfa	Warm temperate	Fully humid	Hot summer	Pietermaritzburg	South Africa	30.3927	-29.6218	9												Kelpak	1	Drench	15	mL/L	14	3	0	g/planta	6.88	0.62	0.0901163	4.682	0.208	0.0901163	Reference	Microorganisms	MO	Water-Based Extractions	Liquid
105ScopusGUPTA	GUPTA	10.1016/j.jplph.2021.153437	600	2021	Indoor	Allium cepa L.	Field crops	600	Vegetables and melons	Cfa	Warm temperate	Fully humid	Hot summer	Pietermaritzburg	South Africa	30.3927	-29.6218	9												Kelpak	1	Drench	15	mL/L	14	3	0	g/planta	9.552	0.967	0.101235	5.592	0.282	0.101235	Absolute			Water-Based Extractions	Liquid
106ScopusSINGH	SINGH	10.1016/j.jclepro.2018.09.070	601	2018	Field	Saccharum officinarum	Field crops	600	Sugar crops	Cwa	Warm temperate	Winter dry	Hot summer	Lucknow	India	80.8667	26.9333	3	14.2	Very low	210	Optimal			8.6	Strongly alkaline	Silt loam	0.00774	Low	SWE	0	Foliar	8.16667	ml/l	30	4	0	kg/ha	55200	3003.06	0.0544032	59900	3383.53	0.0564864	Absolute			Water-Based Extractions	Liquid
106ScopusSINGH	SINGH	10.1016/j.jclepro.2018.09.070	602	2018	Field	Saccharum officinarum	Field crops	600	Sugar crops	Cwa	Warm temperate	Winter dry	Hot summer	Lucknow	India	80.8667	26.9333	1	14.2	Very low	210	Optimal			8.6	Strongly alkaline	Silt loam	0.00774	Low	SWE	0	Program	8.16667	ml/l	30	4	0	kg/ha	50700	2758.24	0.0544032	54300	3067.21	0.0564864	Absolute			Water-Based Extractions	Liquid
106ScopusSINGH	SINGH	10.1016/j.jclepro.2018.09.070	603	2018	Field	Saccharum officinarum	Field crops	600	Sugar crops	Cwa	Warm temperate	Winter dry	Hot summer	Lucknow	India	80.8667	26.9333	1	14.2	Very low	210	Optimal			8.6	Strongly alkaline	Silt loam	0.00774	Low	SWE	0	Program	2.16667	ml/l	30	4	0	kg/ha	55100	2997.62	0.0544032	54300	3067.21	0.0564864	Absolute			Water-Based Extractions	Liquid
106ScopusSINGH	SINGH	10.1016/j.jclepro.2018.09.070	604	2018	Field	Saccharum officinarum	Field crops	600	Sugar crops	Cwa	Warm temperate	Winter dry	Hot summer	Lucknow	India	80.8667	26.9333	3	14.2	Very low	210	Optimal			8.6	Strongly alkaline	Silt loam	0.00774	Low	SWE	0	Foliar	2.16667	ml/l	30	4	0	kg/ha	64600	3514.45	0.0544032	59900	3383.53	0.0564864	Absolute			Water-Based Extractions	Liquid
106ScopusSINGH	SINGH	10.1016/j.jclepro.2018.09.070	605	2018	Field	Saccharum officinarum	Field crops	600	Sugar crops	Cwa	Warm temperate	Winter dry	Hot summer	Lucknow	India	80.8667	26.9333	1	14.2	Very low	210	Optimal			8.6	Strongly alkaline	Silt loam	0.00774	Low	SWE	0	Program	4.16667	ml/l	30	4	0	kg/ha	58600	3188.03	0.0544032	54300	3067.21	0.0564864	Absolute			Water-Based Extractions	Liquid
106ScopusSINGH	SINGH	10.1016/j.jclepro.2018.09.070	606	2018	Field	Saccharum officinarum	Field crops	600	Sugar crops	Cwa	Warm temperate	Winter dry	Hot summer	Lucknow	India	80.8667	26.9333	1	14.2	Very low	210	Optimal			8.6	Strongly alkaline	Silt loam	0.00774	Low	SWE	0	Program	6.16667	ml/l	30	4	0	kg/ha	58600	3188.03	0.0544032	54300	3067.21	0.0564864	Absolute			Water-Based Extractions	Liquid
106ScopusSINGH	SINGH	10.1016/j.jclepro.2018.09.070	607	2018	Field	Saccharum officinarum	Field crops	600	Sugar crops	Cwa	Warm temperate	Winter dry	Hot summer	Lucknow	India	80.8667	26.9333	1	14.2	Very low	210	Optimal			8.6	Strongly alkaline	Silt loam	0.00774	Low	SWE	0	Program	5.16667	ml/l	30	4	0	kg/ha	58900	3204.35	0.0544032	54300	3067.21	0.0564864	Absolute			Water-Based Extractions	Liquid
106ScopusSINGH	SINGH	10.1016/j.jclepro.2018.09.070	608	2018	Field	Saccharum officinarum	Field crops	600	Sugar crops	Cwa	Warm temperate	Winter dry	Hot summer	Lucknow	India	80.8667	26.9333	3	14.2	Very low	210	Optimal			8.6	Strongly alkaline	Silt loam	0.00774	Low	SWE	0	Foliar	4.16667	ml/l	30	4	0	kg/ha	67400	3666.77	0.0544032	59900	3383.53	0.0564864	Absolute			Water-Based Extractions	Liquid
106ScopusSINGH	SINGH	10.1016/j.jclepro.2018.09.070	609	2018	Field	Saccharum officinarum	Field crops	600	Sugar crops	Cwa	Warm temperate	Winter dry	Hot summer	Lucknow	India	80.8667	26.9333	3	14.2	Very low	210	Optimal			8.6	Strongly alkaline	Silt loam	0.00774	Low	SWE	0	Foliar	6.16667	ml/l	30	4	0	kg/ha	67700	3683.1	0.0544032	59900	3383.53	0.0564864	Absolute			Water-Based Extractions	Liquid
106ScopusSINGH	SINGH	10.1016/j.jclepro.2018.09.070	610	2018	Field	Saccharum officinarum	Field crops	600	Sugar crops	Cwa	Warm temperate	Winter dry	Hot summer	Lucknow	India	80.8667	26.9333	3	14.2	Very low	210	Optimal			8.6	Strongly alkaline	Silt loam	0.00774	Low	SWE	0	Foliar	5.16667	ml/l	30	4	0	kg/ha	68200	3710.3	0.0544032	59900	3383.53	0.0564864	Absolute			Water-Based Extractions	Liquid
108ScopusKARTHIK	KARTHIK	10.1016/j.jafr.2023.100748	611	2023	Indoor	Vigna radiata L.	Field crops	200	Leguminous	Cwa	Warm temperate	Winter dry	Hot summer	Tamil Nadu	India	79.16	12.968	3	97.34	Optimal	156	Optimal	0.158	Nonsaline	6.85			0.0255	Medium	SWE	0	Program	3	mL/L	10	6	0	g/planta	9.168	0.104	0.0113438	12.727	0.319	0.0113438	Reference	Organic Amendments	OE	Water-Based Extractions	Powder
108ScopusKARTHIK	KARTHIK	10.1016/j.jafr.2023.100748	612	2023	Indoor	Vigna radiata L.	Field crops	200	Leguminous	Cwa	Warm temperate	Winter dry	Hot summer	Tamil Nadu	India	79.16	12.968	3	97.34	Optimal	156	Optimal	0.158	Nonsaline	6.85			0.0255	Medium	SWE	0	Program	3	mL/L	10	6	0	g/planta	9.43	0.124	0.0131495	12.727	0.319	0.0131495	Reference	Organic Amendments	OE	Water-Based Extractions	Powder
108ScopusKARTHIK	KARTHIK	10.1016/j.jafr.2023.100748	613	2023	Indoor	Vigna radiata L.	Field crops	200	Leguminous	Cwa	Warm temperate	Winter dry	Hot summer	Tamil Nadu	India	79.16	12.968	3	97.34	Optimal	156	Optimal	0.158	Nonsaline	6.85			0.0255	Medium	SWE	0	Program	3	mL/L	10	6	0	g/planta	9.168	0.104	0.0113438	11.857	0.234	0.0113438	Reference	Fertilizers	FE	Water-Based Extractions	Powder
108ScopusKARTHIK	KARTHIK	10.1016/j.jafr.2023.100748	614	2023	Indoor	Vigna radiata L.	Field crops	200	Leguminous	Cwa	Warm temperate	Winter dry	Hot summer	Tamil Nadu	India	79.16	12.968	3	97.34	Optimal	156	Optimal	0.158	Nonsaline	6.85			0.0255	Medium	SWE	0	Program	3	mL/L	10	6	0	g/planta	9.43	0.124	0.0131495	11.857	0.234	0.0131495	Reference	Fertilizers	FE	Water-Based Extractions	Powder
108ScopusKARTHIK	KARTHIK	10.1016/j.jafr.2023.100748	615	2023	Indoor	Vigna radiata L.	Field crops	200	Leguminous	Cwa	Warm temperate	Winter dry	Hot summer	Tamil Nadu	India	79.16	12.968	3	97.34	Optimal	156	Optimal	0.158	Nonsaline	6.85			0.0255	Medium	SWE	0	Program	3	mL/L	10	6	0	g/planta	10.199	0.325	0.0318659	12.727	0.319	0.0318659	Reference	Organic Amendments	OE	Water-Based Extractions	Powder
108ScopusKARTHIK	KARTHIK	10.1016/j.jafr.2023.100748	616	2023	Indoor	Vigna radiata L.	Field crops	200	Leguminous	Cwa	Warm temperate	Winter dry	Hot summer	Tamil Nadu	India	79.16	12.968	3	97.34	Optimal	156	Optimal	0.158	Nonsaline	6.85			0.0255	Medium	SWE	0	Program	3	mL/L	10	6	0	g/planta	10.326	0.334	0.0323455	12.727	0.319	0.0323455	Reference	Organic Amendments	OE	Water-Based Extractions	Powder
108ScopusKARTHIK	KARTHIK	10.1016/j.jafr.2023.100748	617	2023	Indoor	Vigna radiata L.	Field crops	200	Leguminous	Cwa	Warm temperate	Winter dry	Hot summer	Tamil Nadu	India	79.16	12.968	3	97.34	Optimal	156	Optimal	0.158	Nonsaline	6.85			0.0255	Medium	SWE	0	Program	3	mL/L	10	6	0	g/planta	10.392	0.337	0.0324288	12.727	0.319	0.0324288	Reference	Organic Amendments	OE	Water-Based Extractions	Powder
108ScopusKARTHIK	KARTHIK	10.1016/j.jafr.2023.100748	618	2023	Indoor	Vigna radiata L.	Field crops	200	Leguminous	Cwa	Warm temperate	Winter dry	Hot summer	Tamil Nadu	India	79.16	12.968	3	97.34	Optimal	156	Optimal	0.158	Nonsaline	6.85			0.0255	Medium	SWE	0	Program	3	mL/L	10	6	0	g/planta	10.199	0.325	0.0318659	11.857	0.234	0.0318659	Reference	Fertilizers	FE	Water-Based Extractions	Powder
108ScopusKARTHIK	KARTHIK	10.1016/j.jafr.2023.100748	619	2023	Indoor	Vigna radiata L.	Field crops	200	Leguminous	Cwa	Warm temperate	Winter dry	Hot summer	Tamil Nadu	India	79.16	12.968	3	97.34	Optimal	156	Optimal	0.158	Nonsaline	6.85			0.0255	Medium	SWE	0	Program	3	mL/L	10	6	0	g/planta	10.326	0.334	0.0323455	11.857	0.234	0.0323455	Reference	Fertilizers	FE	Water-Based Extractions	Powder
108ScopusKARTHIK	KARTHIK	10.1016/j.jafr.2023.100748	620	2023	Indoor	Vigna radiata L.	Field crops	200	Leguminous	Cwa	Warm temperate	Winter dry	Hot summer	Tamil Nadu	India	79.16	12.968	3	97.34	Optimal	156	Optimal	0.158	Nonsaline	6.85			0.0255	Medium	SWE	0	Program	3	mL/L	10	6	0	g/planta	10.392	0.337	0.0324288	11.857	0.234	0.0324288	Reference	Fertilizers	FE	Water-Based Extractions	Powder
108ScopusKARTHIK	KARTHIK	10.1016/j.jafr.2023.100748	621	2023	Indoor	Vigna radiata L.	Field crops	200	Leguminous	Cwa	Warm temperate	Winter dry	Hot summer	Tamil Nadu	India	79.16	12.968	3	97.34	Optimal	156	Optimal	0.158	Nonsaline	6.85			0.0255	Medium	SWE	0	Program	3	mL/L	10	6	0	g/planta	11.3	0.156	0.0138053	12.727	0.319	0.0138053	Reference	Organic Amendments	OE	Water-Based Extractions	Powder
108ScopusKARTHIK	KARTHIK	10.1016/j.jafr.2023.100748	622	2023	Indoor	Vigna radiata L.	Field crops	200	Leguminous	Cwa	Warm temperate	Winter dry	Hot summer	Tamil Nadu	India	79.16	12.968	3	97.34	Optimal	156	Optimal	0.158	Nonsaline	6.85			0.0255	Medium	SWE	0	Program	3	mL/L	10	6	0	g/planta	11.421	0.251	0.0219771	12.727	0.319	0.0219771	Reference	Organic Amendments	OE	Water-Based Extractions	Powder
108ScopusKARTHIK	KARTHIK	10.1016/j.jafr.2023.100748	623	2023	Indoor	Vigna radiata L.	Field crops	200	Leguminous	Cwa	Warm temperate	Winter dry	Hot summer	Tamil Nadu	India	79.16	12.968	3	97.34	Optimal	156	Optimal	0.158	Nonsaline	6.85			0.0255	Medium	SWE	0	Program	3	mL/L	10	6	0	g/planta	11.3	0.156	0.0138053	11.857	0.234	0.0138053	Reference	Fertilizers	FE	Water-Based Extractions	Powder
108ScopusKARTHIK	KARTHIK	10.1016/j.jafr.2023.100748	624	2023	Indoor	Vigna radiata L.	Field crops	200	Leguminous	Cwa	Warm temperate	Winter dry	Hot summer	Tamil Nadu	India	79.16	12.968	3	97.34	Optimal	156	Optimal	0.158	Nonsaline	6.85			0.0255	Medium	SWE	0	Program	3	mL/L	10	6	0	g/planta	11.421	0.251	0.0219771	11.857	0.234	0.0219771	Reference	Fertilizers	FE	Water-Based Extractions	Powder
108ScopusKARTHIK	KARTHIK	10.1016/j.jafr.2023.100748	625	2023	Indoor	Vigna radiata L.	Field crops	200	Leguminous	Cwa	Warm temperate	Winter dry	Hot summer	Tamil Nadu	India	79.16	12.968	3	97.34	Optimal	156	Optimal	0.158	Nonsaline	6.85			0.0255	Medium	SWE	0	Program	3	mL/L	10	6	0	g/planta	12.369	0.415	0.0335516	12.727	0.319	0.0335516	Reference	Organic Amendments	OE	Water-Based Extractions	Powder
108ScopusKARTHIK	KARTHIK	10.1016/j.jafr.2023.100748	626	2023	Indoor	Vigna radiata L.	Field crops	200	Leguminous	Cwa	Warm temperate	Winter dry	Hot summer	Tamil Nadu	India	79.16	12.968	3	97.34	Optimal	156	Optimal	0.158	Nonsaline	6.85			0.0255	Medium	SWE	0	Program	3	mL/L	10	6	0	g/planta	12.369	0.415	0.0335516	11.857	0.234	0.0335516	Reference	Fertilizers	FE	Water-Based Extractions	Powder
108ScopusKARTHIK	KARTHIK	10.1016/j.jafr.2023.100748	627	2023	Indoor	Vigna radiata L.	Field crops	200	Leguminous	Cwa	Warm temperate	Winter dry	Hot summer	Tamil Nadu	India	79.16	12.968	3	97.34	Optimal	156	Optimal	0.158	Nonsaline	6.85			0.0255	Medium	SWE	0	Program	3	mL/L	10	6	0	g/planta	13.3	0.325	0.0244361	12.727	0.319	0.0244361	Reference	Organic Amendments	OE	Water-Based Extractions	Powder
108ScopusKARTHIK	KARTHIK	10.1016/j.jafr.2023.100748	628	2023	Indoor	Vigna radiata L.	Field crops	200	Leguminous	Cwa	Warm temperate	Winter dry	Hot summer	Tamil Nadu	India	79.16	12.968	3	97.34	Optimal	156	Optimal	0.158	Nonsaline	6.85			0.0255	Medium	SWE	0	Program	3	mL/L	10	6	0	g/planta	13.542	0.314	0.0231871	12.727	0.319	0.0231871	Reference	Organic Amendments	OE	Water-Based Extractions	Powder
108ScopusKARTHIK	KARTHIK	10.1016/j.jafr.2023.100748	629	2023	Indoor	Vigna radiata L.	Field crops	200	Leguminous	Cwa	Warm temperate	Winter dry	Hot summer	Tamil Nadu	India	79.16	12.968	3	97.34	Optimal	156	Optimal	0.158	Nonsaline	6.85			0.0255	Medium	SWE	0	Program	3	mL/L	10	6	0	g/planta	13.846	0.3	0.0216669	12.727	0.319	0.0216669	Reference	Organic Amendments	OE	Water-Based Extractions	Powder
108ScopusKARTHIK	KARTHIK	10.1016/j.jafr.2023.100748	630	2023	Indoor	Vigna radiata L.	Field crops	200	Leguminous	Cwa	Warm temperate	Winter dry	Hot summer	Tamil Nadu	India	79.16	12.968	3	97.34	Optimal	156	Optimal	0.158	Nonsaline	6.85			0.0255	Medium	SWE	0	Program	3	mL/L	10	6	0	g/planta	9.168	0.104	0.0113438	8.413	0.364	0.0113438	Absolute			Water-Based Extractions	Powder
108ScopusKARTHIK	KARTHIK	10.1016/j.jafr.2023.100748	631	2023	Indoor	Vigna radiata L.	Field crops	200	Leguminous	Cwa	Warm temperate	Winter dry	Hot summer	Tamil Nadu	India	79.16	12.968	3	97.34	Optimal	156	Optimal	0.158	Nonsaline	6.85			0.0255	Medium	SWE	0	Program	3	mL/L	10	6	0	g/planta	9.43	0.124	0.0131495	8.413	0.364	0.0131495	Absolute			Water-Based Extractions	Powder
108ScopusKARTHIK	KARTHIK	10.1016/j.jafr.2023.100748	632	2023	Indoor	Vigna radiata L.	Field crops	200	Leguminous	Cwa	Warm temperate	Winter dry	Hot summer	Tamil Nadu	India	79.16	12.968	3	97.34	Optimal	156	Optimal	0.158	Nonsaline	6.85			0.0255	Medium	SWE	0	Program	3	mL/L	10	6	0	g/planta	13.3	0.325	0.0244361	11.857	0.234	0.0244361	Reference	Fertilizers	FE	Water-Based Extractions	Powder
108ScopusKARTHIK	KARTHIK	10.1016/j.jafr.2023.100748	633	2023	Indoor	Vigna radiata L.	Field crops	200	Leguminous	Cwa	Warm temperate	Winter dry	Hot summer	Tamil Nadu	India	79.16	12.968	3	97.34	Optimal	156	Optimal	0.158	Nonsaline	6.85			0.0255	Medium	SWE	0	Program	3	mL/L	10	6	0	g/planta	13.542	0.314	0.0231871	11.857	0.234	0.0231871	Reference	Fertilizers	FE	Water-Based Extractions	Powder
108ScopusKARTHIK	KARTHIK	10.1016/j.jafr.2023.100748	634	2023	Indoor	Vigna radiata L.	Field crops	200	Leguminous	Cwa	Warm temperate	Winter dry	Hot summer	Tamil Nadu	India	79.16	12.968	3	97.34	Optimal	156	Optimal	0.158	Nonsaline	6.85			0.0255	Medium	SWE	0	Program	3	mL/L	10	6	0	g/planta	14.583	0.239	0.0163889	12.727	0.319	0.0163889	Reference	Organic Amendments	OE	Water-Based Extractions	Powder
108ScopusKARTHIK	KARTHIK	10.1016/j.jafr.2023.100748	635	2023	Indoor	Vigna radiata L.	Field crops	200	Leguminous	Cwa	Warm temperate	Winter dry	Hot summer	Tamil Nadu	India	79.16	12.968	3	97.34	Optimal	156	Optimal	0.158	Nonsaline	6.85			0.0255	Medium	SWE	0	Program	3	mL/L	10	6	0	g/planta	14.728	0.235	0.015956	12.727	0.319	0.015956	Reference	Organic Amendments	OE	Water-Based Extractions	Powder
108ScopusKARTHIK	KARTHIK	10.1016/j.jafr.2023.100748	636	2023	Indoor	Vigna radiata L.	Field crops	200	Leguminous	Cwa	Warm temperate	Winter dry	Hot summer	Tamil Nadu	India	79.16	12.968	3	97.34	Optimal	156	Optimal	0.158	Nonsaline	6.85			0.0255	Medium	SWE	0	Program	3	mL/L	10	6	0	g/planta	13.846	0.3	0.0216669	11.857	0.234	0.0216669	Reference	Fertilizers	FE	Water-Based Extractions	Powder
108ScopusKARTHIK	KARTHIK	10.1016/j.jafr.2023.100748	637	2023	Indoor	Vigna radiata L.	Field crops	200	Leguminous	Cwa	Warm temperate	Winter dry	Hot summer	Tamil Nadu	India	79.16	12.968	3	97.34	Optimal	156	Optimal	0.158	Nonsaline	6.85			0.0255	Medium	SWE	0	Program	3	mL/L	10	6	0	g/planta	10.199	0.325	0.0318659	8.413	0.364	0.0318659	Absolute			Water-Based Extractions	Powder
108ScopusKARTHIK	KARTHIK	10.1016/j.jafr.2023.100748	638	2023	Indoor	Vigna radiata L.	Field crops	200	Leguminous	Cwa	Warm temperate	Winter dry	Hot summer	Tamil Nadu	India	79.16	12.968	3	97.34	Optimal	156	Optimal	0.158	Nonsaline	6.85			0.0255	Medium	SWE	0	Program	3	mL/L	10	6	0	g/planta	15.568	0.246	0.0158016	12.727	0.319	0.0158016	Reference	Organic Amendments	OE	Water-Based Extractions	Powder
108ScopusKARTHIK	KARTHIK	10.1016/j.jafr.2023.100748	639	2023	Indoor	Vigna radiata L.	Field crops	200	Leguminous	Cwa	Warm temperate	Winter dry	Hot summer	Tamil Nadu	India	79.16	12.968	3	97.34	Optimal	156	Optimal	0.158	Nonsaline	6.85			0.0255	Medium	SWE	0	Program	3	mL/L	10	6	0	g/planta	10.326	0.334	0.0323455	8.413	0.364	0.0323455	Absolute			Water-Based Extractions	Powder
108ScopusKARTHIK	KARTHIK	10.1016/j.jafr.2023.100748	640	2023	Indoor	Vigna radiata L.	Field crops	200	Leguminous	Cwa	Warm temperate	Winter dry	Hot summer	Tamil Nadu	India	79.16	12.968	3	97.34	Optimal	156	Optimal	0.158	Nonsaline	6.85			0.0255	Medium	SWE	0	Program	3	mL/L	10	6	0	g/planta	14.583	0.239	0.0163889	11.857	0.234	0.0163889	Reference	Fertilizers	FE	Water-Based Extractions	Powder
108ScopusKARTHIK	KARTHIK	10.1016/j.jafr.2023.100748	641	2023	Indoor	Vigna radiata L.	Field crops	200	Leguminous	Cwa	Warm temperate	Winter dry	Hot summer	Tamil Nadu	India	79.16	12.968	3	97.34	Optimal	156	Optimal	0.158	Nonsaline	6.85			0.0255	Medium	SWE	0	Program	3	mL/L	10	6	0	g/planta	10.392	0.337	0.0324288	8.413	0.364	0.0324288	Absolute			Water-Based Extractions	Powder
108ScopusKARTHIK	KARTHIK	10.1016/j.jafr.2023.100748	642	2023	Indoor	Vigna radiata L.	Field crops	200	Leguminous	Cwa	Warm temperate	Winter dry	Hot summer	Tamil Nadu	India	79.16	12.968	3	97.34	Optimal	156	Optimal	0.158	Nonsaline	6.85			0.0255	Medium	SWE	0	Program	3	mL/L	10	6	0	g/planta	14.728	0.235	0.015956	11.857	0.234	0.015956	Reference	Fertilizers	FE	Water-Based Extractions	Powder
108ScopusKARTHIK	KARTHIK	10.1016/j.jafr.2023.100748	643	2023	Indoor	Vigna radiata L.	Field crops	200	Leguminous	Cwa	Warm temperate	Winter dry	Hot summer	Tamil Nadu	India	79.16	12.968	3	97.34	Optimal	156	Optimal	0.158	Nonsaline	6.85			0.0255	Medium	SWE	0	Program	3	mL/L	10	6	0	g/planta	15.568	0.246	0.0158016	11.857	0.234	0.0158016	Reference	Fertilizers	FE	Water-Based Extractions	Powder
108ScopusKARTHIK	KARTHIK	10.1016/j.jafr.2023.100748	644	2023	Indoor	Vigna radiata L.	Field crops	200	Leguminous	Cwa	Warm temperate	Winter dry	Hot summer	Tamil Nadu	India	79.16	12.968	3	97.34	Optimal	156	Optimal	0.158	Nonsaline	6.85			0.0255	Medium	SWE	0	Program	3	mL/L	10	6	0	g/planta	11.3	0.156	0.0138053	8.413	0.364	0.0138053	Absolute			Water-Based Extractions	Powder
108ScopusKARTHIK	KARTHIK	10.1016/j.jafr.2023.100748	645	2023	Indoor	Vigna radiata L.	Field crops	200	Leguminous	Cwa	Warm temperate	Winter dry	Hot summer	Tamil Nadu	India	79.16	12.968	3	97.34	Optimal	156	Optimal	0.158	Nonsaline	6.85			0.0255	Medium	SWE	0	Program	3	mL/L	10	6	0	g/planta	11.421	0.251	0.0219771	8.413	0.364	0.0219771	Absolute			Water-Based Extractions	Powder
108ScopusKARTHIK	KARTHIK	10.1016/j.jafr.2023.100748	646	2023	Indoor	Vigna radiata L.	Field crops	200	Leguminous	Cwa	Warm temperate	Winter dry	Hot summer	Tamil Nadu	India	79.16	12.968	3	97.34	Optimal	156	Optimal	0.158	Nonsaline	6.85			0.0255	Medium	SWE	0	Program	3	mL/L	10	6	0	g/planta	12.369	0.415	0.0335516	8.413	0.364	0.0335516	Absolute			Water-Based Extractions	Powder
108ScopusKARTHIK	KARTHIK	10.1016/j.jafr.2023.100748	647	2023	Indoor	Vigna radiata L.	Field crops	200	Leguminous	Cwa	Warm temperate	Winter dry	Hot summer	Tamil Nadu	India	79.16	12.968	3	97.34	Optimal	156	Optimal	0.158	Nonsaline	6.85			0.0255	Medium	SWE	0	Program	3	mL/L	10	6	0	g/planta	13.3	0.325	0.0244361	8.413	0.364	0.0244361	Absolute			Water-Based Extractions	Powder
108ScopusKARTHIK	KARTHIK	10.1016/j.jafr.2023.100748	648	2023	Indoor	Vigna radiata L.	Field crops	200	Leguminous	Cwa	Warm temperate	Winter dry	Hot summer	Tamil Nadu	India	79.16	12.968	3	97.34	Optimal	156	Optimal	0.158	Nonsaline	6.85			0.0255	Medium	SWE	0	Program	3	mL/L	10	6	0	g/planta	13.542	0.314	0.0231871	8.413	0.364	0.0231871	Absolute			Water-Based Extractions	Powder
108ScopusKARTHIK	KARTHIK	10.1016/j.jafr.2023.100748	649	2023	Indoor	Vigna radiata L.	Field crops	200	Leguminous	Cwa	Warm temperate	Winter dry	Hot summer	Tamil Nadu	India	79.16	12.968	3	97.34	Optimal	156	Optimal	0.158	Nonsaline	6.85			0.0255	Medium	SWE	0	Program	3	mL/L	10	6	0	g/planta	13.846	0.3	0.0216669	8.413	0.364	0.0216669	Absolute			Water-Based Extractions	Powder
108ScopusKARTHIK	KARTHIK	10.1016/j.jafr.2023.100748	650	2023	Indoor	Vigna radiata L.	Field crops	200	Leguminous	Cwa	Warm temperate	Winter dry	Hot summer	Tamil Nadu	India	79.16	12.968	3	97.34	Optimal	156	Optimal	0.158	Nonsaline	6.85			0.0255	Medium	SWE	0	Program	3	mL/L	10	6	0	g/planta	14.583	0.239	0.0163889	8.413	0.364	0.0163889	Absolute			Water-Based Extractions	Powder
108ScopusKARTHIK	KARTHIK	10.1016/j.jafr.2023.100748	651	2023	Indoor	Vigna radiata L.	Field crops	200	Leguminous	Cwa	Warm temperate	Winter dry	Hot summer	Tamil Nadu	India	79.16	12.968	3	97.34	Optimal	156	Optimal	0.158	Nonsaline	6.85			0.0255	Medium	SWE	0	Program	3	mL/L	10	6	0	g/planta	14.728	0.235	0.015956	8.413	0.364	0.015956	Absolute			Water-Based Extractions	Powder
108ScopusKARTHIK	KARTHIK	10.1016/j.jafr.2023.100748	652	2023	Indoor	Vigna radiata L.	Field crops	200	Leguminous	Cwa	Warm temperate	Winter dry	Hot summer	Tamil Nadu	India	79.16	12.968	3	97.34	Optimal	156	Optimal	0.158	Nonsaline	6.85			0.0255	Medium	SWE	0	Program	3	mL/L	10	6	0	g/planta	15.568	0.246	0.0158016	8.413	0.364	0.0158016	Absolute			Water-Based Extractions	Powder
109ScopusVAGHELA	VAGHELA	10.1016/j.algal.2023.102969	653	2023	Field	Solanum lycopersicum L	Field crops	600	Vegetables and melons	BSh	Arid	Steppe	Hot arid	Bhavnagar	India	72.1442	21.7493	3												SWE	0	Foliar	4.8	ml/L	27	3	0	g/planta	140	2.6	0.0185714	166.5	5.2	0.0185714	Absolute			Water-Based Extractions	Powder
109ScopusVAGHELA	VAGHELA	10.1016/j.algal.2023.102969	654	2023	Field	Solanum lycopersicum L	Field crops	600	Vegetables and melons	BSh	Arid	Steppe	Hot arid	Bhavnagar	India	72.1442	21.7493	3												SWE	0	Foliar	6.4	ml/L	27	3	0	g/planta	144.5	11.3	0.0782007	166.5	5.2	0.0782007	Absolute			Water-Based Extractions	Powder
109ScopusVAGHELA	VAGHELA	10.1016/j.algal.2023.102969	655	2023	Field	Solanum lycopersicum L	Field crops	600	Vegetables and melons	BSh	Arid	Steppe	Hot arid	Bhavnagar	India	72.1442	21.7493	3												SWE	0	Foliar	12.8	ml/L	27	3	0	g/planta	82.8	12.8	0.154589	94.9	6.9	0.154589	Absolute			Water-Based Extractions	Powder
109ScopusVAGHELA	VAGHELA	10.1016/j.algal.2023.102969	656	2023	Field	Solanum lycopersicum L	Field crops	600	Vegetables and melons	BSh	Arid	Steppe	Hot arid	Bhavnagar	India	72.1442	21.7493	3												SWE	0	Foliar	8	ml/L	27	3	0	g/planta	168.4	7.4	0.043943	173.6	6.3	0.043943	Absolute			Water-Based Extractions	Powder
109ScopusVAGHELA	VAGHELA	10.1016/j.algal.2023.102969	657	2023	Field	Solanum lycopersicum L	Field crops	600	Vegetables and melons	BSh	Arid	Steppe	Hot arid	Bhavnagar	India	72.1442	21.7493	3												SWE	0	Foliar	16	ml/L	27	3	0	g/planta	168.4	6.3	0.0374109	173.6	8.7	0.0374109	Absolute			Water-Based Extractions	Powder
109ScopusVAGHELA	VAGHELA	10.1016/j.algal.2023.102969	658	2023	Field	Solanum lycopersicum L	Field crops	600	Vegetables and melons	BSh	Arid	Steppe	Hot arid	Bhavnagar	India	72.1442	21.7493	3												SWE	0	Foliar	16	ml/L	27	3	0	g/planta	83.9	13.3	0.158522	86.4	10.6	0.158522	Absolute			Water-Based Extractions	Powder
109ScopusVAGHELA	VAGHELA	10.1016/j.algal.2023.102969	659	2023	Field	Solanum lycopersicum L	Field crops	600	Vegetables and melons	BSh	Arid	Steppe	Hot arid	Bhavnagar	India	72.1442	21.7493	3												SWE	0	Foliar	16	ml/L	27	3	0	g/planta	181	7.8	0.0430939	173.6	8.7	0.0430939	Absolute			Water-Based Extractions	Powder
109ScopusVAGHELA	VAGHELA	10.1016/j.algal.2023.102969	660	2023	Field	Solanum lycopersicum L	Field crops	600	Vegetables and melons	BSh	Arid	Steppe	Hot arid	Bhavnagar	India	72.1442	21.7493	3												SWE	0	Foliar	16	ml/L	27	3	0	g/planta	169.8	9.8	0.057715	160.4	9.8	0.057715	Absolute			Water-Based Extractions	Powder
109ScopusVAGHELA	VAGHELA	10.1016/j.algal.2023.102969	661	2023	Field	Solanum lycopersicum L	Field crops	600	Vegetables and melons	BSh	Arid	Steppe	Hot arid	Bhavnagar	India	72.1442	21.7493	3												SWE	0	Foliar	1.6	ml/L	27	3	0	g/planta	189.1	9.5	0.050238	164.3	10.6	0.050238	Absolute			Water-Based Extractions	Powder
109ScopusVAGHELA	VAGHELA	10.1016/j.algal.2023.102969	662	2023	Field	Solanum lycopersicum L	Field crops	600	Vegetables and melons	BSh	Arid	Steppe	Hot arid	Bhavnagar	India	72.1442	21.7493	3												SWE	0	Foliar	9.6	ml/L	27	3	0	g/planta	109.8	7.1	0.064663	94.9	6.9	0.064663	Absolute			Water-Based Extractions	Powder
109ScopusVAGHELA	VAGHELA	10.1016/j.algal.2023.102969	663	2023	Field	Solanum lycopersicum L	Field crops	600	Vegetables and melons	BSh	Arid	Steppe	Hot arid	Bhavnagar	India	72.1442	21.7493	3												SWE	0	Foliar	16	ml/L	27	3	0	g/planta	109.8	7.1	0.064663	94.9	6.9	0.064663	Absolute			Water-Based Extractions	Powder
109ScopusVAGHELA	VAGHELA	10.1016/j.algal.2023.102969	664	2023	Field	Solanum lycopersicum L	Field crops	600	Vegetables and melons	BSh	Arid	Steppe	Hot arid	Bhavnagar	India	72.1442	21.7493	3												SWE	0	Foliar	3.2	ml/L	27	3	0	g/planta	196.7	10.5	0.0533808	167.9	9.8	0.0533808	Absolute			Water-Based Extractions	Powder
109ScopusVAGHELA	VAGHELA	10.1016/j.algal.2023.102969	665	2023	Field	Solanum lycopersicum L	Field crops	600	Vegetables and melons	BSh	Arid	Steppe	Hot arid	Bhavnagar	India	72.1442	21.7493	3												SWE	0	Foliar	16	ml/L	27	3	0	g/planta	98.8	2.2	0.0222672	84.1	7.3	0.0222672	Absolute			Water-Based Extractions	Powder
109ScopusVAGHELA	VAGHELA	10.1016/j.algal.2023.102969	666	2023	Field	Solanum lycopersicum L	Field crops	600	Vegetables and melons	BSh	Arid	Steppe	Hot arid	Bhavnagar	India	72.1442	21.7493	3												SWE	0	Foliar	16	ml/L	27	3	0	g/planta	100.4	3.1	0.0308765	84.1	7.3	0.0308765	Absolute			Water-Based Extractions	Powder
109ScopusVAGHELA	VAGHELA	10.1016/j.algal.2023.102969	667	2023	Field	Solanum lycopersicum L	Field crops	600	Vegetables and melons	BSh	Arid	Steppe	Hot arid	Bhavnagar	India	72.1442	21.7493	3												SWE	0	Foliar	16	ml/L	27	3	0	g/planta	98.6	2.7	0.0273834	77	1.2	0.0273834	Absolute			Water-Based Extractions	Powder
109ScopusVAGHELA	VAGHELA	10.1016/j.algal.2023.102969	668	2023	Field	Solanum lycopersicum L	Field crops	600	Vegetables and melons	BSh	Arid	Steppe	Hot arid	Bhavnagar	India	72.1442	21.7493	3												SWE	0	Foliar	16	ml/L	27	3	0	g/planta	98.6	2.7	0.0273834	77	1.2	0.0273834	Absolute			Water-Based Extractions	Powder
109ScopusVAGHELA	VAGHELA	10.1016/j.algal.2023.102969	669	2023	Field	Solanum lycopersicum L	Field crops	600	Vegetables and melons	BSh	Arid	Steppe	Hot arid	Bhavnagar	India	72.1442	21.7493	3												SWE	0	Foliar	8	ml/L	27	3	0	g/planta	210.2	10.1	0.0480495	160.6	7	0.0480495	Absolute			Water-Based Extractions	Powder
109ScopusVAGHELA	VAGHELA	10.1016/j.algal.2023.102969	670	2023	Field	Solanum lycopersicum L	Field crops	600	Vegetables and melons	BSh	Arid	Steppe	Hot arid	Bhavnagar	India	72.1442	21.7493	3												SWE	0	Foliar	16	ml/L	27	3	0	g/planta	100.4	4.4	0.0438247	76.6	3.7	0.0438247	Absolute			Water-Based Extractions	Powder
109ScopusVAGHELA	VAGHELA	10.1016/j.algal.2023.102969	671	2023	Field	Solanum lycopersicum L	Field crops	600	Vegetables and melons	BSh	Arid	Steppe	Hot arid	Bhavnagar	India	72.1442	21.7493	3												SWE	0	Foliar	16	ml/L	27	3	0	g/planta	100.6	4.1	0.0407555	76.6	3.7	0.0407555	Absolute			Water-Based Extractions	Powder
109ScopusVAGHELA	VAGHELA	10.1016/j.algal.2023.102969	672	2023	Field	Solanum lycopersicum L	Field crops	600	Vegetables and melons	BSh	Arid	Steppe	Hot arid	Bhavnagar	India	72.1442	21.7493	3												SWE	0	Foliar	16	ml/L	27	3	0	g/planta	111.1	9.4	0.0846085	81.4	8.7	0.0846085	Absolute			Water-Based Extractions	Powder
109ScopusVAGHELA	VAGHELA	10.1016/j.algal.2023.102969	673	2023	Field	Solanum lycopersicum L	Field crops	600	Vegetables and melons	BSh	Arid	Steppe	Hot arid	Bhavnagar	India	72.1442	21.7493	3												SWE	0	Foliar	6.4	ml/L	27	3	0	g/planta	171.4	6.1	0.0355893	83.9	3.6	0.0355893	Absolute			Water-Based Extractions	Powder
109ScopusVAGHELA	VAGHELA	10.1016/j.algal.2023.102969	674	2023	Field	Solanum lycopersicum L	Field crops	600	Vegetables and melons	BSh	Arid	Steppe	Hot arid	Bhavnagar	India	72.1442	21.7493	3												SWE	0	Foliar	16	ml/L	27	3	0	g/planta	211.4	9.6	0.0454115	97	1.2	0.0454115	Absolute			Water-Based Extractions	Powder
109ScopusVAGHELA	VAGHELA	10.1016/j.algal.2023.102969	675	2023	Field	Solanum lycopersicum L	Field crops	600	Vegetables and melons	BSh	Arid	Steppe	Hot arid	Bhavnagar	India	72.1442	21.7493	3												SWE	0	Foliar	16	ml/L	27	3	0	g/planta	214.1	13.7	0.0639888	97.1	1.2	0.0639888	Absolute			Water-Based Extractions	Powder
109ScopusVAGHELA	VAGHELA	10.1016/j.algal.2023.102969	676	2023	Field	Solanum lycopersicum L	Field crops	600	Vegetables and melons	BSh	Arid	Steppe	Hot arid	Bhavnagar	India	72.1442	21.7493	3												SWE	0	Foliar	3.2	ml/L	27	3	0	g/planta	174.1	10.7	0.0614589	76.6	3.7	0.0614589	Absolute			Water-Based Extractions	Powder
111ScopusMAZEPA	MAZEPA	10.1016/j.algal.2021.102434	677	2021	Indoor	Solanum lycopersicum L	Field crops	600	Vegetables and melons	Cfb	Warm temperate	Fully humid	Warm summer	Curitiba	Brazil	-49.2317	-25.4466	4												SWE	0	Foliar	0.8	g/L	7	2	0	g/planta	0.39	0.031	0.0794872	1.29	0.169	0.0794872	Absolute			Water-Based Extractions	Powder
111ScopusMAZEPA	MAZEPA	10.1016/j.algal.2021.102434	678	2021	Indoor	Solanum lycopersicum L	Field crops	600	Vegetables and melons	Cfb	Warm temperate	Fully humid	Warm summer	Curitiba	Brazil	-49.2317	-25.4466	4												SWE	0	Foliar	0.2	g/L	7	2	0	g/planta	1.64	0.157	0.0957317	1.29	0.169	0.0957317	Absolute			Water-Based Extractions	Powder
111ScopusMAZEPA	MAZEPA	10.1016/j.algal.2021.102434	679	2021	Indoor	Solanum lycopersicum L	Field crops	600	Vegetables and melons	Cfb	Warm temperate	Fully humid	Warm summer	Curitiba	Brazil	-49.2317	-25.4466	4												SWE	0	Foliar	0.4	g/L	7	2	0	g/planta	2.21	0.073	0.0330317	1.29	0.169	0.0330317	Absolute			Water-Based Extractions	Powder
111ScopusMAZEPA	MAZEPA	10.1016/j.algal.2021.102434	680	2021	Indoor	Solanum lycopersicum L	Field crops	600	Vegetables and melons	Cfb	Warm temperate	Fully humid	Warm summer	Curitiba	Brazil	-49.2317	-25.4466	4												SWE	0	Foliar	0.6	g/L	7	2	0	g/planta	2.59	0.156	0.0602317	1.29	0.169	0.0602317	Absolute			Water-Based Extractions	Powder
111ScopusMAZEPA	MAZEPA	10.1016/j.algal.2021.102434	681	2021	Indoor	Solanum lycopersicum L	Field crops	600	Vegetables and melons	Cfb	Warm temperate	Fully humid	Warm summer	Curitiba	Brazil	-49.2317	-25.4466	4												SWE	0	Foliar	1	g/L	7	2	0	g/planta	4.59	0.37	0.08061	1.29	0.169	0.08061	Absolute			Water-Based Extractions	Powder
112ScopusTRIVEDI	TRIVEDI	10.1016/j.algal.2018.08.027	682	2018	Indoor	Zea mays L.	Field crops	200	Cereals	BSh	Arid	Steppe	Hot arid	Bhavnagar	India	72.0839	21.4457	8	6.59	Very low	384	Optimal	0.224	Nonsaline	7.88	Moderately alkaline				SWE	0	Foliar	40	mL/L	0	1	1	g/planta	11.8	2.6	0.220339	12.7	3.7	0.220339	Absolute			Water-Based Extractions	Liquid
112ScopusTRIVEDI	TRIVEDI	10.1016/j.algal.2018.08.027	683	2018	Indoor	Zea mays L.	Field crops	200	Cereals	BSh	Arid	Steppe	Hot arid	Bhavnagar	India	72.0839	21.4457	5	6.59	Very low	384	Optimal	0.224	Nonsaline	7.88	Moderately alkaline				SWE	0	Foliar	40	mL/L	0	1	1	g/planta	50.6	3.4	0.0671937	46.3	5.9	0.0671937	Absolute			Water-Based Extractions	Liquid
112ScopusTRIVEDI	TRIVEDI	10.1016/j.algal.2018.08.027	684	2018	Indoor	Zea mays L.	Field crops	200	Cereals	BSh	Arid	Steppe	Hot arid	Bhavnagar	India	72.0839	21.4457	5	6.59	Very low	384	Optimal	0.224	Nonsaline	7.88	Moderately alkaline				SWE	0	Foliar	40	mL/L	0	1	1	g/planta	67.3	5.2	0.077266	56.9	5.8	0.077266	Absolute			Water-Based Extractions	Liquid
112ScopusTRIVEDI	TRIVEDI	10.1016/j.algal.2018.08.027	685	2018	Indoor	Zea mays L.	Field crops	200	Cereals	BSh	Arid	Steppe	Hot arid	Bhavnagar	India	72.0839	21.4457	8	6.59	Very low	384	Optimal	0.224	Nonsaline	7.88	Moderately alkaline				SWE	0	Foliar	40	mL/L	0	1	1	g/planta	54.2	7.2	0.132841	40.9	7.4	0.132841	Absolute			Water-Based Extractions	Liquid
114ScopusMICHALAK	MICHALAK	10.1007/s12649-016-9738-3	686	2017	Indoor	Lepidium sativum	Field crops	600	Vegetables and melons	Cfb	Warm temperate	Fully humid	Warm summer	Wrocław	Poland	17.0616	51.1078	4												SWE	0	Foliar	2	mL/L	0	1	1	g/planta	0.063	0.003	0.047619	0.061	0.001	0.047619	Absolute			Water-Based Extractions	Liquid
114ScopusMICHALAK	MICHALAK	10.1007/s12649-016-9738-3	687	2017	Indoor	Lepidium sativum	Field crops	600	Vegetables and melons	Cfb	Warm temperate	Fully humid	Warm summer	Wrocław	Poland	17.0616	51.1078	4												SWE	0	Foliar	2	mL/L	0	1	1	g/planta	0.333	0.023	0.0690691	0.306	0.026	0.0690691	Absolute			Water-Based Extractions	Liquid
115ScopusGOYAL	GOYAL	10.1007/s12633-023-02376-9	688	2023	Field	Brassica juncea L.	Field crops	200	Oilseed	Cwa	Warm temperate	Winter dry	Hot summer	Hisar	India	75.7039	29.1427	3												Privid	1	Foliar	3	mL/L	10	2	0	g/planta	25.45	0.317	0.0124558	23.3	0.751	0.0124558	Absolute			Acid Hydrolysis	Liquid
115ScopusGOYAL	GOYAL	10.1007/s12633-023-02376-9	689	2023	Field	Brassica juncea L.	Field crops	200	Oilseed	Cwa	Warm temperate	Winter dry	Hot summer	Hisar	India	75.7039	29.1427	3												Privid	1	Foliar	5	mL/L	10	2	0	g/planta	26.95	0.606	0.0224861	23.3	0.751	0.0224861	Absolute			Acid Hydrolysis	Liquid
115ScopusGOYAL	GOYAL	10.1007/s12633-023-02376-9	690	2023	Field	Brassica juncea L.	Field crops	200	Oilseed	Cwa	Warm temperate	Winter dry	Hot summer	Hisar	India	75.7039	29.1427	3												Privid	1	Foliar	3	mL/L	10	2	0	g/planta	18.86	0.145	0.00768823	16	1.002	0.00768823	Absolute			Acid Hydrolysis	Liquid
115ScopusGOYAL	GOYAL	10.1007/s12633-023-02376-9	691	2023	Field	Brassica juncea L.	Field crops	200	Oilseed	Cwa	Warm temperate	Winter dry	Hot summer	Hisar	India	75.7039	29.1427	3												Privid	1	Foliar	5	mL/L	10	2	0	g/planta	19.33	0.933	0.0482669	16	1.002	0.0482669	Absolute			Acid Hydrolysis	Liquid
116ScopusAHMED	AHMED	10.1007/s12633-022-02180-x	692	2022	Indoor	Solanum lycopersicum L	Field crops	600	Vegetables and melons	Cfa	Warm temperate	Fully humid	Hot summer	Klong Luang - Pathum Thani	Thailand	100.609	14.8842	4							5.2	Moderately acid	Clay	0.025		Amino Seaweed	1	Drench	1.25	mL/L	8	6	0	g/planta	666.1	20.27	0.0304309	423.5	6.76	0.0304309	Absolute			Water-Based Extractions	Powder
116ScopusAHMED	AHMED	10.1007/s12633-022-02180-x	693	2022	Indoor	Solanum lycopersicum L	Field crops	600	Vegetables and melons	Cfa	Warm temperate	Fully humid	Hot summer	Klong Luang - Pathum Thani	Thailand	100.609	14.8842	4							5.2	Moderately acid	Clay	0.025		Amino Seaweed	1	Drench	2.5	mL/L	8	6	0	g/planta	726.4	26.06	0.0358756	423.5	6.76	0.0358756	Absolute			Water-Based Extractions	Powder
116ScopusAHMED	AHMED	10.1007/s12633-022-02180-x	694	2022	Indoor	Solanum lycopersicum L	Field crops	600	Vegetables and melons	Cfa	Warm temperate	Fully humid	Hot summer	Klong Luang - Pathum Thani	Thailand	100.609	14.8842	4							5.2	Moderately acid	Clay	0.025		Amino Seaweed	1	Drench	3.75	mL/L	8	6	0	g/planta	786	7.58	0.00964377	423.5	6.76	0.00964377	Absolute			Water-Based Extractions	Powder
116ScopusAHMED	AHMED	10.1007/s12633-022-02180-x	695	2022	Indoor	Solanum lycopersicum L	Field crops	600	Vegetables and melons	Cfa	Warm temperate	Fully humid	Hot summer	Klong Luang - Pathum Thani	Thailand	100.609	14.8842	4							5.2	Moderately acid	Clay	0.025		Amino Seaweed	1	Drench	1.25	mL/L	8	6	0	g/planta	474.6	31.91	0.0672356	246	7.14	0.0672356	Absolute			Water-Based Extractions	Powder
116ScopusAHMED	AHMED	10.1007/s12633-022-02180-x	696	2022	Indoor	Solanum lycopersicum L	Field crops	600	Vegetables and melons	Cfa	Warm temperate	Fully humid	Hot summer	Klong Luang - Pathum Thani	Thailand	100.609	14.8842	4							5.2	Moderately acid	Clay	0.025		Amino Seaweed	1	Drench	2.5	mL/L	8	6	0	g/planta	574.6	19.72	0.0343195	246	7.14	0.0343195	Absolute			Water-Based Extractions	Powder
116ScopusAHMED	AHMED	10.1007/s12633-022-02180-x	697	2022	Indoor	Solanum lycopersicum L	Field crops	600	Vegetables and melons	Cfa	Warm temperate	Fully humid	Hot summer	Klong Luang - Pathum Thani	Thailand	100.609	14.8842	4							5.2	Moderately acid	Clay	0.025		Amino Seaweed	1	Drench	5	mL/L	8	6	0	g/planta	991.8	49.92	0.0503327	423.5	6.76	0.0503327	Absolute			Water-Based Extractions	Powder
116ScopusAHMED	AHMED	10.1007/s12633-022-02180-x	698	2022	Indoor	Solanum lycopersicum L	Field crops	600	Vegetables and melons	Cfa	Warm temperate	Fully humid	Hot summer	Klong Luang - Pathum Thani	Thailand	100.609	14.8842	4							5.2	Moderately acid	Clay	0.025		Amino Seaweed	1	Drench	3.75	mL/L	8	6	0	g/planta	633.4	22.84	0.0360594	246	7.14	0.0360594	Absolute			Water-Based Extractions	Powder
116ScopusAHMED	AHMED	10.1007/s12633-022-02180-x	699	2022	Indoor	Solanum lycopersicum L	Field crops	600	Vegetables and melons	Cfa	Warm temperate	Fully humid	Hot summer	Klong Luang - Pathum Thani	Thailand	100.609	14.8842	4							5.2	Moderately acid	Clay	0.025		Amino Seaweed	1	Drench	5	mL/L	8	6	0	g/planta	830.3	18.03	0.021715	246	7.14	0.021715	Absolute			Water-Based Extractions	Powder
116ScopusAHMED	AHMED	10.1007/s12633-022-02180-x	700	2022	Indoor	Solanum lycopersicum L	Field crops	600	Vegetables and melons	Cfa	Warm temperate	Fully humid	Hot summer	Klong Luang - Pathum Thani	Thailand	100.609	14.8842	4							5.2	Moderately acid	Clay	0.025		Amino Seaweed	1	Drench	1.25	mL/L	8	6	0	g/planta	315.3	25.87	0.0820488	84.7	3.86	0.0820488	Absolute			Water-Based Extractions	Powder
116ScopusAHMED	AHMED	10.1007/s12633-022-02180-x	701	2022	Indoor	Solanum lycopersicum L	Field crops	600	Vegetables and melons	Cfa	Warm temperate	Fully humid	Hot summer	Klong Luang - Pathum Thani	Thailand	100.609	14.8842	4							5.2	Moderately acid	Clay	0.025		Amino Seaweed	1	Drench	2.5	mL/L	8	6	0	g/planta	363.4	18.22	0.0501376	84.7	3.86	0.0501376	Absolute			Water-Based Extractions	Powder
116ScopusAHMED	AHMED	10.1007/s12633-022-02180-x	702	2022	Indoor	Solanum lycopersicum L	Field crops	600	Vegetables and melons	Cfa	Warm temperate	Fully humid	Hot summer	Klong Luang - Pathum Thani	Thailand	100.609	14.8842	4							5.2	Moderately acid	Clay	0.025		Amino Seaweed	1	Drench	3.75	mL/L	8	6	0	g/planta	446.3	12.88	0.0288595	84.7	3.86	0.0288595	Absolute			Water-Based Extractions	Powder
116ScopusAHMED	AHMED	10.1007/s12633-022-02180-x	703	2022	Indoor	Solanum lycopersicum L	Field crops	600	Vegetables and melons	Cfa	Warm temperate	Fully humid	Hot summer	Klong Luang - Pathum Thani	Thailand	100.609	14.8842	4							5.2	Moderately acid	Clay	0.025		Amino Seaweed	1	Drench	5	mL/L	8	6	0	g/planta	504.4	17.54	0.034774	84.7	3.86	0.034774	Absolute			Water-Based Extractions	Powder
117ScopusALI	ALI	10.1007/s12600-022-01035-w	704	2023	Indoor	Capsicum annuum L.	Field crops	600	Vegetables and melons	Am	Equatorial	Monsonal		St. Augustine	Trinidad and Tobago	-61.4	10.6424	3												SWE	0	Program	5	mL/L	14	3	0	lb/planta	2.506	0.376	0.15004	2.6	0.239	0.15004	Absolute			Water-Based Extractions	Liquid
117ScopusALI	ALI	10.1007/s12600-022-01035-w	705	2023	Indoor	Capsicum annuum L.	Field crops	600	Vegetables and melons	Am	Equatorial	Monsonal		St. Augustine	Trinidad and Tobago	-61.4	10.6424	3												SWE	0	Program	5	mL/L	14	3	0	lb/planta	2.601	0.165	0.0634371	2.6	0.239	0.0634371	Absolute			Water-Based Extractions	Liquid
117ScopusALI	ALI	10.1007/s12600-022-01035-w	706	2023	Indoor	Solanum lycopersicum L	Field crops	600	Vegetables and melons	Am	Equatorial	Monsonal		St. Augustine	Trinidad and Tobago	-61.4	10.6424	3												SWE	0	Program	5	mL/L	14	3	0	lb/planta	2.411	0.113	0.0468685	2.407	0.29	0.0468685	Absolute			Water-Based Extractions	Liquid
117ScopusALI	ALI	10.1007/s12600-022-01035-w	707	2023	Indoor	Capsicum annuum L.	Field crops	600	Vegetables and melons	Am	Equatorial	Monsonal		St. Augustine	Trinidad and Tobago	-61.4	10.6424	3												SWE	0	Program	5	mL/L	14	3	0	lb/planta	2.702	0.079	0.0292376	2.6	0.239	0.0292376	Absolute			Water-Based Extractions	Liquid
117ScopusALI	ALI	10.1007/s12600-022-01035-w	708	2023	Indoor	Solanum lycopersicum L	Field crops	600	Vegetables and melons	Am	Equatorial	Monsonal		St. Augustine	Trinidad and Tobago	-61.4	10.6424	3												SWE	0	Program	5	mL/L	14	3	0	lb/planta	2.509	0.494	0.196891	2.407	0.29	0.196891	Absolute			Water-Based Extractions	Liquid
117ScopusALI	ALI	10.1007/s12600-022-01035-w	709	2023	Indoor	Capsicum annuum L.	Field crops	600	Vegetables and melons	Am	Equatorial	Monsonal		St. Augustine	Trinidad and Tobago	-61.4	10.6424	3												SWE	0	Program	5	mL/L	14	3	0	lb/planta	2.805	0.143	0.0509804	2.6	0.239	0.0509804	Absolute			Water-Based Extractions	Liquid
117ScopusALI	ALI	10.1007/s12600-022-01035-w	710	2023	Indoor	Solanum lycopersicum L	Field crops	600	Vegetables and melons	Am	Equatorial	Monsonal		St. Augustine	Trinidad and Tobago	-61.4	10.6424	3												SWE	0	Program	5	mL/L	14	3	0	lb/planta	2.605	0.196	0.0752399	2.407	0.29	0.0752399	Absolute			Water-Based Extractions	Liquid
117ScopusALI	ALI	10.1007/s12600-022-01035-w	711	2023	Indoor	Capsicum annuum L.	Field crops	600	Vegetables and melons	Am	Equatorial	Monsonal		St. Augustine	Trinidad and Tobago	-61.4	10.6424	3												SWE	0	Program	5	mL/L	14	3	0	lb/planta	2.901	0.058	0.0199931	2.6	0.239	0.0199931	Absolute			Water-Based Extractions	Liquid
117ScopusALI	ALI	10.1007/s12600-022-01035-w	712	2023	Indoor	Solanum lycopersicum L	Field crops	600	Vegetables and melons	Am	Equatorial	Monsonal		St. Augustine	Trinidad and Tobago	-61.4	10.6424	3												SWE	0	Program	5	mL/L	14	3	0	lb/planta	2.905	0.093	0.0320138	2.407	0.29	0.0320138	Absolute			Water-Based Extractions	Liquid
117ScopusALI	ALI	10.1007/s12600-022-01035-w	713	2023	Indoor	Solanum lycopersicum L	Field crops	600	Vegetables and melons	Am	Equatorial	Monsonal		St. Augustine	Trinidad and Tobago	-61.4	10.6424	3												SWE	0	Program	5	mL/L	14	3	0	lb/planta	3.108	0.17	0.0546976	2.407	0.29	0.0546976	Absolute			Water-Based Extractions	Liquid
117ScopusALI	ALI	10.1007/s12600-022-01035-w	714	2023	Indoor	Capsicum annuum L.	Field crops	600	Vegetables and melons	Am	Equatorial	Monsonal		St. Augustine	Trinidad and Tobago	-61.4	10.6424	3												SWE	0	Program	5	mL/L	14	3	0	lb/planta	2.506	0.376	0.15004	1.694	0.086	0.15004	Absolute			Water-Based Extractions	Liquid
117ScopusALI	ALI	10.1007/s12600-022-01035-w	715	2023	Indoor	Capsicum annuum L.	Field crops	600	Vegetables and melons	Am	Equatorial	Monsonal		St. Augustine	Trinidad and Tobago	-61.4	10.6424	3												SWE	0	Program	5	mL/L	14	3	0	lb/planta	2.601	0.165	0.0634371	1.694	0.086	0.0634371	Absolute			Water-Based Extractions	Liquid
117ScopusALI	ALI	10.1007/s12600-022-01035-w	716	2023	Indoor	Capsicum annuum L.	Field crops	600	Vegetables and melons	Am	Equatorial	Monsonal		St. Augustine	Trinidad and Tobago	-61.4	10.6424	3												SWE	0	Program	5	mL/L	14	3	0	lb/planta	2.702	0.079	0.0292376	1.694	0.086	0.0292376	Absolute			Water-Based Extractions	Liquid
117ScopusALI	ALI	10.1007/s12600-022-01035-w	717	2023	Indoor	Capsicum annuum L.	Field crops	600	Vegetables and melons	Am	Equatorial	Monsonal		St. Augustine	Trinidad and Tobago	-61.4	10.6424	3												SWE	0	Program	5	mL/L	14	3	0	lb/planta	2.805	0.143	0.0509804	1.694	0.086	0.0509804	Absolute			Water-Based Extractions	Liquid
117ScopusALI	ALI	10.1007/s12600-022-01035-w	718	2023	Indoor	Capsicum annuum L.	Field crops	600	Vegetables and melons	Am	Equatorial	Monsonal		St. Augustine	Trinidad and Tobago	-61.4	10.6424	3												SWE	0	Program	5	mL/L	14	3	0	lb/planta	2.901	0.058	0.0199931	1.694	0.086	0.0199931	Absolute			Water-Based Extractions	Liquid
117ScopusALI	ALI	10.1007/s12600-022-01035-w	719	2023	Indoor	Solanum lycopersicum L	Field crops	600	Vegetables and melons	Am	Equatorial	Monsonal		St. Augustine	Trinidad and Tobago	-61.4	10.6424	3												SWE	0	Program	5	mL/L	14	3	0	lb/planta	2.411	0.113	0.0468685	1.109	0.472	0.0468685	Absolute			Water-Based Extractions	Liquid
117ScopusALI	ALI	10.1007/s12600-022-01035-w	720	2023	Indoor	Solanum lycopersicum L	Field crops	600	Vegetables and melons	Am	Equatorial	Monsonal		St. Augustine	Trinidad and Tobago	-61.4	10.6424	3												SWE	0	Program	5	mL/L	14	3	0	lb/planta	2.509	0.494	0.196891	1.109	0.472	0.196891	Absolute			Water-Based Extractions	Liquid
117ScopusALI	ALI	10.1007/s12600-022-01035-w	721	2023	Indoor	Solanum lycopersicum L	Field crops	600	Vegetables and melons	Am	Equatorial	Monsonal		St. Augustine	Trinidad and Tobago	-61.4	10.6424	3												SWE	0	Program	5	mL/L	14	3	0	lb/planta	2.605	0.196	0.0752399	1.109	0.472	0.0752399	Absolute			Water-Based Extractions	Liquid
117ScopusALI	ALI	10.1007/s12600-022-01035-w	722	2023	Indoor	Solanum lycopersicum L	Field crops	600	Vegetables and melons	Am	Equatorial	Monsonal		St. Augustine	Trinidad and Tobago	-61.4	10.6424	3												SWE	0	Program	5	mL/L	14	3	0	lb/planta	2.905	0.093	0.0320138	1.109	0.472	0.0320138	Absolute			Water-Based Extractions	Liquid
117ScopusALI	ALI	10.1007/s12600-022-01035-w	723	2023	Indoor	Solanum lycopersicum L	Field crops	600	Vegetables and melons	Am	Equatorial	Monsonal		St. Augustine	Trinidad and Tobago	-61.4	10.6424	3												SWE	0	Program	5	mL/L	14	3	0	lb/planta	3.108	0.17	0.0546976	1.109	0.472	0.0546976	Absolute			Water-Based Extractions	Liquid
118ScopusSINGH	SINGH	10.1007/s12355-022-01217-0	724	2023	Field	Saccharum officinarum	Field crops	600	Sugar crops	Cwa	Warm temperate	Winter dry	Hot summer	Lucknow	India	80.8667	26.9333	3										0.0774	High	SWE	0	Program	66.6667	ml/l	30	3	0	kg/ha	56000	3046.58	0.0544032	54300	3067.21	0.0564864	Absolute			Water-Based Extractions	Liquid
118ScopusSINGH	SINGH	10.1007/s12355-022-01217-0	725	2023	Field	Saccharum officinarum	Field crops	600	Sugar crops	Cwa	Warm temperate	Winter dry	Hot summer	Lucknow	India	80.8667	26.9333	3										0.0774	High	SWE	0	Program	2.6	ml/l	30	3	0	kg/ha	64900	3530.77	0.0544032	59900	3383.53	0.0564864	Absolute			Water-Based Extractions	Liquid
118ScopusSINGH	SINGH	10.1007/s12355-022-01217-0	726	2023	Field	Saccharum officinarum	Field crops	600	Sugar crops	Cwa	Warm temperate	Winter dry	Hot summer	Lucknow	India	80.8667	26.9333	3										0.0774	High	SWE	0	Program	66.6667	ml/l	30	3	0	kg/ha	65100	3541.65	0.0544032	59900	3383.53	0.0564864	Absolute			Water-Based Extractions	Liquid
118ScopusSINGH	SINGH	10.1007/s12355-022-01217-0	727	2023	Field	Saccharum officinarum	Field crops	600	Sugar crops	Cwa	Warm temperate	Winter dry	Hot summer	Lucknow	India	80.8667	26.9333	3										0.0774	High	SWE	0	Program	2.6	ml/l	30	3	0	kg/ha	59100	3215.23	0.0544032	54300	3067.21	0.0564864	Absolute			Water-Based Extractions	Liquid
118ScopusSINGH	SINGH	10.1007/s12355-022-01217-0	728	2023	Field	Saccharum officinarum	Field crops	600	Sugar crops	Cwa	Warm temperate	Winter dry	Hot summer	Lucknow	India	80.8667	26.9333	3										0.0774	High	SWE	0	Program	200	ml/l	30	3	0	kg/ha	59900	3258.75	0.0544032	54300	3067.21	0.0564864	Absolute			Water-Based Extractions	Liquid
118ScopusSINGH	SINGH	10.1007/s12355-022-01217-0	729	2023	Field	Saccharum officinarum	Field crops	600	Sugar crops	Cwa	Warm temperate	Winter dry	Hot summer	Lucknow	India	80.8667	26.9333	3										0.0774	High	SWE	0	Program	133.333	ml/l	30	3	0	kg/ha	60000	3264.19	0.0544032	54300	3067.21	0.0564864	Absolute			Water-Based Extractions	Liquid
118ScopusSINGH	SINGH	10.1007/s12355-022-01217-0	730	2023	Field	Saccharum officinarum	Field crops	600	Sugar crops	Cwa	Warm temperate	Winter dry	Hot summer	Lucknow	India	80.8667	26.9333	3										0.0774	High	SWE	0	Program	200	ml/l	30	3	0	kg/ha	66400	3612.37	0.0544032	59900	3383.53	0.0564864	Absolute			Water-Based Extractions	Liquid
118ScopusSINGH	SINGH	10.1007/s12355-022-01217-0	731	2023	Field	Saccharum officinarum	Field crops	600	Sugar crops	Cwa	Warm temperate	Winter dry	Hot summer	Lucknow	India	80.8667	26.9333	3										0.0774	High	SWE	0	Program	133.333	ml/l	30	3	0	kg/ha	66100	3596.05	0.0544032	59300	3349.64	0.0564864	Absolute			Water-Based Extractions	Liquid
120ScopusRANA	RANA	10.1007/s11738-023-03602-y	732	2023	Field	Fragaria x ananassa	Trees and Bushes	1000	Fruit and nuts	Cwa	Warm temperate	Winter dry	Hot summer	Nauni-Solan	India	76,1833	30.85	3												Agrogain	1	Foliar	0.75	mL/L	0	1	1	g/planta	497.12	19.14	0.0385018	437.57	16.84	0.0385018	Absolute			Water-Based Extractions	Liquid
120ScopusRANA	RANA	10.1007/s11738-023-03602-y	733	2023	Field	Fragaria x ananassa	Trees and Bushes	1000	Fruit and nuts	Cwa	Warm temperate	Winter dry	Hot summer	Nauni-Solan	India	76,1833	30.85	3												Agrogain	1	Foliar	1.25	mL/L	0	1	1	g/planta	467.56	53.99	0.115472	399.59	46.14	0.115472	Absolute			Water-Based Extractions	Liquid
120ScopusRANA	RANA	10.1007/s11738-023-03602-y	734	2023	Field	Fragaria x ananassa	Trees and Bushes	1000	Fruit and nuts	Cwa	Warm temperate	Winter dry	Hot summer	Nauni-Solan	India	76,1833	30.85	3												Agrogain	1	Foliar	0.75	mL/L	0	1	1	g/planta	470.4	54.32	0.115476	399.59	46.14	0.115476	Absolute			Water-Based Extractions	Liquid
120ScopusRANA	RANA	10.1007/s11738-023-03602-y	735	2023	Field	Fragaria x ananassa	Trees and Bushes	1000	Fruit and nuts	Cwa	Warm temperate	Winter dry	Hot summer	Nauni-Solan	India	76,1833	30.85	3												Agrogain	1	Foliar	0.75	mL/L	0	1	1	g/planta	346.98	18.21	0.0524814	288.12	15.12	0.0524814	Absolute			Water-Based Extractions	Liquid
120ScopusRANA	RANA	10.1007/s11738-023-03602-y	736	2023	Field	Fragaria x ananassa	Trees and Bushes	1000	Fruit and nuts	Cwa	Warm temperate	Winter dry	Hot summer	Nauni-Solan	India	76,1833	30.85	3												Agrogain	1	Foliar	1	mL/L	0	1	1	g/planta	484.1	55.9	0.115472	399.59	46.14	0.115472	Absolute			Water-Based Extractions	Liquid
120ScopusRANA	RANA	10.1007/s11738-023-03602-y	737	2023	Field	Fragaria x ananassa	Trees and Bushes	1000	Fruit and nuts	Cwa	Warm temperate	Winter dry	Hot summer	Nauni-Solan	India	76,1833	30.85	3												Agrogain	1	Foliar	0.75	mL/L	0	1	1	g/planta	530.76	20.43	0.038492	437.57	16.84	0.038492	Absolute			Water-Based Extractions	Liquid
120ScopusRANA	RANA	10.1007/s11738-023-03602-y	738	2023	Field	Fragaria x ananassa	Trees and Bushes	1000	Fruit and nuts	Cwa	Warm temperate	Winter dry	Hot summer	Nauni-Solan	India	76,1833	30.85	3												Agrogain	1	Foliar	0.75	mL/L	0	1	1	g/planta	350.35	18.39	0.0524904	288.12	15.12	0.0524904	Absolute			Water-Based Extractions	Liquid
120ScopusRANA	RANA	10.1007/s11738-023-03602-y	739	2023	Field	Fragaria x ananassa	Trees and Bushes	1000	Fruit and nuts	Cwa	Warm temperate	Winter dry	Hot summer	Nauni-Solan	India	76,1833	30.85	3												Agrogain	1	Foliar	0.75	mL/L	2	2	0	g/planta	352.47	18.5	0.0524867	288.12	15.12	0.0524867	Absolute			Water-Based Extractions	Liquid
120ScopusRANA	RANA	10.1007/s11738-023-03602-y	740	2023	Field	Fragaria x ananassa	Trees and Bushes	1000	Fruit and nuts	Cwa	Warm temperate	Winter dry	Hot summer	Nauni-Solan	India	76,1833	30.85	3												Agrogain	1	Foliar	0.75	mL/L	0	1	1	g/planta	498.86	31.89	0.0639258	399.59	46.14	0.0639258	Absolute			Water-Based Extractions	Liquid
120ScopusRANA	RANA	10.1007/s11738-023-03602-y	741	2023	Field	Fragaria x ananassa	Trees and Bushes	1000	Fruit and nuts	Cwa	Warm temperate	Winter dry	Hot summer	Nauni-Solan	India	76,1833	30.85	3												Agrogain	1	Foliar	1.25	mL/L	0	1	1	g/planta	363.07	19.06	0.0524968	288.12	15.12	0.0524968	Absolute			Water-Based Extractions	Liquid
120ScopusRANA	RANA	10.1007/s11738-023-03602-y	742	2023	Field	Fragaria x ananassa	Trees and Bushes	1000	Fruit and nuts	Cwa	Warm temperate	Winter dry	Hot summer	Nauni-Solan	India	76,1833	30.85	3												Agrogain	1	Foliar	1	mL/L	0	1	1	g/planta	367.84	19.31	0.0524957	288.12	15.12	0.0524957	Absolute			Water-Based Extractions	Liquid
120ScopusRANA	RANA	10.1007/s11738-023-03602-y	743	2023	Field	Fragaria x ananassa	Trees and Bushes	1000	Fruit and nuts	Cwa	Warm temperate	Winter dry	Hot summer	Nauni-Solan	India	76,1833	30.85	3												Agrogain	1	Foliar	1.25	mL/L	0	1	1	g/planta	376.96	19.79	0.0524989	288.12	15.12	0.0524989	Absolute			Water-Based Extractions	Liquid
120ScopusRANA	RANA	10.1007/s11738-023-03602-y	744	2023	Field	Fragaria x ananassa	Trees and Bushes	1000	Fruit and nuts	Cwa	Warm temperate	Winter dry	Hot summer	Nauni-Solan	India	76,1833	30.85	3												Agrogain	1	Foliar	1	mL/L	2	2	0	g/planta	386.76	20.3	0.0524873	288.12	15.12	0.0524873	Absolute			Water-Based Extractions	Liquid
120ScopusRANA	RANA	10.1007/s11738-023-03602-y	745	2023	Field	Fragaria x ananassa	Trees and Bushes	1000	Fruit and nuts	Cwa	Warm temperate	Winter dry	Hot summer	Nauni-Solan	India	76,1833	30.85	3												Agrogain	1	Foliar	1.25	mL/L	0	1	1	g/planta	542.84	49.56	0.0912976	399.59	46.14	0.0912976	Absolute			Water-Based Extractions	Liquid
120ScopusRANA	RANA	10.1007/s11738-023-03602-y	746	2023	Field	Fragaria x ananassa	Trees and Bushes	1000	Fruit and nuts	Cwa	Warm temperate	Winter dry	Hot summer	Nauni-Solan	India	76,1833	30.85	3												Agrogain	1	Foliar	1	mL/L	0	1	1	g/planta	401.14	21.06	0.0525004	288.12	15.12	0.0525004	Absolute			Water-Based Extractions	Liquid
120ScopusRANA	RANA	10.1007/s11738-023-03602-y	747	2023	Field	Fragaria x ananassa	Trees and Bushes	1000	Fruit and nuts	Cwa	Warm temperate	Winter dry	Hot summer	Nauni-Solan	India	76,1833	30.85	3												Agrogain	1	Foliar	1.25	mL/L	0	1	1	g/planta	613.85	23.53	0.0383318	437.57	16.84	0.0383318	Absolute			Water-Based Extractions	Liquid
120ScopusRANA	RANA	10.1007/s11738-023-03602-y	748	2023	Field	Fragaria x ananassa	Trees and Bushes	1000	Fruit and nuts	Cwa	Warm temperate	Winter dry	Hot summer	Nauni-Solan	India	76,1833	30.85	3												Agrogain	1	Foliar	0.75	mL/L	2	2	0	g/planta	565.38	50.42	0.089179	399.59	46.14	0.089179	Absolute			Water-Based Extractions	Liquid
120ScopusRANA	RANA	10.1007/s11738-023-03602-y	749	2023	Field	Fragaria x ananassa	Trees and Bushes	1000	Fruit and nuts	Cwa	Warm temperate	Winter dry	Hot summer	Nauni-Solan	India	76,1833	30.85	3												Agrogain	1	Foliar	1	mL/L	0	1	1	g/planta	571.01	39.33	0.068878	399.59	46.14	0.068878	Absolute			Water-Based Extractions	Liquid
120ScopusRANA	RANA	10.1007/s11738-023-03602-y	750	2023	Field	Fragaria x ananassa	Trees and Bushes	1000	Fruit and nuts	Cwa	Warm temperate	Winter dry	Hot summer	Nauni-Solan	India	76,1833	30.85	3												Agrogain	1	Foliar	0.75	mL/L	2	2	0	g/planta	626.03	24.1	0.0384966	437.57	16.84	0.0384966	Absolute			Water-Based Extractions	Liquid
120ScopusRANA	RANA	10.1007/s11738-023-03602-y	751	2023	Field	Fragaria x ananassa	Trees and Bushes	1000	Fruit and nuts	Cwa	Warm temperate	Winter dry	Hot summer	Nauni-Solan	India	76,1833	30.85	3												Agrogain	1	Foliar	1.25	mL/L	2	2	0	g/planta	412.58	21.6	0.0523535	288.12	15.12	0.0523535	Absolute			Water-Based Extractions	Liquid
120ScopusRANA	RANA	10.1007/s11738-023-03602-y	752	2023	Field	Fragaria x ananassa	Trees and Bushes	1000	Fruit and nuts	Cwa	Warm temperate	Winter dry	Hot summer	Nauni-Solan	India	76,1833	30.85	3												Agrogain	1	Foliar	1	mL/L	0	1	1	g/planta	637.54	24.54	0.0384917	437.57	16.84	0.0384917	Absolute			Water-Based Extractions	Liquid
120ScopusRANA	RANA	10.1007/s11738-023-03602-y	753	2023	Field	Fragaria x ananassa	Trees and Bushes	1000	Fruit and nuts	Cwa	Warm temperate	Winter dry	Hot summer	Nauni-Solan	India	76,1833	30.85	3												Agrogain	1	Foliar	1.25	mL/L	2	2	0	g/planta	642.02	24.71	0.0384879	437.57	16.84	0.0384879	Absolute			Water-Based Extractions	Liquid
120ScopusRANA	RANA	10.1007/s11738-023-03602-y	754	2023	Field	Fragaria x ananassa	Trees and Bushes	1000	Fruit and nuts	Cwa	Warm temperate	Winter dry	Hot summer	Nauni-Solan	India	76,1833	30.85	3												Agrogain	1	Foliar	1.25	mL/L	0	1	1	g/planta	649.65	25.01	0.0384977	437.57	16.84	0.0384977	Absolute			Water-Based Extractions	Liquid
120ScopusRANA	RANA	10.1007/s11738-023-03602-y	755	2023	Field	Fragaria x ananassa	Trees and Bushes	1000	Fruit and nuts	Cwa	Warm temperate	Winter dry	Hot summer	Nauni-Solan	India	76,1833	30.85	3												Agrogain	1	Foliar	1	mL/L	0	1	1	g/planta	676.83	26.05	0.0384882	437.57	16.84	0.0384882	Absolute			Water-Based Extractions	Liquid
120ScopusRANA	RANA	10.1007/s11738-023-03602-y	756	2023	Field	Fragaria x ananassa	Trees and Bushes	1000	Fruit and nuts	Cwa	Warm temperate	Winter dry	Hot summer	Nauni-Solan	India	76,1833	30.85	3												Agrogain	1	Foliar	1	mL/L	2	2	0	g/planta	620.38	36.91	0.0594958	399.59	46.14	0.0594958	Absolute			Water-Based Extractions	Liquid
120ScopusRANA	RANA	10.1007/s11738-023-03602-y	757	2023	Field	Fragaria x ananassa	Trees and Bushes	1000	Fruit and nuts	Cwa	Warm temperate	Winter dry	Hot summer	Nauni-Solan	India	76,1833	30.85	3												Agrogain	1	Foliar	1.25	mL/L	2	2	0	g/planta	623.15	41.71	0.0669341	399.59	46.14	0.0669341	Absolute			Water-Based Extractions	Liquid
120ScopusRANA	RANA	10.1007/s11738-023-03602-y	758	2023	Field	Fragaria x ananassa	Trees and Bushes	1000	Fruit and nuts	Cwa	Warm temperate	Winter dry	Hot summer	Nauni-Solan	India	76,1833	30.85	3												Agrogain	1	Foliar	1	mL/L	2	2	0	g/planta	707.62	27.24	0.0384952	437.57	16.84	0.0384952	Absolute			Water-Based Extractions	Liquid
121ScopusALI	ALI	10.1007/s10811-023-03156-z	759	2023	Field	Solanum lycopersicum L	Field crops	600	Vegetables and melons	Aw	Equatorial	Winter dry		Valencia	Trinidad and Tobago	-61.1889	10.6493	3									Clay			Acadian	1	Foliar	5	mL/L	0	1	1	Kg/planta	119.923	12.998	0.108386	102.207	19.054	0.108386	Absolute			Alkaline Hydrolysis	Liquid
121ScopusALI	ALI	10.1007/s10811-023-03156-z	760	2023	Field	Solanum lycopersicum L	Field crops	600	Vegetables and melons	Aw	Equatorial	Winter dry		Valencia	Trinidad and Tobago	-61.1889	10.6493	3									Clay			Acadian	1	Foliar	5	mL/L	0	1	1	Kg/planta	66.788	13.073	0.195739	44.868	19.385	0.195739	Absolute			Alkaline Hydrolysis	Liquid
121ScopusALI	ALI	10.1007/s10811-023-03156-z	761	2023	Indoor	Solanum lycopersicum L	Field crops	600	Vegetables and melons	Am	Equatorial	Monsonal		University of the West Indies Augustine	Trinidad and Tobago	-61.3995	10.6425	10									Clay			Acadian	1	Foliar	5	mL/L	0	1	1	g/planta	2.063	0.254	0.123122	1.229	0.303	0.123122	Absolute			Alkaline Hydrolysis	Liquid
121ScopusALI	ALI	10.1007/s10811-023-03156-z	762	2023	Indoor	Solanum lycopersicum L	Field crops	600	Vegetables and melons	Aw	Equatorial	Winter dry		University of the West Indies Augustine	Trinidad and Tobago	-61.3995	10.6425	10									Clay			Acadian	1	Foliar	5	mL/L	0	1	1	g/planta	1.055	0.0585681	0.0555148	0.559	0.0403539	0.0721894	Absolute			Alkaline Hydrolysis	Liquid
121ScopusALI	ALI	10.1007/s10811-023-03156-z	763	2023	Indoor	Solanum lycopersicum L	Field crops	600	Vegetables and melons	Aw	Equatorial	Winter dry		University of the West Indies Augustine	Trinidad and Tobago	-61.3995	10.6425	10									Clay			Acadian	1	Foliar	5	mL/L	0	1	1	g/planta	1.911	0.599	0.313448	0.863	0.29	0.313448	Absolute			Alkaline Hydrolysis	Liquid
123ScopusVILLA	VILLA	10.1007/s10811-023-03060-6	764	2023	Field	Solanum lycopersicum L	Field crops	600	Vegetables and melons	Cfa	Warm temperate	Fully humid	Hot summer	Maringá	Brazil	-51.9519	-23.2392	10	89.86	Optimal	214.5	Optimal			6.4	Slightly acid	Clay			Acadian	1	Foliar	2	mL/L	15	5	0	kg/ha	29810	1654.9	0.0555148	23010	1661.08	0.0721894	Absolute			Alkaline Hydrolysis	Liquid
123ScopusVILLA	VILLA	10.1007/s10811-023-03060-6	765	2023	Field	Solanum lycopersicum L	Field crops	600	Vegetables and melons	Cfa	Warm temperate	Fully humid	Hot summer	Maringá	Brazil	-50.9519	-23.2392	10	89.86	Optimal	214.5	Optimal			6.4	Slightly acid	Clay			Acadian	1	Drench	2	mL/L	15	5	0	kg/ha	36310	2015.74	0.0555148	23010	1661.08	0.0721894	Absolute			Alkaline Hydrolysis	Liquid
124ScopusMATTNER	MATTNER	10.1007/s10811-023-02979-0	766	2023	Field	Fragaria x ananassa	Trees and Bushes	1000	Fruit and nuts	Cfb	Warm temperate	Fully humid	Warm summer	Coldstream	Australia	145.433	-37.6844	6					0.109	Nonsaline	6.9	Neutral				Seasol	1	Program	10	ml/l	30	7	0	g/planta	545.8	35.8186	0.065626	498.5	35.64	0.0714945	Absolute			Alkaline Hydrolysis	Liquid
124ScopusMATTNER	MATTNER	10.1007/s10811-023-02979-0	767	2023	Field	Fragaria x ananassa	Trees and Bushes	1000	Fruit and nuts	Cfb	Warm temperate	Fully humid	Warm summer	Warburton	Australia	145.638	-37.7492	8					0.087	Nonsaline	7.2	Neutral				Seasol	1	Program	10	ml/l	30	13	0	g/planta	966.7	63.4406	0.065626	872.9	62.4076	0.0714945	Absolute			Alkaline Hydrolysis	Liquid
125ScopusARIOLI	ARIOLI	10.1007/s10811-023-02933-0	768	2024	Field	Persea americana Mill.	Trees and Bushes	1000	Fruit and nuts	Cfb	Warm temperate	Fully humid	Warm summer	Ravenshoe	Australia	145.487	-17.609	1									Clay loam			Seasol	1	Fertigation	7.5	ml/l	30	12	0	Kg/planta	58.4	3.83256	0.065626	52.2	3.73201	0.0714945	Absolute			Alkaline Hydrolysis	Liquid
125ScopusARIOLI	ARIOLI	10.1007/s10811-023-02933-0	769	2024	Field	Persea americana Mill.	Trees and Bushes	1000	Fruit and nuts	Cfb	Warm temperate	Fully humid	Warm summer	Arringa	Australia	145.479	-17.209	4									Sandy clay loam			Seasol	1	Fertigation	5	ml/l	15	24	0	Kg/planta	12.8	0.840012	0.065626	10.1	0.722095	0.0714945	Absolute			Alkaline Hydrolysis	Liquid
125ScopusARIOLI	ARIOLI	10.1007/s10811-023-02933-0	770	2024	Field	Persea americana Mill.	Trees and Bushes	1000	Fruit and nuts	Cfb	Warm temperate	Fully humid	Warm summer	Arringa	Australia	145.479	-17.209	4									Sandy clay loam			Seasol	1	Fertigation	5	ml/l	15	24	0	Kg/planta	37.1	2.43472	0.065626	29.1	2.08049	0.0714945	Absolute			Alkaline Hydrolysis	Liquid
125ScopusARIOLI	ARIOLI	10.1007/s10811-023-02933-0	771	2024	Field	Persea americana Mill.	Trees and Bushes	1000	Fruit and nuts	Cfb	Warm temperate	Fully humid	Warm summer	Arringa	Australia	145.479	-17.209	4									Sandy clay loam			Seasol	1	Fertigation	5	ml/l	15	24	0	Kg/planta	17	1.11564	0.065626	12.2	0.872233	0.0714945	Absolute			Alkaline Hydrolysis	Liquid
125ScopusARIOLI	ARIOLI	10.1007/s10811-023-02933-0	772	2024	Field	Persea americana Mill.	Trees and Bushes	1000	Fruit and nuts	Cfb	Warm temperate	Fully humid	Warm summer	Arringa	Australia	145.479	-17.209	1									Sandy clay loam			Seasol	1	Fertigation	10	ml/l	30	12	0	Kg/planta	130.7	8.57731	0.065626	86.9	6.21287	0.0714945	Absolute			Alkaline Hydrolysis	Liquid
126ScopusTRIVEDI	TRIVEDI	10.1007/s10811-022-02722-1	773	2022	Indoor	Zea mays L.	Field crops	200	Cereals	BSh	Arid	Steppe	Hot arid	Bhavnagar	India	72.1442	21.7492	6	6.25	Very low	160	Optimal	0.2	Nonsaline	7.8	Moderately alkaline	Sandy loams			SWE	0	Foliar	10	mL/L	0	1	1	kg/planta	2826	180	0.0636943	2575.8	258	0.0636943	Absolute			Water-Based Extractions	Liquid
126ScopusTRIVEDI	TRIVEDI	10.1007/s10811-022-02722-1	774	2022	Indoor	Zea mays L.	Field crops	200	Cereals	BSh	Arid	Steppe	Hot arid	Bhavnagar	India	72.1442	21.7492	10	6.25	Very low	160	Optimal	0.2	Nonsaline	7.8	Moderately alkaline	Sandy loams			SWE	0	Foliar	10	mL/L	0	1	1	kg/planta	3552	240	0.0675676	3045	198	0.0675676	Absolute			Water-Based Extractions	Liquid
126ScopusTRIVEDI	TRIVEDI	10.1007/s10811-022-02722-1	775	2022	Indoor	Zea mays L.	Field crops	200	Cereals	BSh	Arid	Steppe	Hot arid	Bhavnagar	India	72.1442	21.7492	6	6.25	Very low	160	Optimal	0.2	Nonsaline	7.8	Moderately alkaline	Sandy loams			SWE	0	Foliar	10	mL/L	0	1	1	kg/planta	2134.8	102	0.0477797	1813.8	150	0.0477797	Absolute			Water-Based Extractions	Liquid
126ScopusTRIVEDI	TRIVEDI	10.1007/s10811-022-02722-1	776	2022	Indoor	Zea mays L.	Field crops	200	Cereals	BSh	Arid	Steppe	Hot arid	Bhavnagar	India	72.1442	21.7492	10	6.25	Very low	160	Optimal	0.2	Nonsaline	7.8	Moderately alkaline	Sandy loams			SWE	0	Foliar	10	mL/L	0	1	1	kg/planta	2934.6	162	0.0552034	2472	192	0.0552034	Absolute			Water-Based Extractions	Liquid
126ScopusTRIVEDI	TRIVEDI	10.1007/s10811-022-02722-1	777	2022	Indoor	Zea mays L.	Field crops	200	Cereals	BSh	Arid	Steppe	Hot arid	Bhavnagar	India	72.1442	21.7492	6	6.25	Very low	160	Optimal	0.2	Nonsaline	7.8	Moderately alkaline	Sandy loams			SWE	0	Foliar	10	mL/L	0	1	1	kg/planta	3295.2	180	0.0546249	2746.2	186	0.0546249	Absolute			Water-Based Extractions	Liquid
126ScopusTRIVEDI	TRIVEDI	10.1007/s10811-022-02722-1	778	2022	Indoor	Zea mays L.	Field crops	200	Cereals	BSh	Arid	Steppe	Hot arid	Bhavnagar	India	72.1442	21.7492	6	6.25	Very low	160	Optimal	0.2	Nonsaline	7.8	Moderately alkaline	Sandy loams			SWE	0	Foliar	10	mL/L	28	3	0	kg/planta	2152.2	132	0.0613326	1624.8	150	0.0613326	Absolute			Water-Based Extractions	Liquid
127WoSSOUSA	SOUSA	10.1007/s10811-021-02636-4	779	2022	Indoor	Hordeum vulgare L	Field crops	200	Cereals	Csb	Warm temperate	Summer dry	Warm summer	Viana do Castelo	Portugal	-8.85292	41.7167	3												SWE	0	Seed tratment	1.25	mL/L	0	1	1	g/planta	0.08	0.014	0.175	0.081	0.005	0.175	Absolute			Acid Hydrolysis	Liquid
127WoSSOUSA	SOUSA	10.1007/s10811-021-02636-4	780	2022	Indoor	Hordeum vulgare L	Field crops	200	Cereals	Csb	Warm temperate	Summer dry	Warm summer	Viana do Castelo	Portugal	-8.85292	41.7167	3												SWE	0	Seed tratment	1.25	mL/L	0	1	1	g/planta	0.153	0.018	0.117647	0.148	0.006	0.117647	Absolute			Acid Hydrolysis	Liquid
127WoSSOUSA	SOUSA	10.1007/s10811-021-02636-4	781	2022	Indoor	Hordeum vulgare L	Field crops	200	Cereals	Csb	Warm temperate	Summer dry	Warm summer	Viana do Castelo	Portugal	-8.85292	41.7167	3												SWE	0	Seed tratment	2.5	mL/L	0	1	1	g/planta	0.163	0.007	0.0429448	0.148	0.006	0.0429448	Absolute			Acid Hydrolysis	Liquid
127WoSSOUSA	SOUSA	10.1007/s10811-021-02636-4	782	2022	Indoor	Hordeum vulgare L	Field crops	200	Cereals	Csb	Warm temperate	Summer dry	Warm summer	Viana do Castelo	Portugal	-8.85292	41.7167	3												SWE	0	Seed tratment	2.5	mL/L	0	1	1	g/planta	0.093	0.009	0.0967742	0.081	0.005	0.0967742	Absolute			Acid Hydrolysis	Liquid
127WoSSOUSA	SOUSA	10.1007/s10811-021-02636-4	783	2022	Indoor	Hordeum vulgare L	Field crops	200	Cereals	Csb	Warm temperate	Summer dry	Warm summer	Viana do Castelo	Portugal	-8.85292	41.7167	3												SWE	0	Seed tratment	7.5	mL/L	0	1	1	g/planta	0.183	0.008	0.0437158	0.148	0.006	0.0437158	Absolute			Acid Hydrolysis	Liquid
127WoSSOUSA	SOUSA	10.1007/s10811-021-02636-4	784	2022	Indoor	Hordeum vulgare L	Field crops	200	Cereals	Csb	Warm temperate	Summer dry	Warm summer	Viana do Castelo	Portugal	-8.85292	41.7167	3												SWE	0	Seed tratment	5	mL/L	0	1	1	g/planta	0.113	0.005	0.0442478	0.081	0.005	0.0442478	Absolute			Acid Hydrolysis	Liquid
127WoSSOUSA	SOUSA	10.1007/s10811-021-02636-4	785	2022	Indoor	Hordeum vulgare L	Field crops	200	Cereals	Csb	Warm temperate	Summer dry	Warm summer	Viana do Castelo	Portugal	-8.85292	41.7167	3												SWE	0	Seed tratment	7.5	mL/L	0	1	1	g/planta	0.115	0.008	0.0695652	0.081	0.005	0.0695652	Absolute			Acid Hydrolysis	Liquid
127WoSSOUSA	SOUSA	10.1007/s10811-021-02636-4	786	2022	Indoor	Hordeum vulgare L	Field crops	200	Cereals	Csb	Warm temperate	Summer dry	Warm summer	Viana do Castelo	Portugal	-8.85292	41.7167	3												SWE	0	Seed tratment	5	mL/L	0	1	1	g/planta	0.215	0.016	0.0744186	0.148	0.006	0.0744186	Absolute			Acid Hydrolysis	Liquid
129ScopusARIOLI	ARIOLI	10.1007/s10811-021-02423-1	787	2022	Field	Vitis vinifera L.	Trees and Bushes	1000	Fruit and nuts	BSh	Arid	Steppe	Hot arid	Balranald	Australia	143.567	-34.6167	1												Seasol	1	Fertigation	5	ml/l	14	3	0	kg/ha	14500	951.576	0.065626	13100	936.578	0.0714945	Absolute			Alkaline Hydrolysis	Liquid
129ScopusARIOLI	ARIOLI	10.1007/s10811-021-02423-1	788	2025	Field	Vitis vinifera L.	Trees and Bushes	1000	Fruit and nuts	BSh	Arid	Steppe	Hot arid	Tharbogang	Australia	145.983	-34.25	3												Seasol	1	Fertigation	10	ml/l	14	3	0	kg/ha	7700	505.32	0.065626	6900	493.312	0.0714945	Absolute			Alkaline Hydrolysis	Liquid
129ScopusARIOLI	ARIOLI	10.1007/s10811-021-02423-1	789	2024	Field	Vitis vinifera L.	Trees and Bushes	1000	Fruit and nuts	BSh	Arid	Steppe	Hot arid	Tharbogang	Australia	145.983	-34.25	3												Seasol	1	Fertigation	10	ml/l	14	4	0	kg/ha	5500	360.943	0.065626	4900	350.323	0.0714945	Absolute			Alkaline Hydrolysis	Liquid
129ScopusARIOLI	ARIOLI	10.1007/s10811-021-02423-1	790	2021	Field	Vitis vinifera L.	Trees and Bushes	1000	Fruit and nuts	BSh	Arid	Steppe	Hot arid	Kenley	Australia	143.342	-34.8572	3												Seasol	1	Fertigation	10	ml/l	30	8	0	kg/ha	13400	879.388	0.065626	11700	836.486	0.0714945	Absolute			Alkaline Hydrolysis	Liquid
129ScopusARIOLI	ARIOLI	10.1007/s10811-021-02423-1	791	2023	Field	Vitis vinifera L.	Trees and Bushes	1000	Fruit and nuts	BSh	Arid	Steppe	Hot arid	Loxton	Australia	140.567	-34.4539	1												Seasol	1	Fertigation	5	ml/l	14	3	0	kg/ha	11800	774.386	0.065626	10000	714.945	0.0714945	Absolute			Alkaline Hydrolysis	Liquid
130ScopusSTAMATIADIS	STAMATIADIS	10.1007/s10811-021-02417-z	792	2021	Field	Triticum durum	Field crops	200	Cereals	Csa	Warm temperate	Summer dry	Hot summer	Nea Lefki	Greece	22.5144	39.525	4	7.54		312				8.1			0.0202	Medium	ANE	0	Foliar	1.87	ml/l	0	1	1	kg/ha	3278	151.98	0.0463636	3430	159.027	0.0463636	Absolute			Enzyme-Assisted Extraction	Liquid
130ScopusSTAMATIADIS	STAMATIADIS	10.1007/s10811-021-02417-z	793	2021	Field	Triticum durum	Field crops	200	Cereals	Csa	Warm temperate	Summer dry	Hot summer	Nea Lefki	Greece	22.5144	39.525	4	7.54		312				8.1			0.0202	Medium	ANE	0	Foliar	1.87	ml/l	0	1	1	kg/ha	3433	159.166	0.0463636	3430	159.027	0.0463636	Absolute			Enzyme-Assisted Extraction	Liquid
130ScopusSTAMATIADIS	STAMATIADIS	10.1007/s10811-021-02417-z	794	2021	Field	Triticum durum	Field crops	200	Cereals	Csa	Warm temperate	Summer dry	Hot summer	Nea Lefki	Greece	22.5003	39.5367	4	14.5		402				8.3			0.0167	Low	ANE	0	Foliar	1.87	ml/l	0	1	1	kg/ha	3680	170.618	0.0463636	3623	167.975	0.0463636	Absolute			Enzyme-Assisted Extraction	Liquid
130ScopusSTAMATIADIS	STAMATIADIS	10.1007/s10811-021-02417-z	795	2021	Field	Triticum durum	Field crops	200	Cereals	Csa	Warm temperate	Summer dry	Hot summer	Nea Lefki	Greece	22.5003	39.5367	4	4.5		507				7.9			0.026	High	ANE	0	Foliar	1.87	ml/l	0	1	1	kg/ha	4510	209.1	0.0463636	4433	205.53	0.0463636	Absolute			Enzyme-Assisted Extraction	Liquid
130ScopusSTAMATIADIS	STAMATIADIS	10.1007/s10811-021-02417-z	796	2021	Field	Triticum durum	Field crops	200	Cereals	Csa	Warm temperate	Summer dry	Hot summer	Nea Lefki	Greece	22.5144	39.525	4	7.54		312				8.1			0.0202	Medium	ANE	0	Foliar	1.87	ml/l	0	1	1	kg/ha	3535	163.895	0.0463636	3430	159.027	0.0463636	Absolute			Enzyme-Assisted Extraction	Liquid
130ScopusSTAMATIADIS	STAMATIADIS	10.1007/s10811-021-02417-z	797	2021	Field	Triticum durum	Field crops	200	Cereals	Csa	Warm temperate	Summer dry	Hot summer	Nea Lefki	Greece	22.5003	39.5367	4	4.5		507				7.9			0.026	High	ANE	0	Foliar	1.87	ml/l	0	1	1	kg/ha	4781	221.664	0.0463636	4433	205.53	0.0463636	Absolute			Enzyme-Assisted Extraction	Liquid
130ScopusSTAMATIADIS	STAMATIADIS	10.1007/s10811-021-02417-z	798	2021	Field	Triticum durum	Field crops	200	Cereals	Csa	Warm temperate	Summer dry	Hot summer	Nea Lefki	Greece	22.5003	39.5367	4	14.5		402				8.3			0.0167	Low	ANE	0	Foliar	1.87	ml/l	0	1	1	kg/ha	3935	182.441	0.0463636	3623	167.975	0.0463636	Absolute			Enzyme-Assisted Extraction	Liquid
130ScopusSTAMATIADIS	STAMATIADIS	10.1007/s10811-021-02417-z	799	2021	Field	Triticum durum	Field crops	200	Cereals	Csa	Warm temperate	Summer dry	Hot summer	Nea Lefki	Greece	22.5003	39.5367	4	14.5		402				8.3			0.0167	Low	ANE	0	Foliar	1.87	ml/l	0	1	1	kg/ha	3965	183.832	0.0463636	3623	167.975	0.0463636	Absolute			Enzyme-Assisted Extraction	Liquid
130ScopusSTAMATIADIS	STAMATIADIS	10.1007/s10811-021-02417-z	800	2021	Field	Triticum durum	Field crops	200	Cereals	Csa	Warm temperate	Summer dry	Hot summer	Nea Lefki	Greece	22.5003	39.5367	4	14.5		402				8.3			0.0167	Low	ANE	0	Foliar	1.87	ml/l	0	1	1	kg/ha	3978	184.434	0.0463636	3623	167.975	0.0463636	Absolute			Enzyme-Assisted Extraction	Liquid
130ScopusSTAMATIADIS	STAMATIADIS	10.1007/s10811-021-02417-z	801	2021	Field	Triticum durum	Field crops	200	Cereals	Csa	Warm temperate	Summer dry	Hot summer	Nea Lefki	Greece	22.5144	39.525	4	7.54		312				8.1			0.0202	Medium	ANE	0	Foliar	1.87	ml/l	0	1	1	kg/ha	3870	179.427	0.0463636	3430	159.027	0.0463636	Absolute			Enzyme-Assisted Extraction	Liquid
130ScopusSTAMATIADIS	STAMATIADIS	10.1007/s10811-021-02417-z	802	2021	Field	Triticum durum	Field crops	200	Cereals	Csa	Warm temperate	Summer dry	Hot summer	Nea Lefki	Greece	22.5003	39.5367	4	14.5		402				8.3			0.0167	Low	ANE	0	Foliar	1.87	ml/l	0	1	1	kg/ha	4133	191.621	0.0463636	3623	167.975	0.0463636	Absolute			Enzyme-Assisted Extraction	Liquid
130ScopusSTAMATIADIS	STAMATIADIS	10.1007/s10811-021-02417-z	803	2021	Field	Triticum durum	Field crops	200	Cereals	Csa	Warm temperate	Summer dry	Hot summer	Nea Lefki	Greece	22.5003	39.5367	4	4.5		507				7.9			0.026	High	ANE	0	Foliar	1.87	ml/l	0	1	1	kg/ha	5129	237.799	0.0463636	4433	205.53	0.0463636	Absolute			Enzyme-Assisted Extraction	Liquid
130ScopusSTAMATIADIS	STAMATIADIS	10.1007/s10811-021-02417-z	804	2021	Field	Triticum durum	Field crops	200	Cereals	Csa	Warm temperate	Summer dry	Hot summer	Nea Lefki	Greece	22.5003	39.5367	4	4.5		507				7.9			0.026	High	ANE	0	Foliar	1.87	ml/l	0	1	1	kg/ha	5153	238.912	0.0463636	4433	205.53	0.0463636	Absolute			Enzyme-Assisted Extraction	Liquid
130ScopusSTAMATIADIS	STAMATIADIS	10.1007/s10811-021-02417-z	805	2021	Field	Triticum durum	Field crops	200	Cereals	Csa	Warm temperate	Summer dry	Hot summer	Nea Lefki	Greece	22.5003	39.5367	4	4.5		507				7.9			0.026	High	ANE	0	Foliar	1.87	ml/l	0	1	1	kg/ha	5389	249.853	0.0463636	4433	205.53	0.0463636	Absolute			Enzyme-Assisted Extraction	Liquid
130ScopusSTAMATIADIS	STAMATIADIS	10.1007/s10811-021-02417-z	806	2021	Field	Triticum durum	Field crops	200	Cereals	Csa	Warm temperate	Summer dry	Hot summer	Nea Lefki	Greece	22.5144	39.525	4	7.54		312				8.1			0.0202	Medium	ANE	0	Foliar	1.87	ml/l	0	1	1	kg/ha	4668	216.425	0.0463636	3430	159.027	0.0463636	Absolute			Enzyme-Assisted Extraction	Liquid
133ScopusKUMAR	KUMAR	10.1007/s10811-019-01938-y	807	2020	Indoor	Zea mays L.	Field crops	200	Cereals	BSh	Arid	Steppe	Hot arid	Bhavnagar	India	72.1442	21.7492	5	7.3	Very low	77.25	Low	0.2	Nonsaline	7.2	Neutral	Sandy loams	0.0162	Medium	Aquasap	1	Drench	25	mL/L	0	1	1	g/planta	46.7	2.16518	0.0463636	38.8	1.79891	0.0463636	Absolute			Water-Based Extractions	Liquid
133ScopusKUMAR	KUMAR	10.1007/s10811-019-01938-y	808	2020	Indoor	Zea mays L.	Field crops	200	Cereals	BSh	Arid	Steppe	Hot arid	Bhavnagar	India	72.1442	21.7492	5	7.3	Very low	77.25	Low	0.2	Nonsaline	7.2	Neutral	Sandy loams	0.0162	Medium	Aquasap	1	Drench	25	mL/L	0	1	1	g/planta	30.5	1.41409	0.0463636	23.2	1.07564	0.0463636	Absolute			Water-Based Extractions	Liquid
136ScopusTRIVEDI	TRIVEDI	10.1007/s10811-017-1375-0	809	2018	Indoor	Zea mays L.	Field crops	200	Cereals	BSh	Arid	Steppe	Hot arid	Bhavnagar	India	72.1431	21.7493	3	15	Very low	166	Optimal	0,22	Nonsaline	7.88	Moderately alkaline	Sandy loams			KSWE	1	Foliar	100	mL/L	34	3	0	g/planta	6.7	0.310636	0.0463636	11.3	0.523909	0.0463636	Reference	Protein hydrolysates	PHs	Water-Based Extractions	Liquid
136ScopusTRIVEDI	TRIVEDI	10.1007/s10811-017-1375-0	810	2018	Indoor	Zea mays L.	Field crops	200	Cereals	BSh	Arid	Steppe	Hot arid	Bhavnagar	India	72.1431	21.7493	3	15	Very low	166	Optimal	0,22	Nonsaline	7.88	Moderately alkaline	Sandy loams			KSWE	1	Foliar	100	mL/L	34	3	0	g/planta	6.7	0.310636	0.0463636	11.2	0.519272	0.0463636	Absolute			Water-Based Extractions	Liquid
136ScopusTRIVEDI	TRIVEDI	10.1007/s10811-017-1375-0	811	2018	Indoor	Zea mays L.	Field crops	200	Cereals	BSh	Arid	Steppe	Hot arid	Bhavnagar	India	72.1431	21.7493	3	15	Very low	166	Optimal	0,22	Nonsaline	7.88	Moderately alkaline	Sandy loams			KSWE	1	Foliar	100	mL/L	34	3	0	g/planta	6.7	0.310636	0.0463636	11.2	0.519272	0.0463636	Reference	Protein hydrolysates	PHs	Water-Based Extractions	Liquid
136ScopusTRIVEDI	TRIVEDI	10.1007/s10811-017-1375-0	812	2018	Indoor	Zea mays L.	Field crops	200	Cereals	BSh	Arid	Steppe	Hot arid	Bhavnagar	India	72.1431	21.7493	3	15	Very low	166	Optimal	0,22	Nonsaline	7.88	Moderately alkaline	Sandy loams			KSWE	1	Foliar	150	mL/L	34	3	0	g/planta	20.3	0.941181	0.0463636	24.7	1.14518	0.0463636	Reference	Protein hydrolysates	PHs	Water-Based Extractions	Liquid
136ScopusTRIVEDI	TRIVEDI	10.1007/s10811-017-1375-0	813	2018	Indoor	Zea mays L.	Field crops	200	Cereals	BSh	Arid	Steppe	Hot arid	Bhavnagar	India	72.1431	21.7493	3	15	Very low	166	Optimal	0,22	Nonsaline	7.88	Moderately alkaline	Sandy loams			KSWE	1	Foliar	150	mL/L	34	3	0	g/planta	20.3	0.941181	0.0463636	23.7	1.09882	0.0463636	Reference	Protein hydrolysates	PHs	Water-Based Extractions	Liquid
136ScopusTRIVEDI	TRIVEDI	10.1007/s10811-017-1375-0	814	2018	Indoor	Zea mays L.	Field crops	200	Cereals	BSh	Arid	Steppe	Hot arid	Bhavnagar	India	72.1431	21.7493	3	15	Very low	166	Optimal	0,22	Nonsaline	7.88	Moderately alkaline	Sandy loams			KSWE	1	Foliar	150	mL/L	34	3	0	g/planta	20.3	0.941181	0.0463636	22.5	1.04318	0.0463636	Absolute			Water-Based Extractions	Liquid
136ScopusTRIVEDI	TRIVEDI	10.1007/s10811-017-1375-0	815	2018	Indoor	Zea mays L.	Field crops	200	Cereals	BSh	Arid	Steppe	Hot arid	Bhavnagar	India	72.1431	21.7493	3	15	Very low	166	Optimal	0,22	Nonsaline	7.88	Moderately alkaline	Sandy loams			KSWE	1	Foliar	150	mL/L	34	3	0	g/planta	37.7	1.74791	0.0463636	38.3	1.77573	0.0463636	Reference	Protein hydrolysates	PHs	Water-Based Extractions	Liquid
136ScopusTRIVEDI	TRIVEDI	10.1007/s10811-017-1375-0	816	2018	Indoor	Zea mays L.	Field crops	200	Cereals	BSh	Arid	Steppe	Hot arid	Bhavnagar	India	72.1431	21.7493	3	15	Very low	166	Optimal	0,22	Nonsaline	7.88	Moderately alkaline	Sandy loams			KSWE	1	Foliar	150	mL/L	34	3	0	g/planta	37.7	1.74791	0.0463636	36.7	1.70154	0.0463636	Absolute			Water-Based Extractions	Liquid
136ScopusTRIVEDI	TRIVEDI	10.1007/s10811-017-1375-0	817	2018	Indoor	Zea mays L.	Field crops	200	Cereals	BSh	Arid	Steppe	Hot arid	Bhavnagar	India	72.1431	21.7493	3	15	Very low	166	Optimal	0,22	Nonsaline	7.88	Moderately alkaline	Sandy loams			KSWE	1	Foliar	150	mL/L	34	3	0	g/planta	37.7	1.74791	0.0463636	36	1.66909	0.0463636	Reference	Protein hydrolysates	PHs	Water-Based Extractions	Liquid
136ScopusTRIVEDI	TRIVEDI	10.1007/s10811-017-1375-0	818	2018	Indoor	Zea mays L.	Field crops	200	Cereals	BSh	Arid	Steppe	Hot arid	Bhavnagar	India	72.1431	21.7493	3	15	Very low	166	Optimal	0,22	Nonsaline	7.88	Moderately alkaline	Sandy loams			KSWE	1	Foliar	100	mL/L	34	3	0	g/planta	42.2	1.95654	0.0463636	38.3	1.77573	0.0463636	Reference	Protein hydrolysates	PHs	Water-Based Extractions	Liquid
136ScopusTRIVEDI	TRIVEDI	10.1007/s10811-017-1375-0	819	2018	Indoor	Zea mays L.	Field crops	200	Cereals	BSh	Arid	Steppe	Hot arid	Bhavnagar	India	72.1431	21.7493	3	15	Very low	166	Optimal	0,22	Nonsaline	7.88	Moderately alkaline	Sandy loams			KSWE	1	Foliar	100	mL/L	34	3	0	g/planta	28.3	1.31209	0.0463636	24.7	1.14518	0.0463636	Reference	Protein hydrolysates	PHs	Water-Based Extractions	Liquid
136ScopusTRIVEDI	TRIVEDI	10.1007/s10811-017-1375-0	820	2018	Indoor	Zea mays L.	Field crops	200	Cereals	BSh	Arid	Steppe	Hot arid	Bhavnagar	India	72.1431	21.7493	3	15	Very low	166	Optimal	0,22	Nonsaline	7.88	Moderately alkaline	Sandy loams			KSWE	1	Foliar	100	mL/L	34	3	0	g/planta	42.2	1.95654	0.0463636	36.7	1.70154	0.0463636	Absolute			Water-Based Extractions	Liquid
136ScopusTRIVEDI	TRIVEDI	10.1007/s10811-017-1375-0	821	2018	Indoor	Zea mays L.	Field crops	200	Cereals	BSh	Arid	Steppe	Hot arid	Bhavnagar	India	72.1431	21.7493	3	15	Very low	166	Optimal	0,22	Nonsaline	7.88	Moderately alkaline	Sandy loams			KSWE	1	Foliar	100	mL/L	34	3	0	g/planta	42.2	1.95654	0.0463636	36	1.66909	0.0463636	Reference	Protein hydrolysates	PHs	Water-Based Extractions	Liquid
136ScopusTRIVEDI	TRIVEDI	10.1007/s10811-017-1375-0	822	2018	Indoor	Zea mays L.	Field crops	200	Cereals	BSh	Arid	Steppe	Hot arid	Bhavnagar	India	72.1431	21.7493	3	15	Very low	166	Optimal	0,22	Nonsaline	7.88	Moderately alkaline	Sandy loams			KSWE	1	Foliar	100	mL/L	34	3	0	g/planta	28.3	1.31209	0.0463636	23.7	1.09882	0.0463636	Reference	Protein hydrolysates	PHs	Water-Based Extractions	Liquid
136ScopusTRIVEDI	TRIVEDI	10.1007/s10811-017-1375-0	823	2018	Indoor	Zea mays L.	Field crops	200	Cereals	BSh	Arid	Steppe	Hot arid	Bhavnagar	India	72.1431	21.7493	3	15	Very low	166	Optimal	0,22	Nonsaline	7.88	Moderately alkaline	Sandy loams			KSWE	1	Foliar	100	mL/L	34	3	0	g/planta	28.3	1.31209	0.0463636	22.5	1.04318	0.0463636	Absolute			Water-Based Extractions	Liquid
136ScopusTRIVEDI	TRIVEDI	10.1007/s10811-017-1375-0	824	2018	Indoor	Zea mays L.	Field crops	200	Cereals	BSh	Arid	Steppe	Hot arid	Bhavnagar	India	72.1431	21.7493	3	15	Very low	166	Optimal	0,22	Nonsaline	7.88	Moderately alkaline	Sandy loams			KSWE	1	Foliar	150	mL/L	34	3	0	g/planta	14.8	0.686181	0.0463636	11.3	0.523909	0.0463636	Reference	Protein hydrolysates	PHs	Water-Based Extractions	Liquid
136ScopusTRIVEDI	TRIVEDI	10.1007/s10811-017-1375-0	825	2018	Indoor	Zea mays L.	Field crops	200	Cereals	BSh	Arid	Steppe	Hot arid	Bhavnagar	India	72.1431	21.7493	3	15	Very low	166	Optimal	0,22	Nonsaline	7.88	Moderately alkaline	Sandy loams			KSWE	1	Foliar	150	mL/L	34	3	0	g/planta	14.8	0.686181	0.0463636	11.2	0.519272	0.0463636	Absolute			Water-Based Extractions	Liquid
136ScopusTRIVEDI	TRIVEDI	10.1007/s10811-017-1375-0	826	2018	Indoor	Zea mays L.	Field crops	200	Cereals	BSh	Arid	Steppe	Hot arid	Bhavnagar	India	72.1431	21.7493	3	15	Very low	166	Optimal	0,22	Nonsaline	7.88	Moderately alkaline	Sandy loams			KSWE	1	Foliar	150	mL/L	34	3	0	g/planta	14.8	0.686181	0.0463636	11.2	0.519272	0.0463636	Reference	Protein hydrolysates	PHs	Water-Based Extractions	Liquid
138WosSKARTHIKEYAN	KARTHIKEYAN	10.1007/s10811-017-1211-6	827	2017	Field	Saccharum officinarum	Field crops	600	Sugar crops	Aw	Equatorial	Winter dry		Manamadurai	India	78.4672	9.71556	5							8.5	Strongly alkaline				Aquasap	1	Program	3.33333	ml/l	3	3	0	kg/ha	109520	5958.24	0.0544032	90910	5135.18	0.0564864	Absolute			Water-Based Extractions	Liquid
138WosSKARTHIKEYAN	KARTHIKEYAN	10.1007/s10811-017-1211-6	828	2017	Field	Saccharum officinarum	Field crops	600	Sugar crops	Aw	Equatorial	Winter dry		Manamadurai	India	78.4672	9.71556	5							8.5	Strongly alkaline				Aquasap	1	Program	3.33333	ml/l	3	3	0	kg/ha	128140	6971.22	0.0544032	102590	5794.94	0.0564864	Absolute			Water-Based Extractions	Liquid
138WosSKARTHIKEYAN	KARTHIKEYAN	10.1007/s10811-017-1211-6	829	2017	Field	Saccharum officinarum	Field crops	600	Sugar crops	Aw	Equatorial	Winter dry		Manamadurai	India	78.4672	9.71556	5							8.5	Strongly alkaline				Aquasap	1	Program	3.33333	ml/l	3	3	0	kg/ha	111690	6076.29	0.0544032	88530	5000.74	0.0564864	Absolute			Water-Based Extractions	Liquid
138WosSKARTHIKEYAN	KARTHIKEYAN	10.1007/s10811-017-1211-6	830	2017	Field	Saccharum officinarum	Field crops	600	Sugar crops	Aw	Equatorial	Winter dry		Manamadurai	India	78.4672	9.71556	5							8.5	Strongly alkaline				Aquasap	1	Program	3.33333	ml/l	3	3	0	kg/ha	114290	6217.74	0.0544032	88740	5012.6	0.0564864	Absolute			Water-Based Extractions	Liquid
141ScopusKARTHIK	KARTHIK	10.1007/s10499-023-01252-y	831	2023	Indoor	Solanum lycopersicum L	Field crops	600	Vegetables and melons	Cwa	Warm temperate	Winter dry	Hot summer	Vellore	India	79.27	12.96	3												SWE	0	Program	1	mL/L	10	12	0	g/planta	1135.5	63.0371	0.0555148	1042.3	75.243	0.0721894	Absolute			Water-Based Extractions	Liquid
141ScopusKARTHIK	KARTHIK	10.1007/s10499-023-01252-y	832	2023	Indoor	Solanum lycopersicum L	Field crops	600	Vegetables and melons	Cwa	Warm temperate	Winter dry	Hot summer	Vellore	India	79.27	12.96	3												SWE	0	Program	2	mL/L	10	12	0	g/planta	1828.1	101.487	0.0555148	1657.4	119.647	0.0721894	Reference	Fertilizers	FE	Water-Based Extractions	Liquid
141ScopusKARTHIK	KARTHIK	10.1007/s10499-023-01252-y	833	2023	Indoor	Solanum lycopersicum L	Field crops	600	Vegetables and melons	Cwa	Warm temperate	Winter dry	Hot summer	Vellore	India	79.27	12.96	3												SWE	0	Program	1	mL/L	10	12	0	g/planta	1160.2	64.4083	0.0555148	1042.3	75.243	0.0721894	Absolute			Water-Based Extractions	Liquid
141ScopusKARTHIK	KARTHIK	10.1007/s10499-023-01252-y	834	2023	Indoor	Solanum lycopersicum L	Field crops	600	Vegetables and melons	Cwa	Warm temperate	Winter dry	Hot summer	Vellore	India	79.27	12.96	3												SWE	0	Program	1	mL/L	10	12	0	g/planta	1189	66.0071	0.0555148	1042.3	75.243	0.0721894	Absolute			Water-Based Extractions	Liquid
141ScopusKARTHIK	KARTHIK	10.1007/s10499-023-01252-y	835	2023	Indoor	Solanum lycopersicum L	Field crops	600	Vegetables and melons	Cwa	Warm temperate	Winter dry	Hot summer	Vellore	India	79.27	12.96	3												SWE	0	Program	4	mL/L	10	12	0	g/planta	1914.4	106.278	0.0555148	1657.4	119.647	0.0721894	Reference	Fertilizers	FE	Water-Based Extractions	Liquid
141ScopusKARTHIK	KARTHIK	10.1007/s10499-023-01252-y	836	2023	Indoor	Solanum lycopersicum L	Field crops	600	Vegetables and melons	Cwa	Warm temperate	Winter dry	Hot summer	Vellore	India	79.27	12.96	3												SWE	0	Program	2	mL/L	10	12	0	g/planta	1828.1	101.487	0.0555148	1577.7	113.893	0.0721894	Reference	Fertilizers	FE	Water-Based Extractions	Liquid
141ScopusKARTHIK	KARTHIK	10.1007/s10499-023-01252-y	837	2023	Indoor	Solanum lycopersicum L	Field crops	600	Vegetables and melons	Cwa	Warm temperate	Winter dry	Hot summer	Vellore	India	79.27	12.96	3												SWE	0	Program	1	mL/L	10	12	0	g/planta	1243.2	69.016	0.0555148	1042.3	75.243	0.0721894	Absolute			Water-Based Extractions	Liquid
141ScopusKARTHIK	KARTHIK	10.1007/s10499-023-01252-y	838	2023	Indoor	Solanum lycopersicum L	Field crops	600	Vegetables and melons	Cwa	Warm temperate	Winter dry	Hot summer	Vellore	India	79.27	12.96	3												SWE	0	Program	4	mL/L	10	12	0	g/planta	1914.4	106.278	0.0555148	1577.7	113.893	0.0721894	Reference	Fertilizers	FE	Water-Based Extractions	Liquid
141ScopusKARTHIK	KARTHIK	10.1007/s10499-023-01252-y	839	2023	Indoor	Solanum lycopersicum L	Field crops	600	Vegetables and melons	Cwa	Warm temperate	Winter dry	Hot summer	Vellore	India	79.27	12.96	3												SWE	0	Program	3	mL/L	10	12	0	g/planta	2037.5	113.111	0.0555148	1657.4	119.647	0.0721894	Reference	Fertilizers	FE	Water-Based Extractions	Liquid
141ScopusKARTHIK	KARTHIK	10.1007/s10499-023-01252-y	840	2023	Indoor	Solanum lycopersicum L	Field crops	600	Vegetables and melons	Cwa	Warm temperate	Winter dry	Hot summer	Vellore	India	79.27	12.96	3												SWE	0	Program	1	mL/L	10	12	0	g/planta	1293.7	71.8195	0.0555148	1042.3	75.243	0.0721894	Absolute			Water-Based Extractions	Liquid
141ScopusKARTHIK	KARTHIK	10.1007/s10499-023-01252-y	841	2023	Indoor	Solanum lycopersicum L	Field crops	600	Vegetables and melons	Cwa	Warm temperate	Winter dry	Hot summer	Vellore	India	79.27	12.96	3												SWE	0	Program	3	mL/L	10	12	0	g/planta	2037.5	113.111	0.0555148	1577.7	113.893	0.0721894	Reference	Fertilizers	FE	Water-Based Extractions	Liquid
141ScopusKARTHIK	KARTHIK	10.1007/s10499-023-01252-y	842	2023	Indoor	Solanum lycopersicum L	Field crops	600	Vegetables and melons	Cwa	Warm temperate	Winter dry	Hot summer	Vellore	India	79.27	12.96	3												SWE	0	Program	1	mL/L	10	12	0	g/planta	1351.3	75.0172	0.0555148	1042.3	75.243	0.0721894	Absolute			Water-Based Extractions	Liquid
141ScopusKARTHIK	KARTHIK	10.1007/s10499-023-01252-y	843	2023	Indoor	Solanum lycopersicum L	Field crops	600	Vegetables and melons	Cwa	Warm temperate	Winter dry	Hot summer	Vellore	India	79.27	12.96	3												SWE	0	Program	1	mL/L	10	12	0	g/planta	1531.9	85.0432	0.0555148	1042.3	75.243	0.0721894	Absolute			Water-Based Extractions	Liquid
141ScopusKARTHIK	KARTHIK	10.1007/s10499-023-01252-y	844	2023	Indoor	Solanum lycopersicum L	Field crops	600	Vegetables and melons	Cwa	Warm temperate	Winter dry	Hot summer	Vellore	India	79.27	12.96	3												SWE	0	Program	1	mL/L	10	12	0	g/planta	1539.4	85.4595	0.0555148	1042.3	75.243	0.0721894	Reference	Fertilizers	FE	Water-Based Extractions	Liquid
141ScopusKARTHIK	KARTHIK	10.1007/s10499-023-01252-y	845	2023	Indoor	Solanum lycopersicum L	Field crops	600	Vegetables and melons	Cwa	Warm temperate	Winter dry	Hot summer	Vellore	India	79.27	12.96	3												SWE	0	Program	4	mL/L	10	12	0	g/planta	1552.5	86.1868	0.0555148	1042.3	75.243	0.0721894	Absolute			Water-Based Extractions	Liquid
141ScopusKARTHIK	KARTHIK	10.1007/s10499-023-01252-y	846	2023	Indoor	Solanum lycopersicum L	Field crops	600	Vegetables and melons	Cwa	Warm temperate	Winter dry	Hot summer	Vellore	India	79.27	12.96	3												SWE	0	Program	2	mL/L	10	12	0	g/planta	1582.7	87.8633	0.0555148	1042.3	75.243	0.0721894	Reference	Fertilizers	FE	Water-Based Extractions	Liquid
141ScopusKARTHIK	KARTHIK	10.1007/s10499-023-01252-y	847	2023	Indoor	Solanum lycopersicum L	Field crops	600	Vegetables and melons	Cwa	Warm temperate	Winter dry	Hot summer	Vellore	India	79.27	12.96	3												SWE	0	Program	5	mL/L	10	12	0	g/planta	1685.8	93.5869	0.0555148	1042.3	75.243	0.0721894	Absolute			Water-Based Extractions	Liquid
141ScopusKARTHIK	KARTHIK	10.1007/s10499-023-01252-y	848	2023	Indoor	Solanum lycopersicum L	Field crops	600	Vegetables and melons	Cwa	Warm temperate	Winter dry	Hot summer	Vellore	India	79.27	12.96	3												SWE	0	Program	2	mL/L	10	12	0	g/planta	1828.1	101.487	0.0555148	1042.3	75.243	0.0721894	Absolute			Water-Based Extractions	Liquid
141ScopusKARTHIK	KARTHIK	10.1007/s10499-023-01252-y	849	2023	Indoor	Solanum lycopersicum L	Field crops	600	Vegetables and melons	Cwa	Warm temperate	Winter dry	Hot summer	Vellore	India	79.27	12.96	3												SWE	0	Program	4	mL/L	10	12	0	g/planta	1914.4	106.278	0.0555148	1042.3	75.243	0.0721894	Absolute			Water-Based Extractions	Liquid
141ScopusKARTHIK	KARTHIK	10.1007/s10499-023-01252-y	850	2023	Indoor	Solanum lycopersicum L	Field crops	600	Vegetables and melons	Cwa	Warm temperate	Winter dry	Hot summer	Vellore	India	79.27	12.96	3												SWE	0	Program	3	mL/L	10	12	0	g/planta	2037.5	113.111	0.0555148	1042.3	75.243	0.0721894	Absolute			Water-Based Extractions	Liquid
142WosSJANNIN	JANNIN	10.1007/s00344-012-9273-9	851	2013	Indoor	Brassica napus	Field crops	200	Oilseed	Cfb	Warm temperate	Fully humid	Warm summer	Caen	France	-0.370873	49.186	3	78		4442									AZAL5	1	Drench	13.4	g/l	2	15	0	g/planta	4.97	0.26	0.0523139	3.6	0.41	0.0523139	Absolute			Acid Hydrolysis	Liquid
143ScopusTRIVEDI	TRIVEDI	10.1007/s00203-021-02644-5	852	2022	Indoor	Zea mays L.	Field crops	200	Cereals	BSh	Arid	Steppe	Hot arid	Bhavnagar	India	72.1442	21.7493	3	6.25	Very low	143.75	Optimal	0,20	Nonsaline	7.8	Neutral	Sandy loams	0.0051	Very Low	SWE	0	Foliar	10	ml/l	15	1	0	g/planta	97.3	1.5	0.0154162	89.2	1.3	0.0154162	Absolute			Water-Based Extractions	Liquid
143ScopusTRIVEDI	TRIVEDI	10.1007/s00203-021-02644-5	853	2022	Indoor	Zea mays L.	Field crops	200	Cereals	BSh	Arid	Steppe	Hot arid	Bhavnagar	India	72.1442	21.7493	3	6.25	Very low	143.75	Optimal	0,20	Nonsaline	7.8	Neutral	Sandy loams	0.0051	Very Low	SWE	0	Foliar	10	ml/l	15	3	0	g/planta	104.3	0.8	0.00767018	87	2.3	0.00767018	Absolute			Water-Based Extractions	Liquid
143ScopusTRIVEDI	TRIVEDI	10.1007/s00203-021-02644-5	854	2022	Indoor	Zea mays L.	Field crops	200	Cereals	BSh	Arid	Steppe	Hot arid	Bhavnagar	India	72.1442	21.7493	3	6.25	Very low	143.75	Optimal	0,20	Nonsaline	7.8	Neutral	Sandy loams	0.0051	Very Low	SWE	0	Foliar	10	ml/l	15	3	0	g/planta	75.7	1.6	0.0211361	36.3	2.8	0.0211361	Absolute			Water-Based Extractions	Liquid
145PaperABBAS	ABBAS	10.3390/horticulturae6020028	855	2020	Field	Allium cepa L.	Field crops	600	Vegetables and melons	Cwa	Warm temperate	Winter dry	Hot summer	Faisalabad	Pakistan	73.0672	31.4303	9	6,79	Very low	135	Optimal	2.19	Slightly saline	8.12	Moderately alkaline	Loamy	0.007	Very Low	Wokozim Crop	1	Foliar	10	ml/l	14	3	0	kg/ha	8800	488.531	0.0555148	7700	555.858	0.0721894	Absolute			Alkaline Hydrolysis	Liquid
145PaperABBAS	ABBAS	10.3390/horticulturae6020028	856	2020	Field	Allium cepa L.	Field crops	600	Vegetables and melons	Cwa	Warm temperate	Winter dry	Hot summer	Faisalabad	Pakistan	73.0672	31.4303	9	6,79	Very low	135	Optimal	2.19	Slightly saline	8.12	Moderately alkaline	Loamy	0.007	Very Low	Wokozim Crop	1	Foliar	10	ml/l	14	3	0	kg/ha	8600	477.428	0.0555148	7500	541.42	0.0721894	Absolute			Alkaline Hydrolysis	Liquid
145PaperABBAS	ABBAS	10.3390/horticulturae6020028	857	2020	Field	Allium cepa L.	Field crops	600	Vegetables and melons	Cwa	Warm temperate	Winter dry	Hot summer	Faisalabad	Pakistan	73.0672	31.4303	9	6,79	Very low	135	Optimal	2.19	Slightly saline	8.12	Moderately alkaline	Loamy	0.007	Very Low	Wokozim Crop	1	Foliar	10	ml/l	14	3	0	kg/ha	8500	471.876	0.0555148	7400	534.201	0.0721894	Absolute			Alkaline Hydrolysis	Liquid
145PaperABBAS	ABBAS	10.3390/horticulturae6020028	858	2020	Field	Allium cepa L.	Field crops	600	Vegetables and melons	Cwa	Warm temperate	Winter dry	Hot summer	Faisalabad	Pakistan	73.0672	31.4303	9	6,79	Very low	135	Optimal	2.19	Slightly saline	8.12	Moderately alkaline	Loamy	0.007	Very Low	Wokozim Crop	1	Foliar	10	ml/l	14	3	0	kg/ha	9100	505.185	0.0555148	7800	563.077	0.0721894	Absolute			Alkaline Hydrolysis	Liquid
145PaperABBAS	ABBAS	10.3390/horticulturae6020028	859	2020	Field	Allium cepa L.	Field crops	600	Vegetables and melons	Cwa	Warm temperate	Winter dry	Hot summer	Faisalabad	Pakistan	73.0672	31.4303	9	6,79	Very low	135	Optimal	2.19	Slightly saline	8.12	Moderately alkaline	Loamy	0.007	Very Low	Wokozim Crop	1	Foliar	6.66667	ml/l	14	3	0	kg/ha	9700	538.494	0.0555148	7400	534.201	0.0721894	Absolute			Alkaline Hydrolysis	Liquid
145PaperABBAS	ABBAS	10.3390/horticulturae6020028	860	2020	Field	Allium cepa L.	Field crops	600	Vegetables and melons	Cwa	Warm temperate	Winter dry	Hot summer	Faisalabad	Pakistan	73.0672	31.4303	9	6,79	Very low	135	Optimal	2.19	Slightly saline	8.12	Moderately alkaline	Loamy	0.007	Very Low	Wokozim Crop	1	Foliar	6.66667	ml/l	14	3	0	kg/ha	10100	560.7	0.0555148	7700	555.858	0.0721894	Absolute			Alkaline Hydrolysis	Liquid
145PaperABBAS	ABBAS	10.3390/horticulturae6020028	861	2020	Field	Allium cepa L.	Field crops	600	Vegetables and melons	Cwa	Warm temperate	Winter dry	Hot summer	Faisalabad	Pakistan	73.0672	31.4303	9	6,79	Very low	135	Optimal	2.19	Slightly saline	8.12	Moderately alkaline	Loamy	0.007	Very Low	Wokozim Crop	1	Foliar	6.66667	ml/l	14	3	0	kg/ha	9900	549.597	0.0555148	7500	541.42	0.0721894	Absolute			Alkaline Hydrolysis	Liquid
145PaperABBAS	ABBAS	10.3390/horticulturae6020028	862	2020	Field	Allium cepa L.	Field crops	600	Vegetables and melons	Cwa	Warm temperate	Winter dry	Hot summer	Faisalabad	Pakistan	73.0672	31.4303	9	6,79	Very low	135	Optimal	2.19	Slightly saline	8.12	Moderately alkaline	Loamy	0.007	Very Low	Wokozim Crop	1	Foliar	6.66667	ml/l	14	3	0	kg/ha	10400	577.354	0.0555148	7800	563.077	0.0721894	Absolute			Alkaline Hydrolysis	Liquid
145PaperABBAS	ABBAS	10.3390/horticulturae6020028	863	2020	Field	Allium cepa L.	Field crops	600	Vegetables and melons	Cwa	Warm temperate	Winter dry	Hot summer	Faisalabad	Pakistan	73.0672	31.4303	9	6,79	Very low	135	Optimal	2.19	Slightly saline	8.12	Moderately alkaline	Loamy	0.007	Very Low	Wokozim Crop	1	Foliar	3.33333	ml/l	14	3	0	kg/ha	11200	621.766	0.0555148	7700	555.858	0.0721894	Absolute			Alkaline Hydrolysis	Liquid
145PaperABBAS	ABBAS	10.3390/horticulturae6020028	864	2020	Field	Allium cepa L.	Field crops	600	Vegetables and melons	Cwa	Warm temperate	Winter dry	Hot summer	Faisalabad	Pakistan	73.0672	31.4303	9	6,79	Very low	135	Optimal	2.19	Slightly saline	8.12	Moderately alkaline	Loamy	0.007	Very Low	Wokozim Crop	1	Foliar	3.33333	ml/l	14	3	0	kg/ha	11000	610.663	0.0555148	7500	541.42	0.0721894	Absolute			Alkaline Hydrolysis	Liquid
145PaperABBAS	ABBAS	10.3390/horticulturae6020028	865	2020	Field	Allium cepa L.	Field crops	600	Vegetables and melons	Cwa	Warm temperate	Winter dry	Hot summer	Faisalabad	Pakistan	73.0672	31.4303	9	6,79	Very low	135	Optimal	2.19	Slightly saline	8.12	Moderately alkaline	Loamy	0.007	Very Low	Wokozim Crop	1	Foliar	3.33333	ml/l	14	3	0	kg/ha	10900	605.112	0.0555148	7400	534.201	0.0721894	Absolute			Alkaline Hydrolysis	Liquid
145PaperABBAS	ABBAS	10.3390/horticulturae6020028	866	2020	Field	Allium cepa L.	Field crops	600	Vegetables and melons	Cwa	Warm temperate	Winter dry	Hot summer	Faisalabad	Pakistan	73.0672	31.4303	9	6,79	Very low	135	Optimal	2.19	Slightly saline	8.12	Moderately alkaline	Loamy	0.007	Very Low	Wokozim Crop	1	Foliar	3.33333	ml/l	14	3	0	kg/ha	11500	638.421	0.0555148	7800	563.077	0.0721894	Absolute			Alkaline Hydrolysis	Liquid
145PaperABBAS	ABBAS	10.3390/horticulturae6020028	867	2020	Field	Allium cepa L.	Field crops	600	Vegetables and melons	Cwa	Warm temperate	Winter dry	Hot summer	Faisalabad	Pakistan	73.0672	31.4303	9	6,79	Very low	135	Optimal	2.19	Slightly saline	8.12	Moderately alkaline	Loamy	0.007	Very Low	Wokozim Crop	1	Foliar	1.66667	ml/l	14	3	0	kg/ha	12800	710.59	0.0555148	7400	534.201	0.0721894	Absolute			Alkaline Hydrolysis	Liquid
145PaperABBAS	ABBAS	10.3390/horticulturae6020028	868	2020	Field	Allium cepa L.	Field crops	600	Vegetables and melons	Cwa	Warm temperate	Winter dry	Hot summer	Faisalabad	Pakistan	73.0672	31.4303	9	6,79	Very low	135	Optimal	2.19	Slightly saline	8.12	Moderately alkaline	Loamy	0.007	Very Low	Wokozim Crop	1	Foliar	1.66667	ml/l	14	3	0	kg/ha	13500	749.45	0.0555148	7700	555.858	0.0721894	Absolute			Alkaline Hydrolysis	Liquid
145PaperABBAS	ABBAS	10.3390/horticulturae6020028	869	2020	Field	Allium cepa L.	Field crops	600	Vegetables and melons	Cwa	Warm temperate	Winter dry	Hot summer	Faisalabad	Pakistan	73.0672	31.4303	9	6,79	Very low	135	Optimal	2.19	Slightly saline	8.12	Moderately alkaline	Loamy	0.007	Very Low	Wokozim Crop	1	Foliar	1.66667	ml/l	14	3	0	kg/ha	13700	760.553	0.0555148	7800	563.077	0.0721894	Absolute			Alkaline Hydrolysis	Liquid
145PaperABBAS	ABBAS	10.3390/horticulturae6020028	870	2020	Field	Allium cepa L.	Field crops	600	Vegetables and melons	Cwa	Warm temperate	Winter dry	Hot summer	Faisalabad	Pakistan	73.0672	31.4303	9	6,79	Very low	135	Optimal	2.19	Slightly saline	8.12	Moderately alkaline	Loamy	0.007	Very Low	Wokozim Crop	1	Foliar	1.66667	ml/l	14	3	0	kg/ha	13200	732.796	0.0555148	7500	541.42	0.0721894	Absolute			Alkaline Hydrolysis	Liquid
146PaperALAM	ALAM	10.4141/cjps2013-135	871	2014	Field	Daucus carota L.	Field crops	600	Vegetables and melons	Cfb	Warm temperate	Fully humid	Warm summer	Berwick	Canada	-64.7333	45.0833	3									Silt loam			Acadian	1	Drench	0.25	g/L	7	11	0	Kg/parcela	2.95	0.163769	0.0555148	2.6	0.187692	0.0721894	Absolute			Alkaline Hydrolysis	Powder
146PaperALAM	ALAM	10.4141/cjps2013-135	872	2014	Field	Daucus carota L.	Field crops	600	Vegetables and melons	Cfb	Warm temperate	Fully humid	Warm summer	Berwick	Canada	-64.7333	45.0833	3									Silt loam			Acadian	1	Drench	0.25	g/L	7	11	0	Kg/parcela	3.2	0.177647	0.0555148	2.75	0.198521	0.0721894	Absolute			Alkaline Hydrolysis	Powder
146PaperALAM	ALAM	10.4141/cjps2013-135	873	2014	Field	Daucus carota L.	Field crops	600	Vegetables and melons	Cfb	Warm temperate	Fully humid	Warm summer	Berwick	Canada	-64.7333	45.0833	3									Silt loam			Acadian	1	Drench	0.5	g/L	7	11	0	Kg/parcela	3.25	0.180423	0.0555148	2.6	0.187692	0.0721894	Absolute			Alkaline Hydrolysis	Powder
146PaperALAM	ALAM	10.4141/cjps2013-135	874	2014	Field	Daucus carota L.	Field crops	600	Vegetables and melons	Cfb	Warm temperate	Fully humid	Warm summer	Berwick	Canada	-64.7333	45.0833	3									Silt loam			Acadian	1	Drench	0.5	g/L	7	11	0	Kg/parcela	3.55	0.197078	0.0555148	2.75	0.198521	0.0721894	Absolute			Alkaline Hydrolysis	Powder
146PaperALAM	ALAM	10.4141/cjps2013-135	875	2014	Field	Daucus carota L.	Field crops	600	Vegetables and melons	Cfb	Warm temperate	Fully humid	Warm summer	Berwick	Canada	-64.7333	45.0833	3									Silt loam			Acadian	1	Drench	1	g/L	7	11	0	Kg/parcela	3.4	0.18875	0.0555148	2.6	0.187692	0.0721894	Absolute			Alkaline Hydrolysis	Powder
146PaperALAM	ALAM	10.4141/cjps2013-135	876	2014	Field	Daucus carota L.	Field crops	600	Vegetables and melons	Cfb	Warm temperate	Fully humid	Warm summer	Berwick	Canada	-64.7333	45.0833	3									Silt loam			Acadian	1	Drench	1	g/L	7	11	0	Kg/parcela	3.6	0.199853	0.0555148	2.75	0.198521	0.0721894	Absolute			Alkaline Hydrolysis	Powder
146PaperALAM	ALAM	10.4141/cjps2013-135	877	2014	Field	Daucus carota L.	Field crops	600	Vegetables and melons	Cfb	Warm temperate	Fully humid	Warm summer	Berwick	Canada	-64.7333	45.0833	3									Silt loam			Acadian	1	Drench	0.75	g/L	7	11	0	Kg/parcela	3.65	0.202629	0.0555148	2.75	0.198521	0.0721894	Absolute			Alkaline Hydrolysis	Powder
146PaperALAM	ALAM	10.4141/cjps2013-135	878	2014	Field	Daucus carota L.	Field crops	600	Vegetables and melons	Cfb	Warm temperate	Fully humid	Warm summer	Berwick	Canada	-64.7333	45.0833	3									Silt loam			Acadian	1	Drench	0.75	g/L	7	11	0	Kg/parcela	3.6	0.199853	0.0555148	2.6	0.187692	0.0721894	Absolute			Alkaline Hydrolysis	Powder
147PaperAMER	AMER	10.1016/j.bcab.2019.101336	879	2019	Field	Cynara cardunculus L.	Field crops	200	Other crops	BWh	Arid	Desert	Hot arid	Giza	Egypt	31.2089	30.0131	3							7.2		Clay loam			SWE	0	Foliar	1	g/L	7	2	0	g/planta	30.8	0.3	0.00974026	26.1	0.8	0.00974026	Absolute			Water-Based Extractions	Powder
147PaperAMER	AMER	10.1016/j.bcab.2019.101336	880	2019	Field	Cynara cardunculus L.	Field crops	200	Other crops	BWh	Arid	Desert	Hot arid	Giza	Egypt	31.2089	30.0131	3							7.2		Clay loam			SWE	0	Foliar	2	g/L	7	2	0	g/planta	32.2	0.7	0.0217391	26.1	0.8	0.0217391	Absolute			Water-Based Extractions	Powder
147PaperAMER	AMER	10.1016/j.bcab.2019.101336	881	2019	Field	Cynara cardunculus L.	Field crops	200	Other crops	BWh	Arid	Desert	Hot arid	Giza	Egypt	31.2089	30.0131	3							7.2		Clay loam			SWE	0	Foliar	1	g/L	7	2	0	g/planta	33.8	0.7	0.0207101	26.1	0.8	0.0207101	Absolute			Water-Based Extractions	Powder
147PaperAMER	AMER	10.1016/j.bcab.2019.101336	882	2019	Field	Cynara cardunculus L.	Field crops	200	Other crops	BWh	Arid	Desert	Hot arid	Giza	Egypt	31.2089	30.0131	3							7.2		Clay loam			SWE	0	Foliar	1	g/L	7	2	0	g/planta	35	0.6	0.0171429	26.1	0.8	0.0171429	Absolute			Water-Based Extractions	Powder
147PaperAMER	AMER	10.1016/j.bcab.2019.101336	883	2019	Field	Cynara cardunculus L.	Field crops	200	Other crops	BWh	Arid	Desert	Hot arid	Giza	Egypt	31.2089	30.0131	3							7.2		Clay loam			SWE	0	Foliar	3	g/L	7	2	0	g/planta	35.9	0.1	0.00278552	26.1	0.8	0.00278552	Absolute			Water-Based Extractions	Powder
147PaperAMER	AMER	10.1016/j.bcab.2019.101336	884	2019	Field	Cynara cardunculus L.	Field crops	200	Other crops	BWh	Arid	Desert	Hot arid	Giza	Egypt	31.2089	30.0131	3							7.2		Clay loam			SWE	0	Foliar	2	g/L	7	2	0	g/planta	37.3	0.2	0.00536193	26.1	0.8	0.00536193	Absolute			Water-Based Extractions	Powder
147PaperAMER	AMER	10.1016/j.bcab.2019.101336	885	2019	Field	Cynara cardunculus L.	Field crops	200	Other crops	BWh	Arid	Desert	Hot arid	Giza	Egypt	31.2089	30.0131	3							7.2		Clay loam			SWE	0	Foliar	3	g/L	7	2	0	g/planta	38.6	0.7	0.0181347	26.1	0.8	0.0181347	Absolute			Water-Based Extractions	Powder
147PaperAMER	AMER	10.1016/j.bcab.2019.101336	886	2019	Field	Cynara cardunculus L.	Field crops	200	Other crops	BWh	Arid	Desert	Hot arid	Giza	Egypt	31.2089	30.0131	3							7.2		Clay loam			SWE	0	Foliar	2	g/L	7	2	0	g/planta	42.5	0.5	0.0117647	26.1	0.8	0.0117647	Absolute			Water-Based Extractions	Powder
147PaperAMER	AMER	10.1016/j.bcab.2019.101336	887	2019	Field	Cynara cardunculus L.	Field crops	200	Other crops	BWh	Arid	Desert	Hot arid	Giza	Egypt	31.2089	30.0131	3							7.2		Clay loam			SWE	0	Foliar	1	g/L	7	2	0	g/planta	43.5	0.9	0.0206897	26.1	0.8	0.0206897	Absolute			Water-Based Extractions	Powder
147PaperAMER	AMER	10.1016/j.bcab.2019.101336	888	2019	Field	Cynara cardunculus L.	Field crops	200	Other crops	BWh	Arid	Desert	Hot arid	Giza	Egypt	31.2089	30.0131	3							7.2		Clay loam			SWE	0	Foliar	2	g/L	7	2	0	g/planta	47.4	0.5	0.0105485	26.1	0.8	0.0105485	Absolute			Water-Based Extractions	Powder
147PaperAMER	AMER	10.1016/j.bcab.2019.101336	889	2019	Field	Cynara cardunculus L.	Field crops	200	Other crops	BWh	Arid	Desert	Hot arid	Giza	Egypt	31.2089	30.0131	3							7.2		Clay loam			SWE	0	Foliar	3	g/L	7	2	0	g/planta	48.9	0.2	0.00408998	26.1	0.8	0.00408998	Absolute			Water-Based Extractions	Powder
147PaperAMER	AMER	10.1016/j.bcab.2019.101336	890	2019	Field	Cynara cardunculus L.	Field crops	200	Other crops	BWh	Arid	Desert	Hot arid	Giza	Egypt	31.2089	30.0131	3							7.2		Clay loam			SWE	0	Foliar	3	g/L	7	2	0	g/planta	53.8	1.1	0.0204461	26.1	0.8	0.0204461	Absolute			Water-Based Extractions	Powder
148PaperBOZORGI	BOZORGI	doi:10.4141/CJPS2013-135	891	2012	Field	Solanum melongena L.	Field crops	600	Vegetables and melons	Cfa	Warm temperate	Fully humid	Hot summer	Astaneh Ashrafiyeh Ashrafiyeh,	Iran	49,9333°	37,2667°	3	9.1	Very low	197	Optimal	1.32	Nonsaline	7,2.	Neutral	Clay loam			ANE	0	Foliar	1	g/L	2	2	0	kg/ha	36490	2025.74	0.0555148	28550	2061.01	0.0721894	Reference	Fertilizers	FE	Water-Based Extractions	Liquid
148PaperBOZORGI	BOZORGI	doi:10.4141/CJPS2013-135	892	2012	Field	Solanum melongena L.	Field crops	600	Vegetables and melons	Cfa	Warm temperate	Fully humid	Hot summer	Astaneh Ashrafiyeh Ashrafiyeh,	Iran	49,9333°	37,2667°	3	9.1	Very low	197	Optimal	1.32	Nonsaline	7,2.	Neutral	Clay loam			ANE	0	Foliar	2	g/L	2	2	0	kg/ha	46280	2569.23	0.0555148	28550	2061.01	0.0721894	Reference	Fertilizers	FE	Water-Based Extractions	Liquid
148PaperBOZORGI	BOZORGI	doi:10.4141/CJPS2013-135	893	2012	Field	Solanum melongena L.	Field crops	600	Vegetables and melons	Cfa	Warm temperate	Fully humid	Hot summer	Astaneh Ashrafiyeh Ashrafiyeh,	Iran	49,9333°	37,2667°	3	9.1	Very low	197	Optimal	1.32	Nonsaline	7,2.	Neutral	Clay loam			ANE	0	Foliar	1	g/L	2	2	0	kg/ha	34460	1913.04	0.0555148	19230	1388.2	0.0721894	Reference	Fertilizers	FE	Water-Based Extractions	Liquid
148PaperBOZORGI	BOZORGI	doi:10.4141/CJPS2013-135	894	2012	Field	Solanum melongena L.	Field crops	600	Vegetables and melons	Cfa	Warm temperate	Fully humid	Hot summer	Astaneh Ashrafiyeh Ashrafiyeh,	Iran	49,9333°	37,2667°	3	9.1	Very low	197	Optimal	1.32	Nonsaline	7,2.	Neutral	Clay loam			ANE	0	Foliar	2	g/L	2	2	0	kg/ha	36060	2001.86	0.0555148	19230	1388.2	0.0721894	Reference	Fertilizers	FE	Water-Based Extractions	Liquid
148PaperBOZORGI	BOZORGI	doi:10.4141/CJPS2013-135	895	2012	Field	Solanum melongena L.	Field crops	600	Vegetables and melons	Cfa	Warm temperate	Fully humid	Hot summer	Astaneh Ashrafiyeh Ashrafiyeh,	Iran	49,9333°	37,2667°	3	9.1	Very low	197	Optimal	1.32	Nonsaline	7,2.	Neutral	Clay loam			ANE	0	Foliar	1	g/L	2	2	0	kg/ha	31130	1728.18	0.0555148	13890	1002.71	0.0721894	Absolute			Water-Based Extractions	Liquid
148PaperBOZORGI	BOZORGI	doi:10.4141/CJPS2013-135	896	2012	Field	Solanum melongena L.	Field crops	600	Vegetables and melons	Cfa	Warm temperate	Fully humid	Hot summer	Astaneh Ashrafiyeh Ashrafiyeh,	Iran	49,9333°	37,2667°	3	9.1	Very low	197	Optimal	1.32	Nonsaline	7,2.	Neutral	Clay loam			ANE	0	Foliar	2	g/L	2	2	0	kg/ha	31320	1738.72	0.0555148	13890	1002.71	0.0721894	Absolute			Water-Based Extractions	Liquid
149PaperCASTELLANO-HINOJOSA	CASTELLANO-HINOJOSA	10.1007/s00468-021-02133-8	897	2021	Field	Citrus sinensis	Trees and Bushes	1000	Fruit and nuts	Aw	Equatorial	Winter dry		Hendry County	United States	-81.0931	26.5532	6					0.634	Nonsaline	7.8	Moderately alkaline	Sandy			Stimplex	1	Drench	1	L/tree	30	24	0	kg/tree	42.3	2.77598	0.065626	49.1	3.51038	0.0714945	Reference	Microorganisms	MO	Alkaline Hydrolysis	Liquid
149PaperCASTELLANO-HINOJOSA	CASTELLANO-HINOJOSA	10.1007/s00468-021-02133-8	898	2021	Field	Citrus sinensis	Trees and Bushes	1000	Fruit and nuts	Aw	Equatorial	Winter dry		Hendry County	United States	-81.0931	26.5532	6					0.634	Nonsaline	7.8	Moderately alkaline	Sandy			Stimplex	1	Drench	1	L/tree	30	24	0	kg/tree	43.4	2.84817	0.065626	49.1	3.51038	0.0714945	Reference	Microorganisms	MO	Alkaline Hydrolysis	Liquid
149PaperCASTELLANO-HINOJOSA	CASTELLANO-HINOJOSA	10.1007/s00468-021-02133-8	899	2021	Field	Citrus sinensis	Trees and Bushes	1000	Fruit and nuts	Aw	Equatorial	Winter dry		Hendry County	United States	-81.0931	26.5532	6					0.634	Nonsaline	7.8	Moderately alkaline	Sandy			Stimplex	1	Drench	1	L/tree	30	24	0	kg/tree	18.2	1.19439	0.065626	20.4	1.45849	0.0714945	Reference	Humic and fulvic acids	HFA	Alkaline Hydrolysis	Liquid
149PaperCASTELLANO-HINOJOSA	CASTELLANO-HINOJOSA	10.1007/s00468-021-02133-8	900	2021	Field	Citrus sinensis	Trees and Bushes	1000	Fruit and nuts	Aw	Equatorial	Winter dry		Hendry County	United States	-81.0931	26.5532	6					0.634	Nonsaline	7.8	Moderately alkaline	Sandy			Stimplex	1	Drench	1	L/tree	30	24	0	kg/tree	18.2	1.19439	0.065626	19.7	1.40844	0.0714945	Absolute			Alkaline Hydrolysis	Liquid
149PaperCASTELLANO-HINOJOSA	CASTELLANO-HINOJOSA	10.1007/s00468-021-02133-8	901	2021	Field	Citrus sinensis	Trees and Bushes	1000	Fruit and nuts	Aw	Equatorial	Winter dry		Hendry County	United States	-81.0931	26.5532	6					0.634	Nonsaline	7.8	Moderately alkaline	Sandy			Stimplex	1	Drench	1	L/tree	30	24	0	kg/tree	19.1	1.25346	0.065626	20.4	1.45849	0.0714945	Reference	Humic and fulvic acids	HFA	Alkaline Hydrolysis	Liquid
149PaperCASTELLANO-HINOJOSA	CASTELLANO-HINOJOSA	10.1007/s00468-021-02133-8	902	2021	Field	Citrus sinensis	Trees and Bushes	1000	Fruit and nuts	Aw	Equatorial	Winter dry		Hendry County	United States	-81.0931	26.5532	6					0.634	Nonsaline	7.8	Moderately alkaline	Sandy			Stimplex	1	Drench	1	L/tree	30	24	0	kg/tree	19.1	1.25346	0.065626	19.7	1.40844	0.0714945	Absolute			Alkaline Hydrolysis	Liquid
149PaperCASTELLANO-HINOJOSA	CASTELLANO-HINOJOSA	10.1007/s00468-021-02133-8	903	2021	Field	Citrus sinensis	Trees and Bushes	1000	Fruit and nuts	Aw	Equatorial	Winter dry		Hendry County	United States	-81.0931	26.5532	6					0.634	Nonsaline	7.8	Moderately alkaline	Sandy			Stimplex	1	Drench	1	L/tree	30	24	0	kg/tree	75.4	4.9482	0.065626	77.7	5.55513	0.0714945	Reference	Microorganisms	MO	Alkaline Hydrolysis	Liquid
149PaperCASTELLANO-HINOJOSA	CASTELLANO-HINOJOSA	10.1007/s00468-021-02133-8	904	2021	Field	Citrus sinensis	Trees and Bushes	1000	Fruit and nuts	Aw	Equatorial	Winter dry		Hendry County	United States	-81.0931	26.5532	6					0.634	Nonsaline	7.8	Moderately alkaline	Sandy			Stimplex	1	Drench	1	L/tree	30	24	0	kg/tree	42.3	2.77598	0.065626	43.3	3.09571	0.0714945	Reference	Humic and fulvic acids	HFA	Alkaline Hydrolysis	Liquid
149PaperCASTELLANO-HINOJOSA	CASTELLANO-HINOJOSA	10.1007/s00468-021-02133-8	905	2021	Field	Citrus sinensis	Trees and Bushes	1000	Fruit and nuts	Aw	Equatorial	Winter dry		Hendry County	United States	-81.0931	26.5532	6					0.634	Nonsaline	7.8	Moderately alkaline	Sandy			Stimplex	1	Drench	1	L/tree	30	24	0	kg/tree	18.2	1.19439	0.065626	18.3	1.30835	0.0714945	Reference	Humic and fulvic acids	HFA	Alkaline Hydrolysis	Liquid
149PaperCASTELLANO-HINOJOSA	CASTELLANO-HINOJOSA	10.1007/s00468-021-02133-8	906	2021	Field	Citrus sinensis	Trees and Bushes	1000	Fruit and nuts	Aw	Equatorial	Winter dry		Hendry County	United States	-81.0931	26.5532	6					0.634	Nonsaline	7.8	Moderately alkaline	Sandy			Stimplex	1	Drench	1	L/tree	30	24	0	kg/tree	43.4	2.84817	0.065626	43.3	3.09571	0.0714945	Reference	Humic and fulvic acids	HFA	Alkaline Hydrolysis	Liquid
149PaperCASTELLANO-HINOJOSA	CASTELLANO-HINOJOSA	10.1007/s00468-021-02133-8	907	2021	Field	Citrus sinensis	Trees and Bushes	1000	Fruit and nuts	Aw	Equatorial	Winter dry		Hendry County	United States	-81.0931	26.5532	6					0.634	Nonsaline	7.8	Moderately alkaline	Sandy			Stimplex	1	Drench	1	L/tree	30	24	0	kg/tree	75.4	4.9482	0.065626	74.9	5.35494	0.0714945	Reference	Humic and fulvic acids	HFA	Alkaline Hydrolysis	Liquid
149PaperCASTELLANO-HINOJOSA	CASTELLANO-HINOJOSA	10.1007/s00468-021-02133-8	908	2021	Field	Citrus sinensis	Trees and Bushes	1000	Fruit and nuts	Aw	Equatorial	Winter dry		Hendry County	United States	-81.0931	26.5532	6					0.634	Nonsaline	7.8	Moderately alkaline	Sandy			Stimplex	1	Drench	1	L/tree	30	24	0	kg/tree	42.3	2.77598	0.065626	41.6	2.97417	0.0714945	Absolute			Alkaline Hydrolysis	Liquid
149PaperCASTELLANO-HINOJOSA	CASTELLANO-HINOJOSA	10.1007/s00468-021-02133-8	909	2021	Field	Citrus sinensis	Trees and Bushes	1000	Fruit and nuts	Aw	Equatorial	Winter dry		Hendry County	United States	-81.0931	26.5532	6					0.634	Nonsaline	7.8	Moderately alkaline	Sandy			Stimplex	1	Drench	1	L/tree	30	24	0	kg/tree	80.2	5.2632	0.065626	77.7	5.55513	0.0714945	Reference	Microorganisms	MO	Alkaline Hydrolysis	Liquid
149PaperCASTELLANO-HINOJOSA	CASTELLANO-HINOJOSA	10.1007/s00468-021-02133-8	910	2021	Field	Citrus sinensis	Trees and Bushes	1000	Fruit and nuts	Aw	Equatorial	Winter dry		Hendry County	United States	-81.0931	26.5532	6					0.634	Nonsaline	7.8	Moderately alkaline	Sandy			Stimplex	1	Drench	1	L/tree	30	24	0	kg/tree	75.4	4.9482	0.065626	72.3	5.16905	0.0714945	Absolute			Alkaline Hydrolysis	Liquid
149PaperCASTELLANO-HINOJOSA	CASTELLANO-HINOJOSA	10.1007/s00468-021-02133-8	911	2021	Field	Citrus sinensis	Trees and Bushes	1000	Fruit and nuts	Aw	Equatorial	Winter dry		Hendry County	United States	-81.0931	26.5532	6					0.634	Nonsaline	7.8	Moderately alkaline	Sandy			Stimplex	1	Drench	1	L/tree	30	24	0	kg/tree	43.4	2.84817	0.065626	41.6	2.97417	0.0714945	Absolute			Alkaline Hydrolysis	Liquid
149PaperCASTELLANO-HINOJOSA	CASTELLANO-HINOJOSA	10.1007/s00468-021-02133-8	912	2021	Field	Citrus sinensis	Trees and Bushes	1000	Fruit and nuts	Aw	Equatorial	Winter dry		Hendry County	United States	-81.0931	26.5532	6					0.634	Nonsaline	7.8	Moderately alkaline	Sandy			Stimplex	1	Drench	1	L/tree	30	24	0	kg/tree	19.1	1.25346	0.065626	18.3	1.30835	0.0714945	Reference	Humic and fulvic acids	HFA	Alkaline Hydrolysis	Liquid
149PaperCASTELLANO-HINOJOSA	CASTELLANO-HINOJOSA	10.1007/s00468-021-02133-8	913	2021	Field	Citrus sinensis	Trees and Bushes	1000	Fruit and nuts	Aw	Equatorial	Winter dry		Hendry County	United States	-81.0931	26.5532	6					0.634	Nonsaline	7.8	Moderately alkaline	Sandy			Stimplex	1	Drench	1	L/tree	30	24	0	kg/tree	75.4	4.9482	0.065626	71.4	5.10471	0.0714945	Reference	Humic and fulvic acids	HFA	Alkaline Hydrolysis	Liquid
149PaperCASTELLANO-HINOJOSA	CASTELLANO-HINOJOSA	10.1007/s00468-021-02133-8	914	2021	Field	Citrus sinensis	Trees and Bushes	1000	Fruit and nuts	Aw	Equatorial	Winter dry		Hendry County	United States	-81.0931	26.5532	6					0.634	Nonsaline	7.8	Moderately alkaline	Sandy			Stimplex	1	Drench	1	L/tree	30	24	0	kg/tree	18.2	1.19439	0.065626	17.2	1.22971	0.0714945	Reference	Microorganisms	MO	Alkaline Hydrolysis	Liquid
149PaperCASTELLANO-HINOJOSA	CASTELLANO-HINOJOSA	10.1007/s00468-021-02133-8	915	2021	Field	Citrus sinensis	Trees and Bushes	1000	Fruit and nuts	Aw	Equatorial	Winter dry		Hendry County	United States	-81.0931	26.5532	6					0.634	Nonsaline	7.8	Moderately alkaline	Sandy			Stimplex	1	Drench	1	L/tree	30	24	0	kg/tree	80.2	5.2632	0.065626	74.9	5.35494	0.0714945	Reference	Humic and fulvic acids	HFA	Alkaline Hydrolysis	Liquid
149PaperCASTELLANO-HINOJOSA	CASTELLANO-HINOJOSA	10.1007/s00468-021-02133-8	916	2021	Field	Citrus sinensis	Trees and Bushes	1000	Fruit and nuts	Aw	Equatorial	Winter dry		Hendry County	United States	-81.0931	26.5532	6					0.634	Nonsaline	7.8	Moderately alkaline	Sandy			Stimplex	1	Drench	1	L/tree	30	24	0	kg/tree	80.2	5.2632	0.065626	72.3	5.16905	0.0714945	Absolute			Alkaline Hydrolysis	Liquid
149PaperCASTELLANO-HINOJOSA	CASTELLANO-HINOJOSA	10.1007/s00468-021-02133-8	917	2021	Field	Citrus sinensis	Trees and Bushes	1000	Fruit and nuts	Aw	Equatorial	Winter dry		Hendry County	United States	-81.0931	26.5532	6					0.634	Nonsaline	7.8	Moderately alkaline	Sandy			Stimplex	1	Drench	1	L/tree	30	24	0	kg/tree	19.1	1.25346	0.065626	17.2	1.22971	0.0714945	Reference	Microorganisms	MO	Alkaline Hydrolysis	Liquid
149PaperCASTELLANO-HINOJOSA	CASTELLANO-HINOJOSA	10.1007/s00468-021-02133-8	918	2021	Field	Citrus sinensis	Trees and Bushes	1000	Fruit and nuts	Aw	Equatorial	Winter dry		Hendry County	United States	-81.0931	26.5532	6					0.634	Nonsaline	7.8	Moderately alkaline	Sandy			Stimplex	1	Drench	1	L/tree	30	24	0	kg/tree	80.2	5.2632	0.065626	71.4	5.10471	0.0714945	Reference	Humic and fulvic acids	HFA	Alkaline Hydrolysis	Liquid
149PaperCASTELLANO-HINOJOSA	CASTELLANO-HINOJOSA	10.1007/s00468-021-02133-8	919	2021	Field	Citrus sinensis	Trees and Bushes	1000	Fruit and nuts	Aw	Equatorial	Winter dry		Hendry County	United States	-81.0931	26.5532	6					0.634	Nonsaline	7.8	Moderately alkaline	Sandy			Stimplex	1	Drench	1	L/tree	30	24	0	kg/tree	42.3	2.77598	0.065626	35.1	2.50946	0.0714945	Reference	Humic and fulvic acids	HFA	Alkaline Hydrolysis	Liquid
149PaperCASTELLANO-HINOJOSA	CASTELLANO-HINOJOSA	10.1007/s00468-021-02133-8	920	2021	Field	Citrus sinensis	Trees and Bushes	1000	Fruit and nuts	Aw	Equatorial	Winter dry		Hendry County	United States	-81.0931	26.5532	6					0.634	Nonsaline	7.8	Moderately alkaline	Sandy			Stimplex	1	Drench	1	L/tree	30	24	0	kg/tree	43.4	2.84817	0.065626	35.1	2.50946	0.0714945	Reference	Humic and fulvic acids	HFA	Alkaline Hydrolysis	Liquid
150PaperCHEN	CHEN	10.3389/fpls.2021.659130	921	2021	Field	Saccharum officinarum	Field crops	600	Sugar crops	Cfa	Warm temperate	Fully humid	Hot summer	Suixi	China	110.28	21.35	4	65.35	Optimal	140.13	Optimal	1.435	Nonsaline	4.8	Strongly acid		0.0149	Low	SWE	0	Foliar	5	ml/l	30	3	0	kg/ha	104730	1390	0.0132722	103880	1680	0.0132722	Absolute			Enzyme-Assisted Extraction	Liquid
150PaperCHEN	CHEN	10.3389/fpls.2021.659130	922	2021	Field	Saccharum officinarum	Field crops	600	Sugar crops	Cfa	Warm temperate	Fully humid	Hot summer	Suixi	China	110.28	21.35	4	65.35	Optimal	140.13	Optimal	1.435	Nonsaline	4.8	Strongly acid		0.0149	Low	SWE	0	Foliar	5	ml/l	30	3	0	kg/ha	90190	3140	0.0348154	89440	2250	0.0348154	Absolute			Enzyme-Assisted Extraction	Liquid
150PaperCHEN	CHEN	10.3389/fpls.2021.659130	923	2021	Field	Saccharum officinarum	Field crops	600	Sugar crops	Cfa	Warm temperate	Fully humid	Hot summer	Suixi	China	110.28	21.35	4	65.35	Optimal	140.13	Optimal	1.435	Nonsaline	4.8	Strongly acid		0.0149	Low	SWE	0	Foliar	5	ml/l	30	3	0	kg/ha	107210	7330	0.0683705	106300	6360	0.0683705	Absolute			Enzyme-Assisted Extraction	Liquid
150PaperCHEN	CHEN	10.3389/fpls.2021.659130	924	2021	Field	Saccharum officinarum	Field crops	600	Sugar crops	Cfa	Warm temperate	Fully humid	Hot summer	Wengyuan	China	113.94	24.27	4	21.93	Low	66.83	Low	1.435	Nonsaline	3.73	Strongly acid		0.02083	Medium	SWE	0	Foliar	5	ml/l	30	3	0	kg/ha	86540	1340	0.0154842	85540	1880	0.0154842	Absolute			Complex enzymatic hydrolysis	Liquid
150PaperCHEN	CHEN	10.3389/fpls.2021.659130	925	2021	Field	Saccharum officinarum	Field crops	600	Sugar crops	Cfa	Warm temperate	Fully humid	Hot summer	Suixi	China	110.28	21.35	4	65.35	Optimal	140.13	Optimal	1.435	Nonsaline	4.8	Strongly acid		0.0149	Low	SWE	0	Foliar	5	ml/l	30	3	0	kg/ha	107690	3270	0.0303649	106300	6360	0.0303649	Absolute			Enzyme-Assisted Extraction	Liquid
150PaperCHEN	CHEN	10.3389/fpls.2021.659130	926	2021	Field	Saccharum officinarum	Field crops	600	Sugar crops	Cfa	Warm temperate	Fully humid	Hot summer	Wengyuan	China	113.94	24.27	4	21.93	Low	66.83	Low	1.435	Nonsaline	3.73	Strongly acid		0.02083	Medium	SWE	0	Foliar	5	ml/l	30	3	0	kg/ha	102820	2310	0.0224664	100620	4990	0.0224664	Absolute			Enzyme-Assisted Extraction	Liquid
150PaperCHEN	CHEN	10.3389/fpls.2021.659130	927	2021	Field	Saccharum officinarum	Field crops	600	Sugar crops	Cfa	Warm temperate	Fully humid	Hot summer	Wengyuan	China	113.94	24.27	4	21.93	Low	66.83	Low	1.435	Nonsaline	3.73	Strongly acid		0.02083	Medium	SWE	0	Foliar	5	ml/l	30	3	0	kg/ha	87440	2490	0.0284767	85540	1880	0.0284767	Absolute			Enzyme-Assisted Extraction	Liquid
150PaperCHEN	CHEN	10.3389/fpls.2021.659130	928	2021	Field	Saccharum officinarum	Field crops	600	Sugar crops	Cfa	Warm temperate	Fully humid	Hot summer	Suixi	China	110.28	21.35	4	65.35	Optimal	140.13	Optimal	1.435	Nonsaline	4.8	Strongly acid		0.0149	Low	SWE	0	Foliar	5	ml/l	30	3	0	kg/ha	91960	1000	0.0108743	89440	2250	0.0108743	Absolute			Enzyme-Assisted Extraction	Liquid
150PaperCHEN	CHEN	10.3389/fpls.2021.659130	929	2021	Field	Saccharum officinarum	Field crops	600	Sugar crops	Cfa	Warm temperate	Fully humid	Hot summer	Wengyuan	China	113.94	24.27	4	21.93	Low	66.83	Low	1.435	Nonsaline	3.73	Strongly acid		0.02083	Medium	SWE	0	Foliar	5	ml/l	30	3	0	kg/ha	98840	4100	0.0414812	95600	2650	0.0414812	Absolute			Enzyme-Assisted Extraction	Liquid
150PaperCHEN	CHEN	10.3389/fpls.2021.659130	930	2021	Field	Saccharum officinarum	Field crops	600	Sugar crops	Cfa	Warm temperate	Fully humid	Hot summer	Wengyuan	China	113.94	24.27	4	21.93	Low	66.83	Low	1.435	Nonsaline	3.73	Strongly acid		0.02083	Medium	SWE	0	Foliar	5	ml/l	30	3	0	kg/ha	99070	3190	0.0321995	95600	2650	0.0321995	Absolute			Enzyme-Assisted Extraction	Liquid
150PaperCHEN	CHEN	10.3389/fpls.2021.659130	931	2021	Field	Saccharum officinarum	Field crops	600	Sugar crops	Cfa	Warm temperate	Fully humid	Hot summer	Suixi	China	110.28	21.35	4	65.35	Optimal	140.13	Optimal	1.435	Nonsaline	4.8	Strongly acid		0.0149	Low	SWE	0	Foliar	5	ml/l	30	3	0	kg/ha	107970	3290	0.0304714	103880	1680	0.0304714	Absolute			Enzyme-Assisted Extraction	Liquid
150PaperCHEN	CHEN	10.3389/fpls.2021.659130	932	2021	Field	Saccharum officinarum	Field crops	600	Sugar crops	Cfa	Warm temperate	Fully humid	Hot summer	Wengyuan	China	113.94	24.27	4	21.93	Low	66.83	Low	1.435	Nonsaline	3.73	Strongly acid		0.02083	Medium	SWE	0	Foliar	5	ml/l	30	3	0	kg/ha	90240	2360	0.0261525	85540	1880	0.0261525	Absolute			Complex enzymatic hydrolysis	Liquid
150PaperCHEN	CHEN	10.3389/fpls.2021.659130	933	2021	Field	Saccharum officinarum	Field crops	600	Sugar crops	Cfa	Warm temperate	Fully humid	Hot summer	Wengyuan	China	113.94	24.27	4	21.93	Low	66.83	Low	1.435	Nonsaline	3.73	Strongly acid		0.02083	Medium	SWE	0	Foliar	5	ml/l	30	3	0	kg/ha	106860	2570	0.0240502	100620	4990	0.0240502	Absolute			Enzyme-Assisted Extraction	Liquid
150PaperCHEN	CHEN	10.3389/fpls.2021.659130	934	2021	Field	Saccharum officinarum	Field crops	600	Sugar crops	Cfa	Warm temperate	Fully humid	Hot summer	Wengyuan	China	113.94	24.27	4	21.93	Low	66.83	Low	1.435	Nonsaline	3.73	Strongly acid		0.02083	Medium	SWE	0	Foliar	5	ml/l	30	3	0	kg/ha	90970	1600	0.0175882	85540	1880	0.0175882	Absolute			Complex enzymatic hydrolysis	Liquid
150PaperCHEN	CHEN	10.3389/fpls.2021.659130	935	2021	Field	Saccharum officinarum	Field crops	600	Sugar crops	Cfa	Warm temperate	Fully humid	Hot summer	Suixi	China	110.28	21.35	4	65.35	Optimal	140.13	Optimal	1.435	Nonsaline	4.8	Strongly acid		0.0149	Low	SWE	0	Foliar	5	ml/l	30	3	0	kg/ha	111900	5350	0.0478105	103880	1680	0.0478105	Absolute			Enzyme-Assisted Extraction	Liquid
150PaperCHEN	CHEN	10.3389/fpls.2021.659130	936	2021	Field	Saccharum officinarum	Field crops	600	Sugar crops	Cfa	Warm temperate	Fully humid	Hot summer	Suixi	China	110.28	21.35	4	65.35	Optimal	140.13	Optimal	1.435	Nonsaline	4.8	Strongly acid		0.0149	Low	SWE	0	Foliar	5	ml/l	30	3	0	kg/ha	115190	2010	0.0174494	106300	6360	0.0174494	Absolute			Enzyme-Assisted Extraction	Liquid
150PaperCHEN	CHEN	10.3389/fpls.2021.659130	937	2021	Field	Saccharum officinarum	Field crops	600	Sugar crops	Cfa	Warm temperate	Fully humid	Hot summer	Suixi	China	110.28	21.35	4	65.35	Optimal	140.13	Optimal	1.435	Nonsaline	4.8	Strongly acid		0.0149	Low	SWE	0	Foliar	5	ml/l	30	3	0	kg/ha	115700	5380	0.0464996	106300	6360	0.0464996	Absolute			Enzyme-Assisted Extraction	Liquid
150PaperCHEN	CHEN	10.3389/fpls.2021.659130	938	2021	Field	Saccharum officinarum	Field crops	600	Sugar crops	Cfa	Warm temperate	Fully humid	Hot summer	Suixi	China	110.28	21.35	4	65.35	Optimal	140.13	Optimal	1.435	Nonsaline	4.8	Strongly acid		0.0149	Low	SWE	0	Foliar	5	ml/l	30	3	0	kg/ha	113450	1790	0.0157779	103880	1680	0.0157779	Absolute			Enzyme-Assisted Extraction	Liquid
150PaperCHEN	CHEN	10.3389/fpls.2021.659130	939	2021	Field	Saccharum officinarum	Field crops	600	Sugar crops	Cfa	Warm temperate	Fully humid	Hot summer	Wengyuan	China	113.94	24.27	4	21.93	Low	66.83	Low	1.435	Nonsaline	3.73	Strongly acid		0.02083	Medium	SWE	0	Foliar	5	ml/l	30	3	0	kg/ha	104450	2420	0.023169	95600	2650	0.023169	Absolute			Enzyme-Assisted Extraction	Liquid
150PaperCHEN	CHEN	10.3389/fpls.2021.659130	940	2021	Field	Saccharum officinarum	Field crops	600	Sugar crops	Cfa	Warm temperate	Fully humid	Hot summer	Suixi	China	110.28	21.35	4	65.35	Optimal	140.13	Optimal	1.435	Nonsaline	4.8	Strongly acid		0.0149	Low	SWE	0	Foliar	5	ml/l	30	3	0	kg/ha	98460	2420	0.0245785	89440	2250	0.0245785	Absolute			Enzyme-Assisted Extraction	Liquid
150PaperCHEN	CHEN	10.3389/fpls.2021.659130	941	2021	Field	Saccharum officinarum	Field crops	600	Sugar crops	Cfa	Warm temperate	Fully humid	Hot summer	Wengyuan	China	113.94	24.27	4	21.93	Low	66.83	Low	1.435	Nonsaline	3.73	Strongly acid		0.02083	Medium	SWE	0	Foliar	5	ml/l	30	3	0	kg/ha	105290	3210	0.0304872	95600	2650	0.0304872	Absolute			Enzyme-Assisted Extraction	Liquid
150PaperCHEN	CHEN	10.3389/fpls.2021.659130	942	2021	Field	Saccharum officinarum	Field crops	600	Sugar crops	Cfa	Warm temperate	Fully humid	Hot summer	Suixi	China	110.28	21.35	4	65.35	Optimal	140.13	Optimal	1.435	Nonsaline	4.8	Strongly acid		0.0149	Low	SWE	0	Foliar	5	ml/l	30	3	0	kg/ha	98840	2630	0.0266087	89440	2250	0.0266087	Absolute			Enzyme-Assisted Extraction	Liquid
150PaperCHEN	CHEN	10.3389/fpls.2021.659130	943	2021	Field	Saccharum officinarum	Field crops	600	Sugar crops	Cfa	Warm temperate	Fully humid	Hot summer	Wengyuan	China	113.94	24.27	4	21.93	Low	66.83	Low	1.435	Nonsaline	3.73	Strongly acid		0.02083	Medium	SWE	0	Foliar	5	ml/l	30	3	0	kg/ha	111940	2830	0.0252814	100620	4990	0.0252814	Absolute			Enzyme-Assisted Extraction	Liquid
150PaperCHEN	CHEN	10.3389/fpls.2021.659130	944	2021	Field	Saccharum officinarum	Field crops	600	Sugar crops	Cfa	Warm temperate	Fully humid	Hot summer	Wengyuan	China	113.94	24.27	4	21.93	Low	66.83	Low	1.435	Nonsaline	3.73	Strongly acid		0.02083	Medium	SWE	0	Foliar	5	ml/l	30	3	0	kg/ha	112360	3320	0.0295479	100620	4990	0.0295479	Absolute			Enzyme-Assisted Extraction	Liquid
151PaperCHOULIARAS	CHOULIARAS	10.1002/jsfa.3543	945	2009	Field	Olea europea L.	Field crops	200	Oilseed	Csa	Warm temperate	Summer dry	Hot summer	Neapoli Lakonias	Greece	22.8567	36.5137	5												ANE	0	Foliar	87.5	ml/l	0	1	1	kg/planta	28.2	1.15514	0.0409625	29.6	1.21249	0.0409625	Reference	Fertilizers	FE	Water-Based Extractions	Liquid
151PaperCHOULIARAS	CHOULIARAS	10.1002/jsfa.3543	946	2009	Field	Olea europea L.	Field crops	200	Oilseed	Csa	Warm temperate	Summer dry	Hot summer	Neapoli Lakonias	Greece	22.8567	36.5137	5												ANE	0	Foliar	87.5	ml/l	0	1	1	kg/planta	28.2	1.15514	0.0409625	19.4	0.794673	0.0409625	Reference	Fertilizers	FE	Water-Based Extractions	Liquid
151PaperCHOULIARAS	CHOULIARAS	10.1002/jsfa.3543	947	2009	Field	Olea europea L.	Field crops	200	Oilseed	Csa	Warm temperate	Summer dry	Hot summer	Neapoli Lakonias	Greece	22.8567	36.5137	5												ANE	0	Foliar	87.5	ml/l	0	1	1	kg/planta	44.6	1.82693	0.0409625	29.6	1.21249	0.0409625	Reference	Fertilizers	FE	Water-Based Extractions	Liquid
151PaperCHOULIARAS	CHOULIARAS	10.1002/jsfa.3543	948	2009	Field	Olea europea L.	Field crops	200	Oilseed	Csa	Warm temperate	Summer dry	Hot summer	Neapoli Lakonias	Greece	22.8567	36.5137	5												ANE	0	Foliar	87.5	ml/l	0	1	1	kg/planta	44.6	1.82693	0.0409625	19.4	0.794673	0.0409625	Reference	Fertilizers	FE	Water-Based Extractions	Liquid
151PaperCHOULIARAS	CHOULIARAS	10.1002/jsfa.3543	949	2009	Field	Olea europea L.	Field crops	200	Oilseed	Csa	Warm temperate	Summer dry	Hot summer	Neapoli Lakonias	Greece	22.8567	36.5137	5												ANE	0	Foliar	87.5	ml/l	0	1	1	kg/planta	28.2	1.15514	0.0409625	5.3	0.217101	0.0409625	Absolute			Water-Based Extractions	Liquid
151PaperCHOULIARAS	CHOULIARAS	10.1002/jsfa.3543	950	2009	Field	Olea europea L.	Field crops	200	Oilseed	Csa	Warm temperate	Summer dry	Hot summer	Neapoli Lakonias	Greece	22.8567	36.5137	5												ANE	0	Foliar	87.5	ml/l	0	1	1	kg/planta	44.6	1.82693	0.0409625	5.3	0.217101	0.0409625	Absolute			Water-Based Extractions	Liquid
152PaperCOLAVITA	COLAVITA	:10.17660/ActaHortic.2011.909.72	951	2011	Field	Pyrus communis L.	Trees and Bushes	1000	Fruit and nuts	BSk	Arid	Steppe	Cold arid	Cinco Saltos	Argentina	-67	-38	3												Goëmar BM 86	1	Foliar	3	ml/l	14	3	0	kg/ha	42800	2808.79	0.065626	41100	2938.43	0.0714945	Absolute			Water-Based Extractions	Liquid
152PaperCOLAVITA	COLAVITA	:10.17660/ActaHortic.2011.909.72	952	2011	Field	Pyrus communis L.	Trees and Bushes	1000	Fruit and nuts	BSk	Arid	Steppe	Cold arid	Cinco Saltos	Argentina	-67	-38	3												Goëmar BM 86	1	Foliar	3	ml/l	14	3	0	kg/ha	40900	2684.1	0.065626	38000	2716.79	0.0714945	Absolute			Water-Based Extractions	Liquid
152PaperCOLAVITA	COLAVITA	:10.17660/ActaHortic.2011.909.72	953	2011	Field	Pyrus communis L.	Trees and Bushes	1000	Fruit and nuts	BSk	Arid	Steppe	Cold arid	Cinco Saltos	Argentina	-67	-38	3												Goëmar BM 86	1	Foliar	3	ml/l	14	3	0	kg/ha	45900	3012.23	0.065626	41100	2938.43	0.0714945	Absolute			Water-Based Extractions	Liquid
152PaperCOLAVITA	COLAVITA	:10.17660/ActaHortic.2011.909.72	954	2011	Field	Pyrus communis L.	Trees and Bushes	1000	Fruit and nuts	BSk	Arid	Steppe	Cold arid	Cinco Saltos	Argentina	-67	-38	3												Goëmar BM 86	1	Foliar	3	ml/l	14	3	0	kg/ha	44600	2926.92	0.065626	38000	2716.79	0.0714945	Absolute			Water-Based Extractions	Liquid
153PaperCORREIA	CORREIA	10.3390/plants9040410	955	2020	Field	Prunus avium L.	Trees and Bushes	1000	Fruit and nuts	Csb	Warm temperate	Summer dry	Warm summer	Carrazedo de Montenegro	Portugal	-7.28333	41.55	6	75	Optimal	125	Medium			5.5			0.013	Low	ANE	0	Foliar	0.5	ml/l	15	3	0	kg/tree	9.5	0.6	0.0631579	5.6	0.5	0.0631579	Absolute			Water-Based Extractions	Liquid
153PaperCORREIA	CORREIA	10.3390/plants9040410	956	2020	Field	Prunus avium L.	Trees and Bushes	1000	Fruit and nuts	Csb	Warm temperate	Summer dry	Warm summer	Carrazedo de Montenegro	Portugal	-7.28333	41.55	6	75	Optimal	125	Medium			5.5			0.013	Low	ANE	0	Foliar	0.5	ml/l	15	3	0	kg/tree	9.5	0.6	0.0631579	6.8	0.6	0.0631579	Reference	Fertilizers	FE	Water-Based Extractions	Liquid
153PaperCORREIA	CORREIA	10.3390/plants9040410	957	2020	Field	Prunus avium L.	Trees and Bushes	1000	Fruit and nuts	Csb	Warm temperate	Summer dry	Warm summer	Carrazedo de Montenegro	Portugal	-7.28333	41.55	6	75	Optimal	125	Medium			5.5			0.013	Low	ANE	0	Foliar	0.5	ml/l	15	3	0	kg/tree	9.5	0.6	0.0631579	6.6	0.4	0.0631579	Reference	Phytohormones	HO	Water-Based Extractions	Liquid
153PaperCORREIA	CORREIA	10.3390/plants9040410	958	2020	Field	Prunus avium L.	Trees and Bushes	1000	Fruit and nuts	Csb	Warm temperate	Summer dry	Warm summer	Carrazedo de Montenegro	Portugal	-7.28333	41.55	6	75	Optimal	125	Medium			5.5			0.013	Low	ANE	0	Foliar	0.5	ml/l	15	3	0	kg/tree	9.5	0.6	0.0631579	9.2	0.7	0.0631579	Reference	Phytohormones	HO	Water-Based Extractions	Liquid
153PaperCORREIA	CORREIA	10.3390/plants9040410	959	2020	Field	Prunus avium L.	Trees and Bushes	1000	Fruit and nuts	Csb	Warm temperate	Summer dry	Warm summer	Carrazedo de Montenegro	Portugal	-7.28333	41.55	6	75	Optimal	125	Medium			5.5			0.013	Low	ANE	0	Foliar	0.5	ml/l	15	3	0	kg/tree	9.5	0.6	0.0631579	7.4	0.6	0.0631579	Reference	Phytohormones	HO	Water-Based Extractions	Liquid
153PaperCORREIA	CORREIA	10.3390/plants9040410	960	2020	Field	Prunus avium L.	Trees and Bushes	1000	Fruit and nuts	Csb	Warm temperate	Summer dry	Warm summer	Carrazedo de Montenegro	Portugal	-7.28333	41.55	6	75	Optimal	125	Medium			5.5			0.013	Low	ANE	0	Foliar	0.5	ml/l	15	3	0	kg/tree	9.5	0.6	0.0631579	7.3	0.5	0.0631579	Reference	Phytohormones	HO	Water-Based Extractions	Liquid
153PaperCORREIA	CORREIA	10.3390/plants9040410	961	2020	Field	Prunus avium L.	Trees and Bushes	1000	Fruit and nuts	Csb	Warm temperate	Summer dry	Warm summer	Carrazedo de Montenegro	Portugal	-7.28333	41.55	6	75	Optimal	125	Medium			5.5			0.013	Low	ANE	0	Foliar	0.5	ml/l	15	3	0	kg/tree	26.8	1	0.0373134	17.5	1.5	0.0373134	Absolute			Water-Based Extractions	Liquid
153PaperCORREIA	CORREIA	10.3390/plants9040410	962	2020	Field	Prunus avium L.	Trees and Bushes	1000	Fruit and nuts	Csb	Warm temperate	Summer dry	Warm summer	Carrazedo de Montenegro	Portugal	-7.28333	41.55	6	75	Optimal	125	Medium			5.5			0.013	Low	ANE	0	Foliar	0.5	ml/l	19	3	0	kg/tree	26.8	1	0.0373134	19	1.2	0.0373134	Reference	Fertilizers	FE	Water-Based Extractions	Liquid
153PaperCORREIA	CORREIA	10.3390/plants9040410	963	2020	Field	Prunus avium L.	Trees and Bushes	1000	Fruit and nuts	Csb	Warm temperate	Summer dry	Warm summer	Carrazedo de Montenegro	Portugal	-7.28333	41.55	6	75	Optimal	125	Medium			5.5			0.013	Low	ANE	0	Foliar	0.5	ml/l	19	3	0	kg/tree	26.8	1	0.0373134	24	1.8	0.0373134	Reference	Phytohormones	HO	Water-Based Extractions	Liquid
153PaperCORREIA	CORREIA	10.3390/plants9040410	964	2020	Field	Prunus avium L.	Trees and Bushes	1000	Fruit and nuts	Csb	Warm temperate	Summer dry	Warm summer	Carrazedo de Montenegro	Portugal	-7.28333	41.55	6	75	Optimal	125	Medium			5.5			0.013	Low	ANE	0	Foliar	0.5	ml/l	19	3	0	kg/tree	26.8	1	0.0373134	25.5	1.3	0.0373134	Reference	Phytohormones	HO	Water-Based Extractions	Liquid
153PaperCORREIA	CORREIA	10.3390/plants9040410	965	2020	Field	Prunus avium L.	Trees and Bushes	1000	Fruit and nuts	Csb	Warm temperate	Summer dry	Warm summer	Carrazedo de Montenegro	Portugal	-7.28333	41.55	6	75	Optimal	125	Medium			5.5			0.013	Low	ANE	0	Foliar	0.5	ml/l	19	3	0	kg/tree	26.8	1	0.0373134	21.5	2	0.0373134	Reference	Phytohormones	HO	Water-Based Extractions	Liquid
153PaperCORREIA	CORREIA	10.3390/plants9040410	966	2020	Field	Prunus avium L.	Trees and Bushes	1000	Fruit and nuts	Csb	Warm temperate	Summer dry	Warm summer	Carrazedo de Montenegro	Portugal	-7.28333	41.55	6	75	Optimal	125	Medium			5.5			0.013	Low	ANE	0	Foliar	0.5	ml/l	19	3	0	kg/tree	26.8	1	0.0373134	28.5	1.1	0.0373134	Reference	Phytohormones	HO	Water-Based Extractions	Liquid
154PaperCARVALHO	DE CARVALHO	10.1007/s10811-018-1724-7	967	2019	Field	Vitis labrusca L.	Trees and Bushes	1000	Fruit and nuts	Cwa	Warm temperate	Winter dry	Hot summer	Lavras	Brazil	-21.2333	-44.9833	5	18.4	Low	89	Low			6.2	Slightly acid	Clay loam			SWE	0	Foliar	1.2	ml/l	25	4	0	kg/ha	11720	769.136	0.065626	11380	813.608	0.0714945	Absolute			Not reported	Liquid
154PaperCARVALHO	DE CARVALHO	10.1007/s10811-018-1724-7	968	2019	Field	Vitis labrusca L.	Trees and Bushes	1000	Fruit and nuts	Cwa	Warm temperate	Winter dry	Hot summer	Lavras	Brazil	-21.2333	-44.9833	5	18.4	Low	89	Low			6.2	Slightly acid	Clay loam			SWE	0	Foliar	1.2	ml/l	25	4	0	kg/ha	12070	792.105	0.065626	11380	813.608	0.0714945	Absolute			Not reported	Liquid
154PaperCARVALHO	DE CARVALHO	10.1007/s10811-018-1724-7	969	2019	Field	Vitis labrusca L.	Trees and Bushes	1000	Fruit and nuts	Cwa	Warm temperate	Winter dry	Hot summer	Lavras	Brazil	-21.2333	-44.9833	5	18.4	Low	89	Low			6.2	Slightly acid	Clay loam			SWE	0	Foliar	1.2	ml/l	25	4	0	kg/ha	12840	842.637	0.065626	11380	813.608	0.0714945	Absolute			Not reported	Liquid
154PaperCARVALHO	DE CARVALHO	10.1007/s10811-018-1724-7	970	2019	Field	Vitis labrusca L.	Trees and Bushes	1000	Fruit and nuts	Cwa	Warm temperate	Winter dry	Hot summer	Lavras	Brazil	-21.2333	-44.9833	5	18.4	Low	89	Low			6.2	Slightly acid	Clay loam	0.036	High	Acadian	1	Foliar	1.2	ml/l	25	4	0	kg/ha	14100	925.326	0.065626	11380	813.608	0.0714945	Absolute			Alkaline Hydrolysis	Liquid
155PaperSTASIO	DI STASIO	10.3390/agronomy10101559	971	2020	Field	Solanum lycopersicum L	Field crops	600	Vegetables and melons	Cfa	Warm temperate	Fully humid	Hot summer	Napoles	Italy	14.58	43.31	3					6.3	Moderately saline	7.5	Neutral	Sandy loams	0.0184	Low	Rygex	1	Fertigation	2.5	mL/L	15	6	0	g/planta	722.8	40.1261	0.0555148	828.9	59.8378	0.0721894	Absolute			Alkaline Hydrolysis	Liquid
155PaperSTASIO	DI STASIO	10.3390/agronomy10101559	972	2020	Field	Solanum lycopersicum L	Field crops	600	Vegetables and melons	Cfa	Warm temperate	Fully humid	Hot summer	Napoles	Italy	14.58	43.31	3					6.3	Moderately saline	7.5	Neutral	Sandy loams	0.0184	Low	Super Fitty	1	Fertigation	2	mL/L	15	6	0	g/planta	826.7	45.8941	0.0555148	828.9	59.8378	0.0721894	Absolute			Alkaline Hydrolysis	Liquid
155PaperSTASIO	DI STASIO	10.3390/agronomy10101559	973	2020	Field	Solanum lycopersicum L	Field crops	600	Vegetables and melons	Cfa	Warm temperate	Fully humid	Hot summer	Napoles	Italy	14.58	43.31	3					6.3	Moderately saline	7.5	Neutral	Sandy loams	0.0184	Low	Rygex	1	Fertigation	2.5	mL/L	15	6	0	g/planta	722.8	40.1261	0.0555148	528.3	38.1376	0.0721894	Absolute			Alkaline Hydrolysis	Liquid
155PaperSTASIO	DI STASIO	10.3390/agronomy10101559	974	2020	Field	Solanum lycopersicum L	Field crops	600	Vegetables and melons	Cfa	Warm temperate	Fully humid	Hot summer	Napoles	Italy	14.58	43.31	3					6.3	Moderately saline	7.5	Neutral	Sandy loams	0.0184	Low	Rygex	1	Fertigation	2.5	mL/L	15	6	0	g/planta	722.8	40.1261	0.0555148	486.1	35.0913	0.0721894	Absolute			Alkaline Hydrolysis	Liquid
155PaperSTASIO	DI STASIO	10.3390/agronomy10101559	975	2020	Field	Solanum lycopersicum L	Field crops	600	Vegetables and melons	Cfa	Warm temperate	Fully humid	Hot summer	Napoles	Italy	14.58	43.31	3					6.3	Moderately saline	7.5	Neutral	Sandy loams	0.0184	Low	Super Fitty	1	Fertigation	2	mL/L	15	6	0	g/planta	826.7	45.8941	0.0555148	528.3	38.1376	0.0721894	Absolute			Alkaline Hydrolysis	Liquid
155PaperSTASIO	DI STASIO	10.3390/agronomy10101559	976	2020	Field	Solanum lycopersicum L	Field crops	600	Vegetables and melons	Cfa	Warm temperate	Fully humid	Hot summer	Napoles	Italy	14.58	43.31	3					6.3	Moderately saline	7.5	Neutral	Sandy loams	0.0184	Low	Super Fitty	1	Fertigation	2	mL/L	15	6	0	g/planta	826.7	45.8941	0.0555148	486.1	35.0913	0.0721894	Absolute			Alkaline Hydrolysis	Liquid
156PaperDI-VAIO	DI-VAIO	10.3390/agronomy11040715	977	2021	Field	Malus x domestica	Trees and Bushes	1000	Fruit and nuts	Cfa	Warm temperate	Fully humid	Hot summer	Vitulazio	Italy	14.2178	41.1651	3												Sweed mix	1	Foliar	3	Kg/ha	20	4	0	kg/planta	35.25	1.27	0.0360284	35.77	1.09	0.0360284	Absolute			Alkaline Hydrolysis	Liquid
156PaperDI-VAIO	DI-VAIO	10.3390/agronomy11040715	978	2021	Field	Malus x domestica	Trees and Bushes	1000	Fruit and nuts	Cfa	Warm temperate	Fully humid	Hot summer	Vitulazio	Italy	14.2178	41.1651	3												AgriAlgae	1	Foliar	3	Kg/ha	20	4	0	kg/planta	37.87	1.92	0.0506998	35.77	1.09	0.0506998	Absolute			Water-Based Extractions	Liquid
156PaperDI-VAIO	DI-VAIO	10.3390/agronomy11040715	979	2021	Field	Malus x domestica	Trees and Bushes	1000	Fruit and nuts	Cfa	Warm temperate	Fully humid	Hot summer	Vitulazio	Italy	14.2178	41.1651	3												Peptone 85	1	Foliar	3	Kg/ha	20	4	0	kg/planta	41.12	1.97	0.0479086	35.77	1.09	0.0479086	Absolute			Enzyme-Assisted Extraction	Liquid
157PaperDOGRA	DOGRA	doi:10.3390/horticulturae6020028	980	2012	Field	Allium cepa L.	Field crops	600	Vegetables and melons	Cwa	Warm temperate	Winter dry	Hot summer	Bhota	India	76.5824	31.6312	3												ANE	0	Drench	15	Kg/ha	0	1	1	Kg/ha	35600	1976.33	0.0555148	26600	1920.24	0.0721894	Absolute			Water-Based Extractions	Powder
157PaperDOGRA	DOGRA	doi:10.3390/horticulturae6020028	981	2012	Field	Allium cepa L.	Field crops	600	Vegetables and melons	Cwa	Warm temperate	Winter dry	Hot summer	Bhota	India	76.5824	31.6312	3												ANE	0	Drench	20	Kg/ha	0	1	1	Kg/ha	38300	2126.22	0.0555148	26600	1920.24	0.0721894	Absolute			Water-Based Extractions	Powder
157PaperDOGRA	DOGRA	doi:10.3390/horticulturae6020028	982	2012	Field	Allium cepa L.	Field crops	600	Vegetables and melons	Cwa	Warm temperate	Winter dry	Hot summer	Bhota	India	76.5824	31.6312	3												ANE	0	Drench	35	Kg/ha	0	1	1	Kg/ha	50000	2775.74	0.0555148	26600	1920.24	0.0721894	Absolute			Water-Based Extractions	Powder
157PaperDOGRA	DOGRA	doi:10.3390/horticulturae6020028	983	2012	Field	Allium cepa L.	Field crops	600	Vegetables and melons	Cwa	Warm temperate	Winter dry	Hot summer	Bhota	India	76.5824	31.6312	3												ANE	0	Drench	30	Kg/ha	0	1	1	Kg/ha	53700	2981.15	0.0555148	26600	1920.24	0.0721894	Absolute			Water-Based Extractions	Powder
157PaperDOGRA	DOGRA	doi:10.3390/horticulturae6020028	984	2012	Field	Allium cepa L.	Field crops	600	Vegetables and melons	Cwa	Warm temperate	Winter dry	Hot summer	Bhota	India	76.5824	31.6312	3												ANE	0	Drench	25	Kg/ha	0	1	1	Kg/ha	58400	3242.07	0.0555148	26600	1920.24	0.0721894	Absolute			Water-Based Extractions	Powder
158PaperDUDAS	DUDAŠ	DOI: 10.1515/botcro-2016-0023	985	2016	Field	Lactuca sativa L.	Field crops	600	Vegetables and melons	Cfa	Warm temperate	Fully humid	Hot summer	Poreč	Croatia	13.5942	45.2277	3	21.87	Low	57.2	Very low			7.7	Neutral		0.0405	High	Bio-algeen S-90	1	Drench	20	mL/L	8	2	0	kg/ha	31000	1200	0.0387097	29000	800	0.0387097	Reference	Fertilizers	FE	Water-Based Extractions	Liquid
158PaperDUDAS	DUDAŠ	DOI: 10.1515/botcro-2016-0023	986	2016	Field	Lactuca sativa L.	Field crops	600	Vegetables and melons	Cfa	Warm temperate	Fully humid	Hot summer	Poreč	Croatia	13.5942	45.2277	3	21.87	Low	57.2	Very low			7.7	Neutral		0.0405	High	Bio-algeen S-90	1	Drench	20	mL/L	8	2	0	kg/ha	31000	1200	0.0387097	20000	700	0.0387097	Absolute			Water-Based Extractions	Liquid
159PaperEL-SHARONY	EL-SHARONY	DOI:10.4172/2376-0354.1000162	987	2015	Field	Mangifera indica L.	Trees and Bushes	1000	Fruit and nuts	BWh	Arid	Desert	Hot arid	Behera Governorate	Egypt	30.2733	30.877	3									Sandy			SWE	0	Foliar	4	ml/l	30	4	0	kg/planta	16.65	1.09267	0.065626	11.59	0.828622	0.0714945	Absolute			Water-Based Extractions	Liquid
159PaperEL-SHARONY	EL-SHARONY	DOI:10.4172/2376-0354.1000162	988	2015	Field	Mangifera indica L.	Trees and Bushes	1000	Fruit and nuts	BWh	Arid	Desert	Hot arid	Behera Governorate	Egypt	30.2733	30.877	3									Sandy			SWE	0	Foliar	24	ml/l	30	4	0	kg/planta	21.54	1.41358	0.065626	14.95	1.06884	0.0714945	Reference	Plant extracts	PE	Water-Based Extractions	Liquid
159PaperEL-SHARONY	EL-SHARONY	DOI:10.4172/2376-0354.1000162	989	2015	Field	Mangifera indica L.	Trees and Bushes	1000	Fruit and nuts	BWh	Arid	Desert	Hot arid	Behera Governorate	Egypt	30.2733	30.877	3									Sandy			SWE	0	Foliar	34	ml/l	30	4	0	kg/planta	23.33	1.53105	0.065626	15.28	1.09244	0.0714945	Reference	Plant extracts	PE	Water-Based Extractions	Liquid
159PaperEL-SHARONY	EL-SHARONY	DOI:10.4172/2376-0354.1000162	990	2015	Field	Mangifera indica L.	Trees and Bushes	1000	Fruit and nuts	BWh	Arid	Desert	Hot arid	Behera Governorate	Egypt	30.2733	30.877	3									Sandy			SWE	0	Foliar	4	ml/l	30	4	0	kg/planta	19	1.24689	0.065626	12.27	0.877238	0.0714945	Absolute			Water-Based Extractions	Liquid
159PaperEL-SHARONY	EL-SHARONY	DOI:10.4172/2376-0354.1000162	991	2015	Field	Mangifera indica L.	Trees and Bushes	1000	Fruit and nuts	BWh	Arid	Desert	Hot arid	Behera Governorate	Egypt	30.2733	30.877	3									Sandy			SWE	0	Foliar	24	ml/l	30	4	0	kg/planta	19.93	1.30793	0.065626	12.74	0.91084	0.0714945	Reference	Plant extracts	PE	Water-Based Extractions	Liquid
159PaperEL-SHARONY	EL-SHARONY	DOI:10.4172/2376-0354.1000162	992	2015	Field	Mangifera indica L.	Trees and Bushes	1000	Fruit and nuts	BWh	Arid	Desert	Hot arid	Behera Governorate	Egypt	30.2733	30.877	3									Sandy			SWE	0	Foliar	34	ml/l	30	4	0	kg/planta	28.33	1.85918	0.065626	17.94	1.28261	0.0714945	Reference	Plant extracts	PE	Water-Based Extractions	Liquid
159PaperEL-SHARONY	EL-SHARONY	DOI:10.4172/2376-0354.1000162	993	2015	Field	Mangifera indica L.	Trees and Bushes	1000	Fruit and nuts	BWh	Arid	Desert	Hot arid	Behera Governorate	Egypt	30.2733	30.877	3									Sandy			SWE	0	Foliar	14	ml/l	30	4	0	kg/planta	24.77	1.62555	0.065626	15.57	1.11317	0.0714945	Reference	Plant extracts	PE	Water-Based Extractions	Liquid
159PaperEL-SHARONY	EL-SHARONY	DOI:10.4172/2376-0354.1000162	994	2015	Field	Mangifera indica L.	Trees and Bushes	1000	Fruit and nuts	BWh	Arid	Desert	Hot arid	Behera Governorate	Egypt	30.2733	30.877	3									Sandy			SWE	0	Foliar	14	ml/l	30	4	0	kg/planta	21.71	1.42474	0.065626	12.75	0.911555	0.0714945	Reference	Plant extracts	PE	Water-Based Extractions	Liquid
160PaperENAN	ENAN	10.21608/AGRO.2016.622	995	2016	Field	Beta vulgaris L.	Field crops	600	Sugar crops	BWh	Arid	Desert	Hot arid	El -Bahira	Egypt	30.5	30.48	3	3.65	Very low	75.3	Low	0.35	Nonsaline	7.94	Moderately alkaline	Sandy	0.0037	Very Low	SWE	0	Foliar	2.5	g/L	14	2	0	kg/ha	56770	3088.47	0.0544032	54450	3075.68	0.0564864	Absolute			Water-Based Extractions	Liquid
160PaperENAN	ENAN	10.21608/AGRO.2016.622	996	2016	Field	Beta vulgaris L.	Field crops	600	Sugar crops	BWh	Arid	Desert	Hot arid	El -Bahira	Egypt	30.5	30.48	3	3.65	Very low	75.3	Low	0.35	Nonsaline	7.94	Moderately alkaline	Sandy	0.0037	Very Low	SWE	0	Foliar	1.5	g/L	14	2	0	kg/ha	59910	3259.29	0.0544032	57250	3233.84	0.0564864	Reference	Fertilizers	FE	Water-Based Extractions	Liquid
160PaperENAN	ENAN	10.21608/AGRO.2016.622	997	2016	Field	Beta vulgaris L.	Field crops	600	Sugar crops	BWh	Arid	Desert	Hot arid	El -Bahira	Egypt	30.5	30.48	3	3.65	Very low	75.3	Low	0.35	Nonsaline	7.94	Moderately alkaline	Sandy	0.0037	Very Low	SWE	0	Foliar	1.5	g/L	14	2	0	kg/ha	61310	3335.46	0.0544032	57540	3250.23	0.0564864	Reference	Fertilizers	FE	Water-Based Extractions	Liquid
160PaperENAN	ENAN	10.21608/AGRO.2016.622	998	2016	Field	Beta vulgaris L.	Field crops	600	Sugar crops	BWh	Arid	Desert	Hot arid	El -Bahira	Egypt	30.5	30.48	3	3.65	Very low	75.3	Low	0.35	Nonsaline	7.94	Moderately alkaline	Sandy	0.0037	Very Low	SWE	0	Foliar	1.5	g/L	14	2	0	kg/ha	58550	3185.31	0.0544032	54450	3075.68	0.0564864	Absolute			Water-Based Extractions	Liquid
160PaperENAN	ENAN	10.21608/AGRO.2016.622	999	2016	Field	Beta vulgaris L.	Field crops	600	Sugar crops	BWh	Arid	Desert	Hot arid	El -Bahira	Egypt	30.5	30.48	3	3.65	Very low	75.3	Low	0.35	Nonsaline	7.94	Moderately alkaline	Sandy	0.0037	Very Low	SWE	0	Foliar	1.5	g/L	14	2	0	kg/ha	59790	3252.77	0.0544032	54760	3093.19	0.0564864	Reference	Fertilizers	FE	Water-Based Extractions	Liquid
160PaperENAN	ENAN	10.21608/AGRO.2016.622	1000	2016	Field	Beta vulgaris L.	Field crops	600	Sugar crops	BWh	Arid	Desert	Hot arid	El -Bahira	Egypt	30.5	30.48	3	3.65	Very low	75.3	Low	0.35	Nonsaline	7.94	Moderately alkaline	Sandy	0.0037	Very Low	SWE	0	Foliar	3.5	g/L	14	2	0	kg/ha	62840	3418.7	0.0544032	57250	3233.84	0.0564864	Reference	Fertilizers	FE	Water-Based Extractions	Liquid
160PaperENAN	ENAN	10.21608/AGRO.2016.622	1001	2016	Field	Beta vulgaris L.	Field crops	600	Sugar crops	BWh	Arid	Desert	Hot arid	El -Bahira	Egypt	30.5	30.48	3	3.65	Very low	75.3	Low	0.35	Nonsaline	7.94	Moderately alkaline	Sandy	0.0037	Very Low	SWE	0	Foliar	2.5	g/L	14	2	0	kg/ha	63580	3458.95	0.0544032	57250	3233.84	0.0564864	Reference	Fertilizers	FE	Water-Based Extractions	Liquid
160PaperENAN	ENAN	10.21608/AGRO.2016.622	1002	2016	Field	Beta vulgaris L.	Field crops	600	Sugar crops	BWh	Arid	Desert	Hot arid	El -Bahira	Egypt	30.5	30.48	3	3.65	Very low	75.3	Low	0.35	Nonsaline	7.94	Moderately alkaline	Sandy	0.0037	Very Low	SWE	0	Foliar	2.5	g/L	14	2	0	kg/ha	63910	3476.91	0.0544032	57540	3250.23	0.0564864	Reference	Fertilizers	FE	Water-Based Extractions	Liquid
160PaperENAN	ENAN	10.21608/AGRO.2016.622	1003	2016	Field	Beta vulgaris L.	Field crops	600	Sugar crops	BWh	Arid	Desert	Hot arid	El -Bahira	Egypt	30.5	30.48	3	3.65	Very low	75.3	Low	0.35	Nonsaline	7.94	Moderately alkaline	Sandy	0.0037	Very Low	SWE	0	Foliar	2.5	g/L	14	2	0	kg/ha	61150	3326.75	0.0544032	54760	3093.19	0.0564864	Reference	Fertilizers	FE	Water-Based Extractions	Liquid
160PaperENAN	ENAN	10.21608/AGRO.2016.622	1004	2016	Field	Beta vulgaris L.	Field crops	600	Sugar crops	BWh	Arid	Desert	Hot arid	El -Bahira	Egypt	30.5	30.48	3	3.65	Very low	75.3	Low	0.35	Nonsaline	7.94	Moderately alkaline	Sandy	0.0037	Very Low	SWE	0	Foliar	3.5	g/L	14	2	0	kg/ha	64560	3512.27	0.0544032	57540	3250.23	0.0564864	Reference	Fertilizers	FE	Water-Based Extractions	Liquid
160PaperENAN	ENAN	10.21608/AGRO.2016.622	1005	2016	Field	Beta vulgaris L.	Field crops	600	Sugar crops	BWh	Arid	Desert	Hot arid	El -Bahira	Egypt	30.5	30.48	3	3.65	Very low	75.3	Low	0.35	Nonsaline	7.94	Moderately alkaline	Sandy	0.0037	Very Low	SWE	0	Foliar	3.5	g/L	14	2	0	kg/ha	62590	3405.1	0.0544032	54450	3075.68	0.0564864	Absolute			Water-Based Extractions	Liquid
160PaperENAN	ENAN	10.21608/AGRO.2016.622	1006	2016	Field	Beta vulgaris L.	Field crops	600	Sugar crops	BWh	Arid	Desert	Hot arid	El -Bahira	Egypt	30.5	30.48	3	3.65	Very low	75.3	Low	0.35	Nonsaline	7.94	Moderately alkaline	Sandy	0.0037	Very Low	SWE	0	Foliar	3.5	g/L	14	2	0	kg/ha	63700	3465.48	0.0544032	54760	3093.19	0.0564864	Reference	Fertilizers	FE	Water-Based Extractions	Liquid
161PaperERIS	ERIS	DOI:10.17660/ActaHortic.1995.412.21	1007	2016	Field	Solanum lycopersicum L	Field crops	600	Vegetables and melons	Aw	Equatorial	Winter dry		Orange Grove Estate	Trinidad and Tobago	-61.3723	10.6335	3												Acadian	1	Drench	2	mL/L	15	6	0	g/planta	2250	124.908	0.0555148	2300	166.036	0.0721894	Reference	Pesticides	PE	Alkaline Hydrolysis	Liquid
161PaperERIS	ERIS	DOI:10.17660/ActaHortic.1995.412.21	1008	2016	Field	Solanum lycopersicum L	Field crops	600	Vegetables and melons	Aw	Equatorial	Winter dry		Orange Grove Estate	Trinidad and Tobago	-61.3723	10.6335	3												Acadian	1	Program	2	mL/L	15	6	0	g/planta	2450	136.011	0.0555148	2300	166.036	0.0721894	Reference	Pesticides	PE	Alkaline Hydrolysis	Liquid
161PaperERIS	ERIS	DOI:10.17660/ActaHortic.1995.412.21	1009	2016	Field	Solanum lycopersicum L	Field crops	600	Vegetables and melons	Aw	Equatorial	Winter dry		Orange Grove Estate	Trinidad and Tobago	-61.3723	10.6335	3												Acadian	1	Foliar	2	mL/L	15	6	0	g/planta	2500	138.787	0.0555148	2300	166.036	0.0721894	Reference	Pesticides	PE	Alkaline Hydrolysis	Liquid
161PaperERIS	ERIS	DOI:10.17660/ActaHortic.1995.412.21	1010	2016	Field	Solanum lycopersicum L	Field crops	600	Vegetables and melons	Aw	Equatorial	Winter dry		Orange Grove Estate	Trinidad and Tobago	-61.3723	10.6335	3												Acadian	1	Program	2	mL/L	15	6	0	g/planta	2500	138.787	0.0555148	2300	166.036	0.0721894	Reference	Pesticides	PE	Alkaline Hydrolysis	Liquid
161PaperERIS	ERIS	DOI:10.17660/ActaHortic.1995.412.21	1011	2016	Field	Solanum lycopersicum L	Field crops	600	Vegetables and melons	Aw	Equatorial	Winter dry		Valsayn	Trinidad and Tobago	-61.4308	10.6522	3												Acadian	1	Foliar	2	mL/L	15	4	0	g/planta	1400	77.7208	0.0555148	1200	86.6272	0.0721894	Absolute			Alkaline Hydrolysis	Liquid
161PaperERIS	ERIS	DOI:10.17660/ActaHortic.1995.412.21	1012	2016	Field	Solanum lycopersicum L	Field crops	600	Vegetables and melons	Aw	Equatorial	Winter dry		Centra	Trinidad and Tobago	-61.4446	10.544	3												Acadian	1	Foliar	5	mL/L	15	8	0	g/planta	6800	377.501	0.0555148	5200	375.385	0.0721894	Reference	Pesticides	PE	Alkaline Hydrolysis	Liquid
161PaperERIS	ERIS	DOI:10.17660/ActaHortic.1995.412.21	1013	2016	Field	Solanum lycopersicum L	Field crops	600	Vegetables and melons	Aw	Equatorial	Winter dry		North Trinidad	Trinidad and Tobago	-61.3723	10.6335	3												Acadian	1	Drench	2	mL/L	15	6	0	g/planta	2250	124.908	0.0555148	1650	119.112	0.0721894	Absolute			Alkaline Hydrolysis	Liquid
161PaperERIS	ERIS	DOI:10.17660/ActaHortic.1995.412.21	1014	2016	Field	Solanum lycopersicum L	Field crops	600	Vegetables and melons	Aw	Equatorial	Winter dry		Centra	Trinidad and Tobago	-61.4446	10.544	3												Acadian	1	Program	5	mL/L	15	8	0	g/planta	7200	399.707	0.0555148	5200	375.385	0.0721894	Reference	Pesticides	PE	Alkaline Hydrolysis	Liquid
161PaperERIS	ERIS	DOI:10.17660/ActaHortic.1995.412.21	1015	2016	Field	Solanum lycopersicum L	Field crops	600	Vegetables and melons	Aw	Equatorial	Winter dry		North Trinidad	Trinidad and Tobago	-61.3723	10.6335	3												Acadian	1	Program	8	mL/L	15	6	0	g/planta	2350	130.46	0.0555148	1650	119.112	0.0721894	Absolute			Alkaline Hydrolysis	Liquid
161PaperERIS	ERIS	DOI:10.17660/ActaHortic.1995.412.21	1016	2016	Field	Solanum lycopersicum L	Field crops	600	Vegetables and melons	Aw	Equatorial	Winter dry		North Trinidad	Trinidad and Tobago	-61.3723	10.6335	3												Acadian	1	Foliar	2	mL/L	15	6	0	g/planta	2500	138.787	0.0555148	1650	119.112	0.0721894	Absolute			Alkaline Hydrolysis	Liquid
161PaperERIS	ERIS	DOI:10.17660/ActaHortic.1995.412.21	1017	2016	Field	Solanum lycopersicum L	Field crops	600	Vegetables and melons	Aw	Equatorial	Winter dry		North Trinidad	Trinidad and Tobago	-61.3723	10.6335	3												Acadian	1	Program	8	mL/L	15	6	0	g/planta	2550	141.563	0.0555148	1650	119.112	0.0721894	Absolute			Alkaline Hydrolysis	Liquid
161PaperERIS	ERIS	DOI:10.17660/ActaHortic.1995.412.21	1018	2016	Field	Solanum lycopersicum L	Field crops	600	Vegetables and melons	Aw	Equatorial	Winter dry		Valsayn	Trinidad and Tobago	-61.4308	10.6522	3												Acadian	1	Foliar	5	mL/L	15	4	0	g/planta	1900	105.478	0.0555148	1200	86.6272	0.0721894	Absolute			Alkaline Hydrolysis	Liquid
161PaperERIS	ERIS	DOI:10.17660/ActaHortic.1995.412.21	1019	2016	Field	Solanum lycopersicum L	Field crops	600	Vegetables and melons	Aw	Equatorial	Winter dry		Centra	Trinidad and Tobago	-61.4446	10.544	3												Acadian	1	Foliar	5	mL/L	15	8	0	g/planta	6800	377.501	0.0555148	4200	303.195	0.0721894	Absolute			Alkaline Hydrolysis	Liquid
161PaperERIS	ERIS	DOI:10.17660/ActaHortic.1995.412.21	1020	2016	Field	Solanum lycopersicum L	Field crops	600	Vegetables and melons	Aw	Equatorial	Winter dry		Centra	Trinidad and Tobago	-61.4446	10.544	3												Acadian	1	Program	5	mL/L	15	8	0	g/planta	7200	399.707	0.0555148	4200	303.195	0.0721894	Absolute			Alkaline Hydrolysis	Liquid
162PaperFAROUK	FAROUK	DOI: 10.3923/ajps.2012.36.43	1021	2012	Field	Solanum lycopersicum L	Field crops	600	Vegetables and melons	BWh	Arid	Desert	Hot arid	Moshtohor	Egypt	31.2058	30.4839	3	14	Very low	289	Optimal	1.43	Nonsaline	7.6	Neutral	Clay			SWE	0	Foliar	0.5	g/L	15	2	0	kg/ha	21420	1189.13	0.0555148	25700	1855.27	0.0721894	Reference	Protein hydrolysates	PHs	Not reported	Powder
162PaperFAROUK	FAROUK	DOI: 10.3923/ajps.2012.36.43	1022	2012	Field	Solanum lycopersicum L	Field crops	600	Vegetables and melons	BWh	Arid	Desert	Hot arid	Moshtohor	Egypt	31.2058	30.4839	3	14	Very low	289	Optimal	1.43	Nonsaline	7.6	Neutral	Clay			SWE	0	Foliar	0.5	g/L	15	2	0	kg/ha	21900	1215.77	0.0555148	25230	1821.34	0.0721894	Reference	Protein hydrolysates	PHs	Not reported	Powder
162PaperFAROUK	FAROUK	DOI: 10.3923/ajps.2012.36.43	1023	2012	Field	Solanum lycopersicum L	Field crops	600	Vegetables and melons	BWh	Arid	Desert	Hot arid	Moshtohor	Egypt	31.2058	30.4839	3	14	Very low	289	Optimal	1.43	Nonsaline	7.6	Neutral	Clay			SWE	0	Foliar	0.5	g/L	15	2	0	kg/ha	21420	1189.13	0.0555148	21900	1580.95	0.0721894	Reference	Humic and fulvic acids	HFA	Not reported	Powder
162PaperFAROUK	FAROUK	DOI: 10.3923/ajps.2012.36.43	1024	2012	Field	Solanum lycopersicum L	Field crops	600	Vegetables and melons	BWh	Arid	Desert	Hot arid	Moshtohor	Egypt	31.2058	30.4839	3	14	Very low	289	Optimal	1.43	Nonsaline	7.6	Neutral	Clay			SWE	0	Foliar	0.5	g/L	15	2	0	kg/ha	21900	1215.77	0.0555148	20940	1511.65	0.0721894	Reference	Humic and fulvic acids	HFA	Not reported	Powder
162PaperFAROUK	FAROUK	DOI: 10.3923/ajps.2012.36.43	1025	2012	Field	Solanum lycopersicum L	Field crops	600	Vegetables and melons	BWh	Arid	Desert	Hot arid	Moshtohor	Egypt	31.2058	30.4839	3	14	Very low	289	Optimal	1.43	Nonsaline	7.6	Neutral	Clay			SWE	0	Foliar	0.5	g/L	15	2	0	kg/ha	21900	1215.77	0.0555148	18090	1305.91	0.0721894	Reference	Chitosan	Chi	Not reported	Powder
162PaperFAROUK	FAROUK	DOI: 10.3923/ajps.2012.36.43	1026	2012	Field	Solanum lycopersicum L	Field crops	600	Vegetables and melons	BWh	Arid	Desert	Hot arid	Moshtohor	Egypt	31.2058	30.4839	3	14	Very low	289	Optimal	1.43	Nonsaline	7.6	Neutral	Clay			SWE	0	Foliar	0.5	g/L	15	2	0	kg/ha	21420	1189.13	0.0555148	17610	1271.25	0.0721894	Reference	Chitosan	Chi	Not reported	Powder
162PaperFAROUK	FAROUK	DOI: 10.3923/ajps.2012.36.43	1027	2012	Field	Solanum lycopersicum L	Field crops	600	Vegetables and melons	BWh	Arid	Desert	Hot arid	Moshtohor	Egypt	31.2058	30.4839	3	14	Very low	289	Optimal	1.43	Nonsaline	7.6	Neutral	Clay			SWE	0	Foliar	0.5	g/L	15	2	0	kg/ha	21420	1189.13	0.0555148	16660	1202.67	0.0721894	Absolute			Not reported	Powder
162PaperFAROUK	FAROUK	DOI: 10.3923/ajps.2012.36.43	1028	2012	Field	Solanum lycopersicum L	Field crops	600	Vegetables and melons	BWh	Arid	Desert	Hot arid	Moshtohor	Egypt	31.2058	30.4839	3	14	Very low	289	Optimal	1.43	Nonsaline	7.6	Neutral	Clay			SWE	0	Foliar	0.5	g/L	15	2	0	kg/ha	21900	1215.77	0.0555148	16420	1185.35	0.0721894	Absolute			Not reported	Powder
163PaperFAWZY	FAWZY	ISSN 1819-544X	1029	2012	Field	Allium sativum L.	Field crops	600	Vegetables and melons	BWh	Arid	Desert	Hot arid	Berkash	Egypt	30.9249	29.9091	4									Sandy			SWE	1	Foliar	3	g/L	10	3	0	kg/ha	12870	714.476	0.0555148	13500	974.557	0.0721894	Reference	Protein hydrolysates	PHs	Not reported	Powder
163PaperFAWZY	FAWZY	ISSN 1819-544X	1030	2012	Field	Allium sativum L.	Field crops	600	Vegetables and melons	BWh	Arid	Desert	Hot arid	Berkash	Egypt	30.9249	29.9091	4									Sandy			SWE	1	Foliar	3	g/L	10	3	0	kg/ha	12660	702.818	0.0555148	13110	946.403	0.0721894	Reference	Protein hydrolysates	PHs	Not reported	Powder
163PaperFAWZY	FAWZY	ISSN 1819-544X	1031	2012	Field	Allium sativum L.	Field crops	600	Vegetables and melons	BWh	Arid	Desert	Hot arid	Berkash	Egypt	30.9249	29.9091	4									Sandy			SWE	1	Foliar	2	g/L	10	3	0	kg/ha	12510	694.491	0.0555148	12750	920.415	0.0721894	Reference	Chitosan	Chi	Not reported	Powder
163PaperFAWZY	FAWZY	ISSN 1819-544X	1032	2012	Field	Allium sativum L.	Field crops	600	Vegetables and melons	BWh	Arid	Desert	Hot arid	Berkash	Egypt	30.9249	29.9091	4									Sandy			SWE	1	Foliar	2	g/L	10	3	0	kg/ha	12510	694.491	0.0555148	12750	920.415	0.0721894	Reference	Protein hydrolysates	PHs	Not reported	Powder
163PaperFAWZY	FAWZY	ISSN 1819-544X	1033	2012	Field	Allium sativum L.	Field crops	600	Vegetables and melons	BWh	Arid	Desert	Hot arid	Berkash	Egypt	30.9249	29.9091	4									Sandy			SWE	1	Foliar	1	g/L	10	3	0	kg/ha	12440	690.604	0.0555148	12510	903.089	0.0721894	Reference	Protein hydrolysates	PHs	Not reported	Powder
163PaperFAWZY	FAWZY	ISSN 1819-544X	1034	2012	Field	Allium sativum L.	Field crops	600	Vegetables and melons	BWh	Arid	Desert	Hot arid	Berkash	Egypt	30.9249	29.9091	4									Sandy			SWE	1	Foliar	1	g/L	10	3	0	kg/ha	12610	700.042	0.0555148	12660	913.917	0.0721894	Reference	Protein hydrolysates	PHs	Not reported	Powder
163PaperFAWZY	FAWZY	ISSN 1819-544X	1035	2012	Field	Allium sativum L.	Field crops	600	Vegetables and melons	BWh	Arid	Desert	Hot arid	Berkash	Egypt	30.9249	29.9091	4									Sandy			SWE	1	Foliar	3	g/L	10	3	0	kg/ha	12660	702.818	0.0555148	12710	917.527	0.0721894	Reference	Chitosan	Chi	Not reported	Powder
163PaperFAWZY	FAWZY	ISSN 1819-544X	1036	2012	Field	Allium sativum L.	Field crops	600	Vegetables and melons	BWh	Arid	Desert	Hot arid	Berkash	Egypt	30.9249	29.9091	4									Sandy			SWE	1	Foliar	1	g/L	10	3	0	kg/ha	12440	690.604	0.0555148	12470	900.202	0.0721894	Reference	Chitosan	Chi	Not reported	Powder
163PaperFAWZY	FAWZY	ISSN 1819-544X	1037	2012	Field	Allium sativum L.	Field crops	600	Vegetables and melons	BWh	Arid	Desert	Hot arid	Berkash	Egypt	30.9249	29.9091	4									Sandy			SWE	1	Foliar	2	g/L	10	3	0	kg/ha	12790	710.035	0.0555148	12810	924.746	0.0721894	Reference	Protein hydrolysates	PHs	Not reported	Powder
163PaperFAWZY	FAWZY	ISSN 1819-544X	1038	2012	Field	Allium sativum L.	Field crops	600	Vegetables and melons	BWh	Arid	Desert	Hot arid	Berkash	Egypt	30.9249	29.9091	4									Sandy			SWE	1	Foliar	1	g/L	10	3	0	kg/ha	12610	700.042	0.0555148	12580	908.142	0.0721894	Reference	Chitosan	Chi	Not reported	Powder
163PaperFAWZY	FAWZY	ISSN 1819-544X	1039	2012	Field	Allium sativum L.	Field crops	600	Vegetables and melons	BWh	Arid	Desert	Hot arid	Berkash	Egypt	30.9249	29.9091	4									Sandy			SWE	1	Foliar	3	g/L	10	3	0	kg/ha	12870	714.476	0.0555148	12790	923.302	0.0721894	Reference	Chitosan	Chi	Not reported	Powder
163PaperFAWZY	FAWZY	ISSN 1819-544X	1040	2012	Field	Allium sativum L.	Field crops	600	Vegetables and melons	BWh	Arid	Desert	Hot arid	Berkash	Egypt	30.9249	29.9091	4									Sandy			SWE	1	Foliar	2	g/L	10	3	0	kg/ha	12790	710.035	0.0555148	12700	916.805	0.0721894	Reference	Chitosan	Chi	Not reported	Powder
163PaperFAWZY	FAWZY	ISSN 1819-544X	1041	2012	Field	Allium sativum L.	Field crops	600	Vegetables and melons	BWh	Arid	Desert	Hot arid	Berkash	Egypt	30.9249	29.9091	4									Sandy			SWE	1	Foliar	1	g/L	10	3	0	kg/ha	12440	690.604	0.0555148	11230	810.687	0.0721894	Absolute			Not reported	Powder
163PaperFAWZY	FAWZY	ISSN 1819-544X	1042	2012	Field	Allium sativum L.	Field crops	600	Vegetables and melons	BWh	Arid	Desert	Hot arid	Berkash	Egypt	30.9249	29.9091	4									Sandy			SWE	1	Foliar	2	g/L	10	3	0	kg/ha	12510	694.491	0.0555148	11230	810.687	0.0721894	Absolute			Not reported	Powder
163PaperFAWZY	FAWZY	ISSN 1819-544X	1043	2012	Field	Allium sativum L.	Field crops	600	Vegetables and melons	BWh	Arid	Desert	Hot arid	Berkash	Egypt	30.9249	29.9091	4									Sandy			SWE	1	Foliar	3	g/L	10	3	0	kg/ha	12660	702.818	0.0555148	11230	810.687	0.0721894	Absolute			Not reported	Powder
163PaperFAWZY	FAWZY	ISSN 1819-544X	1044	2012	Field	Allium sativum L.	Field crops	600	Vegetables and melons	BWh	Arid	Desert	Hot arid	Berkash	Egypt	30.9249	29.9091	4									Sandy			SWE	1	Foliar	1	g/L	10	3	0	kg/ha	12610	700.042	0.0555148	10780	778.201	0.0721894	Absolute			Not reported	Powder
163PaperFAWZY	FAWZY	ISSN 1819-544X	1045	2012	Field	Allium sativum L.	Field crops	600	Vegetables and melons	BWh	Arid	Desert	Hot arid	Berkash	Egypt	30.9249	29.9091	4									Sandy			SWE	1	Foliar	2	g/L	10	3	0	kg/ha	12790	710.035	0.0555148	10780	778.201	0.0721894	Absolute			Not reported	Powder
163PaperFAWZY	FAWZY	ISSN 1819-544X	1046	2012	Field	Allium sativum L.	Field crops	600	Vegetables and melons	BWh	Arid	Desert	Hot arid	Berkash	Egypt	30.9249	29.9091	4									Sandy			SWE	1	Foliar	3	g/L	10	3	0	kg/ha	12870	714.476	0.0555148	10780	778.201	0.0721894	Absolute			Not reported	Powder
164PaperGŁOSEK-SOBIERAJ	GŁOSEK-SOBIERAJ	10.1007/s10343-017-0407-7	1047	2018	Field	Solanum tuberosum L.	Field crops	600	Root/tuber	Dfb	Snow	Fully humid	Warm summer	Tomaszkowo	Poland	20.4	53.6833	3	98.7	Optimal	154.2	Optimal			4.29	Strongly acid	Loamy	0.0106	Medium	Bio-algeen S-90	1	Foliar	10	ml/L	14	4	0	kg/ha	6173	394.787	0.0639538	8260	764.218	0.0925203	Absolute			Alkaline Hydrolysis	Liquid
164PaperGŁOSEK-SOBIERAJ	GŁOSEK-SOBIERAJ	10.1007/s10343-017-0407-7	1048	2018	Field	Solanum tuberosum L.	Field crops	600	Root/tuber	Dfb	Snow	Fully humid	Warm summer	Tomaszkowo	Poland	20.4	53.6833	3	98.7	Optimal	154.2	Optimal			4.29	Strongly acid	Loamy	0.0106	Medium	Bio-algeen S-90	1	Foliar	10	ml/L	14	4	0	kg/ha	5000	319.769	0.0639538	6667	616.833	0.0925203	Reference	Phytohormones	HO	Alkaline Hydrolysis	Liquid
164PaperGŁOSEK-SOBIERAJ	GŁOSEK-SOBIERAJ	10.1007/s10343-017-0407-7	1049	2018	Field	Solanum tuberosum L.	Field crops	600	Root/tuber	Dfb	Snow	Fully humid	Warm summer	Tomaszkowo	Poland	20.4	53.6833	3	98.7	Optimal	154.2	Optimal			4.29	Strongly acid	Loamy	0.0106	Medium	Kelpak	1	Program	20	ml/L	14	3	0	kg/ha	9790	626.108	0.0639538	13025	1205.08	0.0925203	Reference	Microorganisms	MO	Water-Based Extractions	Liquid
164PaperGŁOSEK-SOBIERAJ	GŁOSEK-SOBIERAJ	10.1007/s10343-017-0407-7	1050	2018	Field	Solanum tuberosum L.	Field crops	600	Root/tuber	Dfb	Snow	Fully humid	Warm summer	Tomaszkowo	Poland	20.4	53.6833	3	98.7	Optimal	154.2	Optimal			4.29	Strongly acid	Loamy	0.0106	Medium	Bio-algeen S-90	1	Foliar	10	ml/L	14	4	0	kg/ha	9629	615.811	0.0639538	12531	1159.37	0.0925203	Absolute			Alkaline Hydrolysis	Liquid
164PaperGŁOSEK-SOBIERAJ	GŁOSEK-SOBIERAJ	10.1007/s10343-017-0407-7	1051	2018	Field	Solanum tuberosum L.	Field crops	600	Root/tuber	Dfb	Snow	Fully humid	Warm summer	Tomaszkowo	Poland	20.4	53.6833	3	98.7	Optimal	154.2	Optimal			4.29	Strongly acid	Loamy	0.0106	Medium	Kelpak	1	Program	20	ml/L	14	3	0	kg/ha	9790	626.108	0.0639538	12531	1159.37	0.0925203	Absolute			Water-Based Extractions	Liquid
164PaperGŁOSEK-SOBIERAJ	GŁOSEK-SOBIERAJ	10.1007/s10343-017-0407-7	1052	2018	Field	Solanum tuberosum L.	Field crops	600	Root/tuber	Dfb	Snow	Fully humid	Warm summer	Tomaszkowo	Poland	20.4	53.6833	3	98.7	Optimal	154.2	Optimal			4.29	Strongly acid	Loamy	0.0106	Medium	Kelpak	1	Program	20	ml/L	14	3	0	kg/ha	23358	1493.83	0.0639538	29222	2703.63	0.0925203	Reference	Microorganisms	MO	Water-Based Extractions	Liquid
164PaperGŁOSEK-SOBIERAJ	GŁOSEK-SOBIERAJ	10.1007/s10343-017-0407-7	1053	2018	Field	Solanum tuberosum L.	Field crops	600	Root/tuber	Dfb	Snow	Fully humid	Warm summer	Tomaszkowo	Poland	20.4	53.6833	3	98.7	Optimal	154.2	Optimal			4.29	Strongly acid	Loamy	0.0106	Medium	Bio-algeen S-90	1	Foliar	10	ml/L	14	4	0	kg/ha	10358	662.434	0.0639538	12667	1171.96	0.0925203	Absolute			Alkaline Hydrolysis	Liquid
164PaperGŁOSEK-SOBIERAJ	GŁOSEK-SOBIERAJ	10.1007/s10343-017-0407-7	1054	2018	Field	Solanum tuberosum L.	Field crops	600	Root/tuber	Dfb	Snow	Fully humid	Warm summer	Tomaszkowo	Poland	20.4	53.6833	3	98.7	Optimal	154.2	Optimal			4.29	Strongly acid	Loamy	0.0106	Medium	Kelpak	1	Program	20	ml/L	14	3	0	kg/ha	4777	305.507	0.0639538	5630	520.889	0.0925203	Absolute			Water-Based Extractions	Liquid
164PaperGŁOSEK-SOBIERAJ	GŁOSEK-SOBIERAJ	10.1007/s10343-017-0407-7	1055	2018	Field	Solanum tuberosum L.	Field crops	600	Root/tuber	Dfb	Snow	Fully humid	Warm summer	Tomaszkowo	Poland	20.4	53.6833	3	98.7	Optimal	154.2	Optimal			4.29	Strongly acid	Loamy	0.0106	Medium	Bio-algeen S-90	1	Foliar	10	ml/L	14	4	0	kg/ha	9629	615.811	0.0639538	11099	1026.88	0.0925203	Reference	Phytohormones	HO	Alkaline Hydrolysis	Liquid
164PaperGŁOSEK-SOBIERAJ	GŁOSEK-SOBIERAJ	10.1007/s10343-017-0407-7	1056	2018	Field	Solanum tuberosum L.	Field crops	600	Root/tuber	Dfb	Snow	Fully humid	Warm summer	Tomaszkowo	Poland	20.4	53.6833	3	98.7	Optimal	154.2	Optimal			4.29	Strongly acid	Loamy	0.0106	Medium	Bio-algeen S-90	1	Foliar	10	ml/L	14	4	0	kg/ha	10358	662.434	0.0639538	11913	1102.19	0.0925203	Reference	Phytohormones	HO	Alkaline Hydrolysis	Liquid
164PaperGŁOSEK-SOBIERAJ	GŁOSEK-SOBIERAJ	10.1007/s10343-017-0407-7	1057	2018	Field	Solanum tuberosum L.	Field crops	600	Root/tuber	Dfb	Snow	Fully humid	Warm summer	Tomaszkowo	Poland	20.4	53.6833	3	98.7	Optimal	154.2	Optimal			4.29	Strongly acid	Loamy	0.0106	Medium	Bio-algeen S-90	1	Foliar	10	ml/L	14	4	0	kg/ha	19765	1264.05	0.0639538	22692	2099.47	0.0925203	Reference	Phytohormones	HO	Alkaline Hydrolysis	Liquid
164PaperGŁOSEK-SOBIERAJ	GŁOSEK-SOBIERAJ	10.1007/s10343-017-0407-7	1058	2018	Field	Solanum tuberosum L.	Field crops	600	Root/tuber	Dfb	Snow	Fully humid	Warm summer	Tomaszkowo	Poland	20.4	53.6833	3	98.7	Optimal	154.2	Optimal			4.29	Strongly acid	Loamy	0.0106	Medium	Bio-algeen S-90	1	Foliar	10	ml/L	14	4	0	kg/ha	5000	319.769	0.0639538	5630	520.889	0.0925203	Absolute			Alkaline Hydrolysis	Liquid
164PaperGŁOSEK-SOBIERAJ	GŁOSEK-SOBIERAJ	10.1007/s10343-017-0407-7	1059	2018	Field	Solanum tuberosum L.	Field crops	600	Root/tuber	Dfb	Snow	Fully humid	Warm summer	Tomaszkowo	Poland	20.4	53.6833	3	98.7	Optimal	154.2	Optimal			4.29	Strongly acid	Loamy	0.0106	Medium	Kelpak	1	Program	10	ml/L	14	3	0	kg/ha	19012	1215.89	0.0639538	21276	1968.46	0.0925203	Reference	Microorganisms	MO	Water-Based Extractions	Liquid
164PaperGŁOSEK-SOBIERAJ	GŁOSEK-SOBIERAJ	10.1007/s10343-017-0407-7	1060	2018	Field	Solanum tuberosum L.	Field crops	600	Root/tuber	Dfb	Snow	Fully humid	Warm summer	Tomaszkowo	Poland	20.4	53.6833	3	98.7	Optimal	154.2	Optimal			4.29	Strongly acid	Loamy	0.0106	Medium	Bio-algeen S-90	1	Foliar	10	ml/L	14	4	0	kg/ha	23457	1500.16	0.0639538	25939	2399.88	0.0925203	Reference	Phytohormones	HO	Alkaline Hydrolysis	Liquid
164PaperGŁOSEK-SOBIERAJ	GŁOSEK-SOBIERAJ	10.1007/s10343-017-0407-7	1061	2018	Field	Solanum tuberosum L.	Field crops	600	Root/tuber	Dfb	Snow	Fully humid	Warm summer	Tomaszkowo	Poland	20.4	53.6833	3	98.7	Optimal	154.2	Optimal			4.29	Strongly acid	Loamy	0.0106	Medium	Bio-algeen S-90	1	Foliar	10	ml/L	14	4	0	kg/ha	19765	1264.05	0.0639538	21506	1989.74	0.0925203	Absolute			Alkaline Hydrolysis	Liquid
164PaperGŁOSEK-SOBIERAJ	GŁOSEK-SOBIERAJ	10.1007/s10343-017-0407-7	1062	2018	Field	Solanum tuberosum L.	Field crops	600	Root/tuber	Dfb	Snow	Fully humid	Warm summer	Tomaszkowo	Poland	20.4	53.6833	3	98.7	Optimal	154.2	Optimal			4.29	Strongly acid	Loamy	0.0106	Medium	Kelpak	1	Program	20	ml/L	14	3	0	kg/ha	4777	305.507	0.0639538	5185	479.718	0.0925203	Reference	Microorganisms	MO	Water-Based Extractions	Liquid
164PaperGŁOSEK-SOBIERAJ	GŁOSEK-SOBIERAJ	10.1007/s10343-017-0407-7	1063	2018	Field	Solanum tuberosum L.	Field crops	600	Root/tuber	Dfb	Snow	Fully humid	Warm summer	Tomaszkowo	Poland	20.4	53.6833	3	98.7	Optimal	154.2	Optimal			4.29	Strongly acid	Loamy	0.0106	Medium	Bio-algeen S-90	1	Foliar	10	ml/L	14	4	0	kg/ha	15136	968.005	0.0639538	16111	1490.6	0.0925203	Absolute			Alkaline Hydrolysis	Liquid
164PaperGŁOSEK-SOBIERAJ	GŁOSEK-SOBIERAJ	10.1007/s10343-017-0407-7	1064	2018	Field	Solanum tuberosum L.	Field crops	600	Root/tuber	Dfb	Snow	Fully humid	Warm summer	Tomaszkowo	Poland	20.4	53.6833	3	98.7	Optimal	154.2	Optimal			4.29	Strongly acid	Loamy	0.0106	Medium	Bio-algeen S-90	1	Foliar	10	ml/L	14	4	0	kg/ha	23457	1500.16	0.0639538	24617	2277.57	0.0925203	Absolute			Alkaline Hydrolysis	Liquid
164PaperGŁOSEK-SOBIERAJ	GŁOSEK-SOBIERAJ	10.1007/s10343-017-0407-7	1065	2018	Field	Solanum tuberosum L.	Field crops	600	Root/tuber	Dfb	Snow	Fully humid	Warm summer	Tomaszkowo	Poland	20.4	53.6833	3	98.7	Optimal	154.2	Optimal			4.29	Strongly acid	Loamy	0.0106	Medium	Kelpak	1	Program	20	ml/L	14	3	0	kg/ha	21613	1382.23	0.0639538	22643	2094.94	0.0925203	Reference	Phytohormones	HO	Water-Based Extractions	Liquid
164PaperGŁOSEK-SOBIERAJ	GŁOSEK-SOBIERAJ	10.1007/s10343-017-0407-7	1066	2018	Field	Solanum tuberosum L.	Field crops	600	Root/tuber	Dfb	Snow	Fully humid	Warm summer	Tomaszkowo	Poland	20.4	53.6833	3	98.7	Optimal	154.2	Optimal			4.29	Strongly acid	Loamy	0.0106	Medium	Kelpak	1	Program	20	ml/L	14	3	0	kg/ha	15407	985.336	0.0639538	16111	1490.6	0.0925203	Absolute			Water-Based Extractions	Liquid
164PaperGŁOSEK-SOBIERAJ	GŁOSEK-SOBIERAJ	10.1007/s10343-017-0407-7	1067	2018	Field	Solanum tuberosum L.	Field crops	600	Root/tuber	Dfb	Snow	Fully humid	Warm summer	Tomaszkowo	Poland	20.4	53.6833	3	98.7	Optimal	154.2	Optimal			4.29	Strongly acid	Loamy	0.0106	Medium	Kelpak	1	Program	20	ml/L	14	3	0	kg/ha	9889	632.439	0.0639538	10272	950.369	0.0925203	Reference	Microorganisms	MO	Water-Based Extractions	Liquid
164PaperGŁOSEK-SOBIERAJ	GŁOSEK-SOBIERAJ	10.1007/s10343-017-0407-7	1068	2018	Field	Solanum tuberosum L.	Field crops	600	Root/tuber	Dfb	Snow	Fully humid	Warm summer	Tomaszkowo	Poland	20.4	53.6833	3	98.7	Optimal	154.2	Optimal			4.29	Strongly acid	Loamy	0.0106	Medium	Bio-algeen S-90	1	Foliar	10	ml/L	14	4	0	kg/ha	6173	394.787	0.0639538	6271	580.195	0.0925203	Reference	Phytohormones	HO	Alkaline Hydrolysis	Liquid
164PaperGŁOSEK-SOBIERAJ	GŁOSEK-SOBIERAJ	10.1007/s10343-017-0407-7	1069	2018	Field	Solanum tuberosum L.	Field crops	600	Root/tuber	Dfb	Snow	Fully humid	Warm summer	Tomaszkowo	Poland	20.4	53.6833	3	98.7	Optimal	154.2	Optimal			4.29	Strongly acid	Loamy	0.0106	Medium	Kelpak	1	Program	20	ml/L	14	3	0	kg/ha	21235	1358.06	0.0639538	21506	1989.74	0.0925203	Absolute			Water-Based Extractions	Liquid
164PaperGŁOSEK-SOBIERAJ	GŁOSEK-SOBIERAJ	10.1007/s10343-017-0407-7	1070	2018	Field	Solanum tuberosum L.	Field crops	600	Root/tuber	Dfb	Snow	Fully humid	Warm summer	Tomaszkowo	Poland	20.4	53.6833	3	98.7	Optimal	154.2	Optimal			4.29	Strongly acid	Loamy	0.0106	Medium	Kelpak	1	Program	20	ml/L	14	3	0	kg/ha	19012	1215.89	0.0639538	19053	1762.79	0.0925203	Absolute			Water-Based Extractions	Liquid
164PaperGŁOSEK-SOBIERAJ	GŁOSEK-SOBIERAJ	10.1007/s10343-017-0407-7	1071	2018	Field	Solanum tuberosum L.	Field crops	600	Root/tuber	Dfb	Snow	Fully humid	Warm summer	Tomaszkowo	Poland	20.4	53.6833	3	98.7	Optimal	154.2	Optimal			4.29	Strongly acid	Loamy	0.0106	Medium	Kelpak	1	Program	20	ml/L	14	3	0	kg/ha	12654	809.271	0.0639538	12667	1171.96	0.0925203	Absolute			Water-Based Extractions	Liquid
164PaperGŁOSEK-SOBIERAJ	GŁOSEK-SOBIERAJ	10.1007/s10343-017-0407-7	1072	2018	Field	Solanum tuberosum L.	Field crops	600	Root/tuber	Dfb	Snow	Fully humid	Warm summer	Tomaszkowo	Poland	20.4	53.6833	3	98.7	Optimal	154.2	Optimal			4.29	Strongly acid	Loamy	0.0106	Medium	Kelpak	1	Program	20	ml/L	14	3	0	kg/ha	42768	2735.18	0.0639538	42737	3954.04	0.0925203	Reference	Phytohormones	HO	Water-Based Extractions	Liquid
164PaperGŁOSEK-SOBIERAJ	GŁOSEK-SOBIERAJ	10.1007/s10343-017-0407-7	1073	2018	Field	Solanum tuberosum L.	Field crops	600	Root/tuber	Dfb	Snow	Fully humid	Warm summer	Tomaszkowo	Poland	20.4	53.6833	3	98.7	Optimal	154.2	Optimal			4.29	Strongly acid	Loamy	0.0106	Medium	Kelpak	1	Program	20	ml/L	14	3	0	kg/ha	21235	1358.06	0.0639538	21210	1962.36	0.0925203	Reference	Microorganisms	MO	Water-Based Extractions	Liquid
164PaperGŁOSEK-SOBIERAJ	GŁOSEK-SOBIERAJ	10.1007/s10343-017-0407-7	1074	2018	Field	Solanum tuberosum L.	Field crops	600	Root/tuber	Dfb	Snow	Fully humid	Warm summer	Tomaszkowo	Poland	20.4	53.6833	3	98.7	Optimal	154.2	Optimal			4.29	Strongly acid	Loamy	0.0106	Medium	Kelpak	1	Program	20	ml/L	14	3	0	kg/ha	25247	1614.64	0.0639538	25049	2317.54	0.0925203	Reference	Microorganisms	MO	Water-Based Extractions	Liquid
164PaperGŁOSEK-SOBIERAJ	GŁOSEK-SOBIERAJ	10.1007/s10343-017-0407-7	1075	2018	Field	Solanum tuberosum L.	Field crops	600	Root/tuber	Dfb	Snow	Fully humid	Warm summer	Tomaszkowo	Poland	20.4	53.6833	3	98.7	Optimal	154.2	Optimal			4.29	Strongly acid	Loamy	0.0106	Medium	Kelpak	1	Program	20	ml/L	14	3	0	kg/ha	12654	809.271	0.0639538	12481	1154.75	0.0925203	Reference	Microorganisms	MO	Water-Based Extractions	Liquid
164PaperGŁOSEK-SOBIERAJ	GŁOSEK-SOBIERAJ	10.1007/s10343-017-0407-7	1076	2018	Field	Solanum tuberosum L.	Field crops	600	Root/tuber	Dfb	Snow	Fully humid	Warm summer	Tomaszkowo	Poland	20.4	53.6833	3	98.7	Optimal	154.2	Optimal			4.29	Strongly acid	Loamy	0.0106	Medium	Kelpak	1	Program	20	ml/L	14	3	0	kg/ha	26333	1684.1	0.0639538	25876	2394.06	0.0925203	Reference	Microorganisms	MO	Water-Based Extractions	Liquid
[truncated: 945 more rows]
[truncated: 10 more columns]
