# Supplementary material for: Crop yield responses to seaweed extract-based biostimulants depend on application strategy, formulation, and extraction methods: a meta-analysis
Source: Front Plant Sci. 2026 Apr 21;17:1803269. doi: 10.3389/fpls.2026.1803269 (PMC13139174; doi:10.3389/fpls.2026.1803269)
Supplement: Supplementary file 5 [file Supplementaryfile5.xlsx]

## Sheet: Hoja1
Country	Crops	Species	Crop Group	Year	Unit	Price USD.kg-1	Unit2	Tons per year	Weighted average price
Albania	Carrots and turnips	Daucus carota L.	Vegetables and melons	2024	USD. kg-1	0.7335	ton	18622	0.432362
Albania	Grapes	Vitis spp	Fruit and nuts	2024	USD. kg-1	1.0059	ton	183423	1.63142
Albania	Wheat	Triticum spp	Cereals	2024	USD. kg-1	0.339	ton	180812	0.28287
Albania	Tomatoes, fresh	Solanum lycopersicum L	Vegetables and melons	2024	USD. kg-1	0.8945	ton	308110	0.890976
Albania	Pears	Pyrus communis L.	Fruit and nuts	2024	USD. kg-1	1.2888	ton	15540	0.854591
Albania	Cucumbers, pickles	Cucumis sativus L.	Vegetables and melons	2024	USD. kg-1	0.8262	ton	132427	0.921684
Albania	Potatoes, potatoes	Solanum tuberosum L.	Root/tuber	2024	USD. kg-1	0.5941	ton	277824	0.37333
Albania	Apples	Malus x domestica	Fruit and nuts	2024	USD. kg-1	0.7836	ton	100455	1.24395
Albania	Corn	Zea mays L.	Cereals	2024	USD. kg-1	0.3877	ton	410438	0.240889
Albania	Lettuce and chicory	Lactuca sativa L.	Vegetables and melons	2024	USD. kg-1	1.1044	ton	23444.2	0.725582
Albania	Soybean	Glycine max L.	Leguminous	2024	USD. kg-1	0.8577	ton	813.2	0.400403
Albania	Beans, dried	Phaseolus spp	Vegetables and melons	2024	USD. kg-1	3.2037	ton	24369	0.886701
Albania	Spinach	Spinacia oleracea L.	Vegetables and melons	2024	USD. kg-1	1.3064	ton	25515.4	0.858853
Albania	Onions, shallots, greens	Allium spp	Vegetables and melons	2024	USD. kg-1	1.3462	ton	49980.9	0.591561
Albania	Onions, shallots, greens	Allium spp	Vegetables and melons	2024	USD. kg-1	0.7622	ton	114336	0.591561
Albania	Barley	Hordeum vulgare L	Cereals	2024	USD. kg-1	0.3451	ton	23791.8	0.210716
Albania	Aubergines	Solanum melongena L.	Vegetables and melons	2024	USD. kg-1	1.1776	ton	36857	0.704927
Albania	Peppers and peppers, green (capsicum and pepper)	Capsicum annuum L.	Vegetables and melons	2024	USD. kg-1	0.9461	ton	115750	1.23592
Germany	Carrots and turnips	Daucus carota L.	Vegetables and melons	2024	USD. kg-1	0.4152	ton	850580	0.432362
Germany	Grapes	Vitis spp	Fruit and nuts	2024	USD. kg-1	4.373	ton	1059770	1.63142
Germany	Wheat	Triticum spp	Cereals	2024	USD. kg-1	0.2051	ton	18526700	0.28287
Germany	Tomatoes, fresh	Solanum lycopersicum L	Vegetables and melons	2024	USD. kg-1	2.5867	ton	108030	0.890976
Germany	Pears	Pyrus communis L.	Fruit and nuts	2024	USD. kg-1	1.1105	ton	38960	0.854591
Germany	Cucumbers, pickles	Cucumis sativus L.	Vegetables and melons	2024	USD. kg-1	1.0034	ton	284890	0.921684
Germany	Potatoes, potatoes	Solanum tuberosum L.	Root/tuber	2024	USD. kg-1	0.3418	ton	12703300	0.37333
Germany	Apples	Malus x domestica	Fruit and nuts	2024	USD. kg-1	0.7858	ton	871990	1.24395
Germany	Corn	Zea mays L.	Cereals	2024	USD. kg-1	0.2036	ton	5010500	0.240889
Germany	Lettuce and chicory	Lactuca sativa L.	Vegetables and melons	2024	USD. kg-1	1.3843	ton	222350	0.725582
Germany	Soybean	Glycine max L.	Leguminous	2024	USD. kg-1	0.4556	ton	131800	0.400403
Germany	Strawberries	Fragaria x ananassa	Fruit and nuts	2024	USD. kg-1	3.7331	ton	120350	2.95711
Germany	Spinach	Spinacia oleracea L.	Vegetables and melons	2024	USD. kg-1	2.4359	ton	65720	0.858853
Germany	Rapeseed or rapeseed	Brassica napus	Oilseed	2024	USD. kg-1	0.4708	ton	3631700	0.583317
Germany	Onions, shallots, greens	Allium spp	Vegetables and melons	2024	USD. kg-1	0.4426	ton	848440	0.591561
Germany	Barley	Hordeum vulgare L	Cereals	2024	USD. kg-1	0.1748	ton	10610000	0.210716
Germany	Sugar, beetroot	Beta vulgaris L.	Sugar crops	2024	USD. kg-1	0.046	ton	36682200	0.0504604
Antigua and Barbuda	Carrots and turnips	Daucus carota L.	Vegetables and melons	2024	USD. kg-1	2.463	ton	7.41	0.432362
Antigua and Barbuda	Cassava, fresh	Manihot esculenta	Root/tuber	2024	USD. kg-1	3.2766	ton	50.5	0.200794
Antigua and Barbuda	Cucumbers, pickles	Cucumis sativus L.	Vegetables and melons	2024	USD. kg-1	2.5227	ton	143.53	0.921684
Antigua and Barbuda	Onions, shallots, greens	Allium spp	Vegetables and melons	2024	USD. kg-1	2.0859	ton	37.51	0.591561
Antigua and Barbuda	Aubergines	Solanum melongena L.	Vegetables and melons	2024	USD. kg-1	3.1981	ton	42	0.704927
Antigua and Barbuda	Peppers and peppers, green (capsicum and pepper)	Capsicum annuum L.	Vegetables and melons	2024	USD. kg-1	4.8911	ton	77.53	1.23592
Armenia	Carrots and turnips	Daucus carota L.	Vegetables and melons	2024	USD. kg-1	0.3875	ton	14314.5	0.432362
Armenia	Grapes	Vitis spp	Fruit and nuts	2024	USD. kg-1	0.4008	ton	195845	1.63142
Armenia	Wheat	Triticum spp	Cereals	2024	USD. kg-1	0.2609	ton	120277	0.28287
Armenia	Tomatoes, fresh	Solanum lycopersicum L	Vegetables and melons	2024	USD. kg-1	0.5299	ton	187390	0.890976
Armenia	Pears	Pyrus communis L.	Fruit and nuts	2024	USD. kg-1	1.088	ton	12428.1	0.854591
Armenia	Cucumbers, pickles	Cucumis sativus L.	Vegetables and melons	2024	USD. kg-1	0.6529	ton	75971.8	0.921684
Armenia	Potatoes, potatoes	Solanum tuberosum L.	Root/tuber	2024	USD. kg-1	0.3212	ton	337683	0.37333
Armenia	Apples	Malus x domestica	Fruit and nuts	2024	USD. kg-1	0.4756	ton	95485	1.24395
Armenia	Beans, dried	Phaseolus spp	Vegetables and melons	2024	USD. kg-1	3.5661	ton	1712.2	0.886701
Armenia	Onions, shallots, greens	Allium spp	Vegetables and melons	2024	USD. kg-1	2.138	ton	39211.4	0.591561
Armenia	Onions, shallots, greens	Allium spp	Vegetables and melons	2024	USD. kg-1	0.408	ton	39211.4	0.591561
Armenia	Barley	Hordeum vulgare L	Cereals	2024	USD. kg-1	0.2628	ton	71938.6	0.210716
Armenia	Aubergines	Solanum melongena L.	Vegetables and melons	2024	USD. kg-1	0.3817	ton	65302.1	0.704927
Australia	Carrots and turnips	Daucus carota L.	Vegetables and melons	2024	USD. kg-1	0.5293	ton	298821	0.432362
Australia	Grapes	Vitis spp	Fruit and nuts	2024	USD. kg-1	2.6576	ton	1613640	1.63142
Australia	Wheat	Triticum spp	Cereals	2024	USD. kg-1	0.2079	ton	34110000	0.28287
Australia	Tomatoes, fresh	Solanum lycopersicum L	Vegetables and melons	2024	USD. kg-1	0.9047	ton	437596	0.890976
Australia	Pears	Pyrus communis L.	Fruit and nuts	2024	USD. kg-1	0.9779	ton	84761	0.854591
Australia	Cucumbers, pickles	Cucumis sativus L.	Vegetables and melons	2024	USD. kg-1	1.1973	ton	106268	0.921684
Australia	Potatoes, potatoes	Solanum tuberosum L.	Root/tuber	2024	USD. kg-1	0.4761	ton	1530163	0.37333
Australia	Apples	Malus x domestica	Fruit and nuts	2024	USD. kg-1	1.5282	ton	293731	1.24395
Australia	Corn	Zea mays L.	Cereals	2024	USD. kg-1	0.249	ton	447027	0.240889
Australia	Lettuce and chicory	Lactuca sativa L.	Vegetables and melons	2024	USD. kg-1	0.9906	ton	162418	0.725582
Australia	Kiwis	Actinidia deliciosa	Fruit and nuts	2024	USD. kg-1	2.8172	ton	4310	1.4725
Australia	Dried chickpeas	Cicer arietinum	Leguminous	2024	USD. kg-1	0.484	ton	2267000	0.64904
Australia	Strawberries	Fragaria x ananassa	Fruit and nuts	2024	USD. kg-1	4.1479	ton	80741	2.95711
Australia	Spinach	Spinacia oleracea L.	Vegetables and melons	2024	USD. kg-1	2.2255	ton	6642	0.858853
Australia	Rapeseed or rapeseed	Brassica napus	Oilseed	2024	USD. kg-1	0.3942	ton	6396000	0.583317
Australia	Onions, shallots, greens	Allium spp	Vegetables and melons	2024	USD. kg-1	0.7047	ton	272396	0.591561
Australia	Barley	Hordeum vulgare L	Cereals	2024	USD. kg-1	0.1907	ton	13265000	0.210716
Australia	Sugar, cane	Saccharum officinarum	Sugar crops	2024	USD. kg-1	0.0487	ton	29855156	0.0323491
Australia	Rice	Oryza sativa L.	Cereals	2024	USD. kg-1	0.2578	ton	619180	0.462213
Australia	Peppers and peppers, green (capsicum and pepper)	Capsicum annuum L.	Vegetables and melons	2024	USD. kg-1	1.9616	ton	83667	1.23592
Austria	Grapes	Vitis spp	Fruit and nuts	2024	USD. kg-1	0.635	ton	249420	1.63142
Austria	Wheat	Triticum spp	Cereals	2024	USD. kg-1	0.1904	ton	1576010	0.28287
Austria	Pears	Pyrus communis L.	Fruit and nuts	2024	USD. kg-1	1.6314	ton	54440	0.854591
Austria	Potatoes, potatoes	Solanum tuberosum L.	Root/tuber	2024	USD. kg-1	0.3754	ton	693640	0.37333
Austria	Apples	Malus x domestica	Fruit and nuts	2024	USD. kg-1	1.0288	ton	175560	1.24395
Austria	Corn	Zea mays L.	Cereals	2024	USD. kg-1	0.2174	ton	2059360	0.240889
Austria	Soybean	Glycine max L.	Leguminous	2024	USD. kg-1	0.4511	ton	249130	0.400403
Austria	Strawberries	Fragaria x ananassa	Fruit and nuts	2024	USD. kg-1	7.6506	ton	14330	2.95711
Austria	Rapeseed or rapeseed	Brassica napus	Oilseed	2024	USD. kg-1	0.4706	ton	71490	0.583317
Austria	Barley	Hordeum vulgare L	Cereals	2024	USD. kg-1	0.1493	ton	720290	0.210716
Austria	Sugar, beetroot	Beta vulgaris L.	Sugar crops	2024	USD. kg-1	0.0357	ton	3434890	0.0504604
Bahrain	Carrots and turnips	Daucus carota L.	Vegetables and melons	2024	USD. kg-1	1.5957	ton	650	0.432362
Bahrain	Tomatoes, fresh	Solanum lycopersicum L	Vegetables and melons	2024	USD. kg-1	1.5957	ton	9550	0.890976
Bahrain	Cucumbers, pickles	Cucumis sativus L.	Vegetables and melons	2024	USD. kg-1	1.5957	ton	1700	0.921684
Bahrain	Potatoes, potatoes	Solanum tuberosum L.	Root/tuber	2024	USD. kg-1	1.0638	ton	80	0.37333
Bahrain	Lettuce and chicory	Lactuca sativa L.	Vegetables and melons	2024	USD. kg-1	1.5957	ton	1300	0.725582
Bahrain	Gombo	Abelmoschus esculentus L.	Vegetables and melons	2024	USD. kg-1	2.1277	ton	690	0.952974
Bahrain	Onions, shallots, greens	Allium spp	Vegetables and melons	2024	USD. kg-1	1.8617	ton	1150	0.591561
Bahrain	Aubergines	Solanum melongena L.	Vegetables and melons	2024	USD. kg-1	1.5957	ton	2600	0.704927
Bahrain	Peppers and peppers, green (capsicum and pepper)	Capsicum annuum L.	Vegetables and melons	2024	USD. kg-1	2.1277	ton	2200	1.23592
Belarus	Carrots and turnips	Daucus carota L.	Vegetables and melons	2024	USD. kg-1	0.1583	ton	327465	0.432362
Belarus	Wheat	Triticum spp	Cereals	2024	USD. kg-1	0.1784	ton	33988.4	0.28287
Belarus	Wheat	Triticum spp	Cereals	2024	USD. kg-1	0.1396	ton	2750000	0.28287
Belarus	Tomatoes, fresh	Solanum lycopersicum L	Vegetables and melons	2024	USD. kg-1	1.0731	ton	346979	0.890976
Belarus	Pears	Pyrus communis L.	Fruit and nuts	2024	USD. kg-1	1.074	ton	32200	0.854591
Belarus	Cucumbers, pickles	Cucumis sativus L.	Vegetables and melons	2024	USD. kg-1	1.1518	ton	227297	0.921684
Belarus	Potatoes, potatoes	Solanum tuberosum L.	Root/tuber	2024	USD. kg-1	0.1068	ton	3110894	0.37333
Belarus	Apples	Malus x domestica	Fruit and nuts	2024	USD. kg-1	0.3263	ton	336700	1.24395
Belarus	Corn	Zea mays L.	Cereals	2024	USD. kg-1	0.1829	ton	1700000	0.240889
Belarus	Strawberries	Fragaria x ananassa	Fruit and nuts	2024	USD. kg-1	2.3465	ton	77930.8	2.95711
Belarus	Rapeseed or rapeseed	Brassica napus	Oilseed	2024	USD. kg-1	0.3521	ton	1040288	0.583317
Belarus	Onions, shallots, greens	Allium spp	Vegetables and melons	2024	USD. kg-1	0.2747	ton	242441	0.591561
Belarus	Barley	Hordeum vulgare L	Cereals	2024	USD. kg-1	0.152	ton	1100000	0.210716
Belarus	Sugar, beetroot	Beta vulgaris L.	Sugar crops	2024	USD. kg-1	0.0338	ton	4951236	0.0504604
Belgium	Wheat	Triticum spp	Cereals	2024	USD. kg-1	0.1961	ton	1090040	0.28287
Belgium	Tomatoes, fresh	Solanum lycopersicum L	Vegetables and melons	2024	USD. kg-1	1.0074	ton	283860	0.890976
Belgium	Pears	Pyrus communis L.	Fruit and nuts	2024	USD. kg-1	0.9215	ton	268770	0.854591
Belgium	Cucumbers, pickles	Cucumis sativus L.	Vegetables and melons	2024	USD. kg-1	0.4753	ton	29740	0.921684
Belgium	Potatoes, potatoes	Solanum tuberosum L.	Root/tuber	2024	USD. kg-1	0.3026	ton	3977850	0.37333
Belgium	Apples	Malus x domestica	Fruit and nuts	2024	USD. kg-1	0.701	ton	160380	1.24395
Belgium	Corn	Zea mays L.	Cereals	2024	USD. kg-1	0.192	ton	501790	0.240889
Belgium	Lettuce and chicory	Lactuca sativa L.	Vegetables and melons	2024	USD. kg-1	0.2978	ton	501790	0.725582
Belgium	Strawberries	Fragaria x ananassa	Fruit and nuts	2024	USD. kg-1	5.2686	ton	51450	2.95711
Belgium	Rapeseed or rapeseed	Brassica napus	Oilseed	2024	USD. kg-1	0.3989	ton	35750	0.583317
Belgium	Barley	Hordeum vulgare L	Cereals	2024	USD. kg-1	0.1883	ton	300910	0.210716
Belgium	Aubergines	Solanum melongena L.	Vegetables and melons	2024	USD. kg-1	1.2096	ton	10860	0.704927
Belgium	Sugar, beetroot	Beta vulgaris L.	Sugar crops	2024	USD. kg-1	0.045	ton	4411990	0.0504604
Belgium	Peppers and peppers, green (capsicum and pepper)	Capsicum annuum L.	Vegetables and melons	2024	USD. kg-1	1.578	ton	32680	1.23592
Belize	Carrots and turnips	Daucus carota L.	Vegetables and melons	2024	USD. kg-1	0.8267	ton	612	0.432362
Belize	Cassava, fresh	Manihot esculenta	Root/tuber	2024	USD. kg-1	0.5511	ton	440	0.200794
Belize	Tomatoes, fresh	Solanum lycopersicum L	Vegetables and melons	2024	USD. kg-1	0.8267	ton	1326	0.890976
Belize	Cucumbers, pickles	Cucumis sativus L.	Vegetables and melons	2024	USD. kg-1	0.5511	ton	415	0.921684
Belize	Potatoes, potatoes	Solanum tuberosum L.	Root/tuber	2024	USD. kg-1	1.6535	ton	1395	0.37333
Belize	Corn	Zea mays L.	Cereals	2024	USD. kg-1	0.5595	ton	104890	0.240889
Belize	Soybean	Glycine max L.	Leguminous	2024	USD. kg-1	0.8267	ton	26404	0.400403
Belize	Gombo	Abelmoschus esculentus L.	Vegetables and melons	2024	USD. kg-1	0.8267	ton	14	0.952974
Belize	Beans, dried	Phaseolus spp	Vegetables and melons	2024	USD. kg-1	1.6535	ton	5170	0.886701
Belize	Onions, shallots, greens	Allium spp	Vegetables and melons	2024	USD. kg-1	1.1023	ton	1447	0.591561
Belize	Sugar, cane	Saccharum officinarum	Sugar crops	2024	USD. kg-1	0.0436	ton	1669432	0.0323491
Belize	Rice	Oryza sativa L.	Cereals	2024	USD. kg-1	0.5511	ton	16777	0.462213
Belize	Peppers and peppers, green (capsicum and pepper)	Capsicum annuum L.	Vegetables and melons	2024	USD. kg-1	1.6535	ton	369	1.23592
Benin	Cassava, fresh	Manihot esculenta	Root/tuber	2024	USD. kg-1	0.2154	ton	4.44839e+06	0.200794
Benin	Tomatoes, fresh	Solanum lycopersicum L	Vegetables and melons	2024	USD. kg-1	0.7765	ton	287636	0.890976
Benin	Potatoes, potatoes	Solanum tuberosum L.	Root/tuber	2024	USD. kg-1	1.3792	ton	405.56	0.37333
Benin	Corn	Zea mays L.	Cereals	2024	USD. kg-1	0.4075	ton	2.09482e+06	0.240889
Benin	Gombo	Abelmoschus esculentus L.	Vegetables and melons	2024	USD. kg-1	0.7061	ton	89883.3	0.952974
Benin	Rice	Oryza sativa L.	Cereals	2024	USD. kg-1	0.7176	ton	500605	0.462213
Bhutan	Carrots and turnips	Daucus carota L.	Vegetables and melons	2024	USD. kg-1	0.904	ton	4964.56	0.432362
Bhutan	Tomatoes, fresh	Solanum lycopersicum L	Vegetables and melons	2024	USD. kg-1	1.0538	ton	182.6	0.890976
Bhutan	Potatoes, potatoes	Solanum tuberosum L.	Root/tuber	2024	USD. kg-1	0.579	ton	37777.8	0.37333
Bhutan	Apples	Malus x domestica	Fruit and nuts	2024	USD. kg-1	2.1879	ton	2102.14	1.24395
Bhutan	Onions, shallots, greens	Allium spp	Vegetables and melons	2024	USD. kg-1	1.0878	ton	195.66	0.591561
Bhutan	Rice	Oryza sativa L.	Cereals	2024	USD. kg-1	1.9279	ton	41536.8	0.462213
Bhutan	Peppers and peppers, green (capsicum and pepper)	Capsicum annuum L.	Vegetables and melons	2024	USD. kg-1	1.818	ton	5596.19	1.23592
Bolivia	Carrots and turnips	Daucus carota L.	Vegetables and melons	2024	USD. kg-1	0.1743	ton	82785.9	0.432362
Bolivia	Cassava, fresh	Manihot esculenta	Root/tuber	2024	USD. kg-1	0.2007	ton	213119	0.200794
Bolivia	Grapes	Vitis spp	Fruit and nuts	2024	USD. kg-1	0.8012	ton	24065.4	1.63142
Bolivia	Wheat	Triticum spp	Cereals	2024	USD. kg-1	0.4199	ton	292710	0.28287
Bolivia	Tomatoes, fresh	Solanum lycopersicum L	Vegetables and melons	2024	USD. kg-1	0.2652	ton	80420.1	0.890976
Bolivia	Cucumbers, pickles	Cucumis sativus L.	Vegetables and melons	2024	USD. kg-1	0.2169	ton	4730.62	0.921684
Bolivia	Potatoes, potatoes	Solanum tuberosum L.	Root/tuber	2024	USD. kg-1	0.273	ton	1.38238e+06	0.37333
Bolivia	Corn	Zea mays L.	Cereals	2024	USD. kg-1	0.2754	ton	1.11842e+06	0.240889
Bolivia	Lettuce and chicory	Lactuca sativa L.	Vegetables and melons	2024	USD. kg-1	0.442	ton	18330.8	0.725582
Bolivia	Soybean	Glycine max L.	Leguminous	2024	USD. kg-1	0.4157	ton	3.21644e+06	0.400403
Bolivia	Onions, shallots, greens	Allium spp	Vegetables and melons	2024	USD. kg-1	0.2404	ton	156280	0.591561
Bolivia	Barley	Hordeum vulgare L	Cereals	2024	USD. kg-1	0.2585	ton	47246.2	0.210716
Bolivia	Sugar, cane	Saccharum officinarum	Sugar crops	2024	USD. kg-1	0.0557	ton	1.14475e+07	0.0323491
Bolivia	Rice	Oryza sativa L.	Cereals	2024	USD. kg-1	0.5007	ton	434028	0.462213
Bosnia and Herzegovina	Carrots and turnips	Daucus carota L.	Vegetables and melons	2024	USD. kg-1	0.7452	ton	15010	0.432362
Bosnia and Herzegovina	Grapes	Vitis spp	Fruit and nuts	2024	USD. kg-1	1.096	ton	29681	1.63142
Bosnia and Herzegovina	Wheat	Triticum spp	Cereals	2024	USD. kg-1	0.4977	ton	668	0.28287
Bosnia and Herzegovina	Wheat	Triticum spp	Cereals	2024	USD. kg-1	0.1954	ton	279273	0.28287
Bosnia and Herzegovina	Tomatoes, fresh	Solanum lycopersicum L	Vegetables and melons	2024	USD. kg-1	0.9477	ton	61777	0.890976
Bosnia and Herzegovina	Pears	Pyrus communis L.	Fruit and nuts	2024	USD. kg-1	0.847	ton	84830	0.854591
Bosnia and Herzegovina	Cucumbers, pickles	Cucumis sativus L.	Vegetables and melons	2024	USD. kg-1	0.494	ton	36216	0.921684
Bosnia and Herzegovina	Potatoes, potatoes	Solanum tuberosum L.	Root/tuber	2024	USD. kg-1	0.4337	ton	387349	0.37333
Bosnia and Herzegovina	Apples	Malus x domestica	Fruit and nuts	2024	USD. kg-1	0.6124	ton	191900	1.24395
Bosnia and Herzegovina	Corn	Zea mays L.	Cereals	2024	USD. kg-1	0.1996	ton	762288	0.240889
Bosnia and Herzegovina	Lettuce and chicory	Lactuca sativa L.	Vegetables and melons	2024	USD. kg-1	1.0816	ton	2583	0.725582
Bosnia and Herzegovina	Soybean	Glycine max L.	Leguminous	2024	USD. kg-1	0.4658	ton	31579	0.400403
Bosnia and Herzegovina	Beans, dried	Phaseolus spp	Vegetables and melons	2024	USD. kg-1	3.0544	ton	11485	0.886701
Bosnia and Herzegovina	Strawberries	Fragaria x ananassa	Fruit and nuts	2024	USD. kg-1	2.3059	ton	6040	2.95711
Bosnia and Herzegovina	Onions, shallots, greens	Allium spp	Vegetables and melons	2024	USD. kg-1	0.5715	ton	46048	0.591561
Bosnia and Herzegovina	Barley	Hordeum vulgare L	Cereals	2024	USD. kg-1	0.1943	ton	77697	0.210716
Bosnia and Herzegovina	Peppers and peppers, green (capsicum and pepper)	Capsicum annuum L.	Vegetables and melons	2024	USD. kg-1	1.0019	ton	57162	1.23592
Brazil	Cassava, fresh	Manihot esculenta	Root/tuber	2024	USD. kg-1	0.1764	ton	19066096	0.200794
Brazil	Grapes	Vitis spp	Fruit and nuts	2024	USD. kg-1	0.8498	ton	1820104	1.63142
Brazil	Wheat	Triticum spp	Cereals	2024	USD. kg-1	0.2168	ton	7633178	0.28287
Brazil	Tomatoes, fresh	Solanum lycopersicum L	Vegetables and melons	2024	USD. kg-1	0.4176	ton	4407502	0.890976
Brazil	Pears	Pyrus communis L.	Fruit and nuts	2024	USD. kg-1	0.7813	ton	14473	0.854591
Brazil	Potatoes, potatoes	Solanum tuberosum L.	Root/tuber	2024	USD. kg-1	0.5345	ton	4183933	0.37333
Brazil	Apples	Malus x domestica	Fruit and nuts	2024	USD. kg-1	0.5882	ton	997470	1.24395
Brazil	Corn	Zea mays L.	Cereals	2024	USD. kg-1	0.1422	ton	114953303	0.240889
Brazil	Soybean	Glycine max L.	Leguminous	2024	USD. kg-1	0.3342	ton	144473768	0.400403
Brazil	Beans, dried	Phaseolus spp	Vegetables and melons	2024	USD. kg-1	0.7483	ton	3018459	0.886701
Brazil	Onions, shallots, greens	Allium spp	Vegetables and melons	2024	USD. kg-1	0.4271	ton	1678902	0.591561
Brazil	Barley	Hordeum vulgare L	Cereals	2024	USD. kg-1	0.2556	ton	427956	0.210716
Brazil	Sugar, cane	Saccharum officinarum	Sugar crops	2024	USD. kg-1	0.0256	ton	759662482	0.0323491
Brazil	Rice	Oryza sativa L.	Cereals	2024	USD. kg-1	0.3881	ton	10671490	0.462213
Brunei Darussalam	Cassava, fresh	Manihot esculenta	Root/tuber	2024	USD. kg-1	1.7561	ton	425.28	0.200794
Brunei Darussalam	Tomatoes, fresh	Solanum lycopersicum L	Vegetables and melons	2024	USD. kg-1	2.4986	ton	141.36	0.890976
Brunei Darussalam	Cucumbers, pickles	Cucumis sativus L.	Vegetables and melons	2024	USD. kg-1	1.4844	ton	1716.11	0.921684
Brunei Darussalam	Corn	Zea mays L.	Cereals	2024	USD. kg-1	2.8635	ton	42.55	0.240889
Brunei Darussalam	Lettuce and chicory	Lactuca sativa L.	Vegetables and melons	2024	USD. kg-1	10.8925	ton	9.33	0.725582
Brunei Darussalam	Gombo	Abelmoschus esculentus L.	Vegetables and melons	2024	USD. kg-1	2.6324	ton	445.89	0.952974
Brunei Darussalam	Spinach	Spinacia oleracea L.	Vegetables and melons	2024	USD. kg-1	1.8211	ton	809.35	0.858853
Brunei Darussalam	Aubergines	Solanum melongena L.	Vegetables and melons	2024	USD. kg-1	2.9257	ton	326.81	0.704927
Brunei Darussalam	Rice	Oryza sativa L.	Cereals	2024	USD. kg-1	0.9356	ton	3612.05	0.462213
Brunei Darussalam	Peppers and peppers, green (capsicum and pepper)	Capsicum annuum L.	Vegetables and melons	2024	USD. kg-1	9.2179	ton	642.23	1.23592
Bulgaria	Carrots and turnips	Daucus carota L.	Vegetables and melons	2024	USD. kg-1	0.374	ton	10200	0.432362
Bulgaria	Grapes	Vitis spp	Fruit and nuts	2024	USD. kg-1	0.4231	ton	134750	1.63142
Bulgaria	Wheat	Triticum spp	Cereals	2024	USD. kg-1	0.2003	ton	7085140	0.28287
Bulgaria	Tomatoes, fresh	Solanum lycopersicum L	Vegetables and melons	2024	USD. kg-1	0.8092	ton	128140	0.890976
Bulgaria	Pears	Pyrus communis L.	Fruit and nuts	2024	USD. kg-1	0.5239	ton	2920	0.854591
Bulgaria	Cucumbers, pickles	Cucumis sativus L.	Vegetables and melons	2024	USD. kg-1	0.983	ton	54450	0.921684
Bulgaria	Potatoes, potatoes	Solanum tuberosum L.	Root/tuber	2024	USD. kg-1	0.3675	ton	113940	0.37333
Bulgaria	Apples	Malus x domestica	Fruit and nuts	2024	USD. kg-1	0.3801	ton	36830	1.24395
Bulgaria	Corn	Zea mays L.	Cereals	2024	USD. kg-1	0.1972	ton	1635100	0.240889
Bulgaria	Soybean	Glycine max L.	Leguminous	2024	USD. kg-1	0.5531	ton	630	0.400403
Bulgaria	Spinach	Spinacia oleracea L.	Vegetables and melons	2024	USD. kg-1	3.5326	ton	590	0.858853
Bulgaria	Rapeseed or rapeseed	Brassica napus	Oilseed	2024	USD. kg-1	0.4756	ton	159870	0.583317
Bulgaria	Onions, shallots, greens	Allium spp	Vegetables and melons	2024	USD. kg-1	0.2887	ton	35820	0.591561
Bulgaria	Barley	Hordeum vulgare L	Cereals	2024	USD. kg-1	0.1779	ton	1101440	0.210716
Bulgaria	Aubergines	Solanum melongena L.	Vegetables and melons	2024	USD. kg-1	0.3112	ton	14600	0.704927
Bulgaria	Rice	Oryza sativa L.	Cereals	2024	USD. kg-1	0.5857	ton	65840	0.462213
Bulgaria	Peppers and peppers, green (capsicum and pepper)	Capsicum annuum L.	Vegetables and melons	2024	USD. kg-1	0.5871	ton	57170	1.23592
Cape Verde	Carrots and turnips	Daucus carota L.	Vegetables and melons	2024	USD. kg-1	2.4189	ton	1666	0.432362
Cape Verde	Cassava, fresh	Manihot esculenta	Root/tuber	2024	USD. kg-1	2.8183	ton	2119	0.200794
Cape Verde	Tomatoes, fresh	Solanum lycopersicum L	Vegetables and melons	2024	USD. kg-1	1.8	ton	10440	0.890976
Cape Verde	Cucumbers, pickles	Cucumis sativus L.	Vegetables and melons	2024	USD. kg-1	1.6311	ton	775	0.921684
Cape Verde	Potatoes, potatoes	Solanum tuberosum L.	Root/tuber	2024	USD. kg-1	2.7925	ton	2212	0.37333
Cape Verde	Corn	Zea mays L.	Cereals	2024	USD. kg-1	0.7845	ton	5	0.240889
Cape Verde	Lettuce and chicory	Lactuca sativa L.	Vegetables and melons	2024	USD. kg-1	2.6502	ton	690	0.725582
Cape Verde	Onions, shallots, greens	Allium spp	Vegetables and melons	2024	USD. kg-1	1.1131	ton	4947	0.591561
Canada	Carrots and turnips	Daucus carota L.	Vegetables and melons	2024	USD. kg-1	0.3449	ton	351568	0.432362
Canada	Grapes	Vitis spp	Fruit and nuts	2024	USD. kg-1	1.4088	ton	79478	1.63142
Canada	Wheat	Triticum spp	Cereals	2024	USD. kg-1	0.2278	ton	35938839	0.28287
Canada	Tomatoes, fresh	Solanum lycopersicum L	Vegetables and melons	2024	USD. kg-1	0.2177	ton	548107	0.890976
Canada	Pears	Pyrus communis L.	Fruit and nuts	2024	USD. kg-1	1.2622	ton	8830	0.854591
Canada	Cucumbers, pickles	Cucumis sativus L.	Vegetables and melons	2024	USD. kg-1	0.5829	ton	60097	0.921684
Canada	Potatoes, potatoes	Solanum tuberosum L.	Root/tuber	2024	USD. kg-1	0.3164	ton	6511540	0.37333
Canada	Apples	Malus x domestica	Fruit and nuts	2024	USD. kg-1	0.5957	ton	386368	1.24395
Canada	Corn	Zea mays L.	Cereals	2024	USD. kg-1	0.1671	ton	15344938	0.240889
Canada	Lettuce and chicory	Lactuca sativa L.	Vegetables and melons	2024	USD. kg-1	1.0089	ton	77502	0.725582
Canada	Soybean	Glycine max L.	Leguminous	2024	USD. kg-1	0.3895	ton	7568013	0.400403
Canada	Dried chickpeas	Cicer arietinum	Leguminous	2024	USD. kg-1	0.7378	ton	286768	0.64904
Canada	Beans, dried	Phaseolus spp	Vegetables and melons	2024	USD. kg-1	0.8754	ton	424141	0.886701
Canada	Strawberries	Fragaria x ananassa	Fruit and nuts	2024	USD. kg-1	4.9294	ton	26139	2.95711
Canada	Spinach	Spinacia oleracea L.	Vegetables and melons	2024	USD. kg-1	2.0358	ton	6567	0.858853
Canada	Rapeseed or rapeseed	Brassica napus	Oilseed	2024	USD. kg-1	0.4603	ton	19239463	0.583317
Canada	Onions, shallots, greens	Allium spp	Vegetables and melons	2024	USD. kg-1	0.4369	ton	298564	0.591561
Canada	Barley	Hordeum vulgare L	Cereals	2024	USD. kg-1	0.2025	ton	8143897	0.210716
Canada	Peppers and peppers, green (capsicum and pepper)	Capsicum annuum L.	Vegetables and melons	2024	USD. kg-1	1.1893	ton	62291	1.23592
Chad	Cassava, fresh	Manihot esculenta	Root/tuber	2024	USD. kg-1	0.7059	ton	297842	0.200794
Chad	Wheat	Triticum spp	Cereals	2024	USD. kg-1	1.2847	ton	1353	0.28287
Chad	Corn	Zea mays L.	Cereals	2024	USD. kg-1	0.5129	ton	394045	0.240889
Chad	Beans, dried	Phaseolus spp	Vegetables and melons	2024	USD. kg-1	1.1132	ton	183016	0.886701
Chad	Onions, shallots, greens	Allium spp	Vegetables and melons	2024	USD. kg-1	1.7729	ton	22391.5	0.591561
Chad	Rice	Oryza sativa L.	Cereals	2024	USD. kg-1	0.9928	ton	347187	0.462213
Czechia	Carrots and turnips	Daucus carota L.	Vegetables and melons	2024	USD. kg-1	0.4216	ton	34360	0.432362
Czechia	Wheat	Triticum spp	Cereals	2024	USD. kg-1	0.2055	ton	4625370	0.28287
Czechia	Tomatoes, fresh	Solanum lycopersicum L	Vegetables and melons	2024	USD. kg-1	1.9941	ton	13960	0.890976
Czechia	Pears	Pyrus communis L.	Fruit and nuts	2024	USD. kg-1	0.8333	ton	5740	0.854591
Czechia	Cucumbers, pickles	Cucumis sativus L.	Vegetables and melons	2024	USD. kg-1	1.3305	ton	20680	0.921684
Czechia	Potatoes, potatoes	Solanum tuberosum L.	Root/tuber	2024	USD. kg-1	0.3686	ton	655510	0.37333
Czechia	Apples	Malus x domestica	Fruit and nuts	2024	USD. kg-1	0.7622	ton	37490	1.24395
Czechia	Corn	Zea mays L.	Cereals	2024	USD. kg-1	0.1966	ton	712240	0.240889
Czechia	Lettuce and chicory	Lactuca sativa L.	Vegetables and melons	2024	USD. kg-1	2.2379	ton	16320	0.725582
Czechia	Soybean	Glycine max L.	Leguminous	2024	USD. kg-1	0.4688	ton	73670	0.400403
Czechia	Strawberries	Fragaria x ananassa	Fruit and nuts	2024	USD. kg-1	4.9514	ton	1150	2.95711
Czechia	Rapeseed or rapeseed	Brassica napus	Oilseed	2024	USD. kg-1	0.4831	ton	946890	0.583317
Czechia	Onions, shallots, greens	Allium spp	Vegetables and melons	2024	USD. kg-1	0.4894	ton	48750	0.591561
Czechia	Barley	Hordeum vulgare L	Cereals	2024	USD. kg-1	0.2555	ton	1671530	0.210716
Czechia	Sugar, beetroot	Beta vulgaris L.	Sugar crops	2024	USD. kg-1	0.0394	ton	4584710	0.0504604
Czechia	Peppers and peppers, green (capsicum and pepper)	Capsicum annuum L.	Vegetables and melons	2024	USD. kg-1	1.1407	ton	13060	1.23592
Chile	Carrots and turnips	Daucus carota L.	Vegetables and melons	2024	USD. kg-1	0.3728	ton	136888	0.432362
Chile	Grapes	Vitis spp	Fruit and nuts	2024	USD. kg-1	1.2485	ton	2.4539e+06	1.63142
Chile	Wheat	Triticum spp	Cereals	2024	USD. kg-1	0.2416	ton	1.18878e+06	0.28287
Chile	Tomatoes, fresh	Solanum lycopersicum L	Vegetables and melons	2024	USD. kg-1	0.9388	ton	909867	0.890976
Chile	Pears	Pyrus communis L.	Fruit and nuts	2024	USD. kg-1	0.7758	ton	178462	0.854591
Chile	Cucumbers, pickles	Cucumis sativus L.	Vegetables and melons	2024	USD. kg-1	1.1002	ton	12507.8	0.921684
Chile	Potatoes, potatoes	Solanum tuberosum L.	Root/tuber	2024	USD. kg-1	0.293	ton	1.24628e+06	0.37333
Chile	Apples	Malus x domestica	Fruit and nuts	2024	USD. kg-1	0.7779	ton	1.29906e+06	1.24395
Chile	Corn	Zea mays L.	Cereals	2024	USD. kg-1	0.2385	ton	530937	0.240889
Chile	Lettuce and chicory	Lactuca sativa L.	Vegetables and melons	2024	USD. kg-1	2.283	ton	103850	0.725582
Chile	Kiwis	Actinidia deliciosa	Fruit and nuts	2024	USD. kg-1	0.9812	ton	194664	1.4725
Chile	Strawberries	Fragaria x ananassa	Fruit and nuts	2024	USD. kg-1	1.7827	ton	27510.8	2.95711
Chile	Spinach	Spinacia oleracea L.	Vegetables and melons	2024	USD. kg-1	1.023	ton	20741.3	0.858853
Chile	Onions, shallots, greens	Allium spp	Vegetables and melons	2024	USD. kg-1	0.2901	ton	431785	0.591561
Chile	Rice	Oryza sativa L.	Cereals	2024	USD. kg-1	0.4472	ton	118673	0.462213
Chile	Peppers and peppers, green (capsicum and pepper)	Capsicum annuum L.	Vegetables and melons	2024	USD. kg-1	1.3329	ton	83853.8	1.23592
China, Mainland	Carrots and turnips	Daucus carota L.	Vegetables and melons	2024	USD. kg-1	0.3842	ton	1.90405e+07	0.432362
China, Mainland	Grapes	Vitis spp	Fruit and nuts	2024	USD. kg-1	1.7257	ton	1.68217e+07	1.63142
China, Mainland	Wheat	Triticum spp	Cereals	2024	USD. kg-1	0.4069	ton	140100000	0.28287
China, Mainland	Tomatoes, fresh	Solanum lycopersicum L	Vegetables and melons	2024	USD. kg-1	1.0587	ton	6.16147e+07	0.890976
China, Mainland	Pears	Pyrus communis L.	Fruit and nuts	2024	USD. kg-1	0.8253	ton	20987900	0.854591
China, Mainland	Cucumbers, pickles	Cucumis sativus L.	Vegetables and melons	2024	USD. kg-1	0.9196	ton	6.85925e+07	0.921684
China, Mainland	Potatoes, potatoes	Solanum tuberosum L.	Root/tuber	2024	USD. kg-1	0.3304	ton	9.48065e+07	0.37333
China, Mainland	Apples	Malus x domestica	Fruit and nuts	2024	USD. kg-1	1.5801	ton	51285100	1.24395
China, Mainland	Corn	Zea mays L.	Cereals	2024	USD. kg-1	0.351	ton	294920000	0.240889
China, Mainland	Lettuce and chicory	Lactuca sativa L.	Vegetables and melons	2024	USD. kg-1	0.6525	ton	1.46948e+07	0.725582
China, Mainland	Soybean	Glycine max L.	Leguminous	2024	USD. kg-1	1.0351	ton	20650000	0.400403
China, Mainland	Spinach	Spinacia oleracea L.	Vegetables and melons	2024	USD. kg-1	0.8347	ton	2.83225e+07	0.858853
China, Mainland	Rapeseed or rapeseed	Brassica napus	Oilseed	2024	USD. kg-1	0.8755	ton	16868900	0.583317
China, Mainland	Aubergines	Solanum melongena L.	Vegetables and melons	2024	USD. kg-1	0.7045	ton	3.48709e+07	0.704927
China, Mainland	Rice	Oryza sativa L.	Cereals	2024	USD. kg-1	0.4133	ton	207530000	0.462213
China, Mainland	Peppers and peppers, green (capsicum and pepper)	Capsicum annuum L.	Vegetables and melons	2024	USD. kg-1	1.2078	ton	1.7307e+07	1.23592
Cyprus	Carrots and turnips	Daucus carota L.	Vegetables and melons	2024	USD. kg-1	0.4192	ton	2210	0.432362
Cyprus	Grapes	Vitis spp	Fruit and nuts	2024	USD. kg-1	0.5898	ton	18440	1.63142
Cyprus	Wheat	Triticum spp	Cereals	2024	USD. kg-1	0.3576	ton	21050	0.28287
Cyprus	Tomatoes, fresh	Solanum lycopersicum L	Vegetables and melons	2024	USD. kg-1	1.3426	ton	14130	0.890976
Cyprus	Pears	Pyrus communis L.	Fruit and nuts	2024	USD. kg-1	0.9879	ton	460	0.854591
Cyprus	Cucumbers, pickles	Cucumis sativus L.	Vegetables and melons	2024	USD. kg-1	1.0746	ton	8240	0.921684
Cyprus	Potatoes, potatoes	Solanum tuberosum L.	Root/tuber	2024	USD. kg-1	0.4854	ton	81750	0.37333
Cyprus	Apples	Malus x domestica	Fruit and nuts	2024	USD. kg-1	1.0656	ton	2830	1.24395
Cyprus	Lettuce and chicory	Lactuca sativa L.	Vegetables and melons	2024	USD. kg-1	1.0986	ton	2950	0.725582
Cyprus	Kiwis	Actinidia deliciosa	Fruit and nuts	2024	USD. kg-1	0.9257	ton	130	1.4725
Cyprus	Strawberries	Fragaria x ananassa	Fruit and nuts	2024	USD. kg-1	2.2488	ton	1710	2.95711
Cyprus	Spinach	Spinacia oleracea L.	Vegetables and melons	2024	USD. kg-1	0.7729	ton	770	0.858853
Cyprus	Onions, shallots, greens	Allium spp	Vegetables and melons	2024	USD. kg-1	0.4096	ton	3990	0.591561
Cyprus	Barley	Hordeum vulgare L	Cereals	2024	USD. kg-1	0.2905	ton	6590	0.210716
Cyprus	Aubergines	Solanum melongena L.	Vegetables and melons	2024	USD. kg-1	0.731	ton	1290	0.704927
Cyprus	Peppers and peppers, green (capsicum and pepper)	Capsicum annuum L.	Vegetables and melons	2024	USD. kg-1	1.3894	ton	1160	1.23592
Colombia	Carrots and turnips	Daucus carota L.	Vegetables and melons	2024	USD. kg-1	0.7012	ton	280444	0.432362
Colombia	Cassava, fresh	Manihot esculenta	Root/tuber	2024	USD. kg-1	0.4727	ton	1.1154e+06	0.200794
Colombia	Grapes	Vitis spp	Fruit and nuts	2024	USD. kg-1	1.2607	ton	34519.9	1.63142
Colombia	Wheat	Triticum spp	Cereals	2024	USD. kg-1	0.7022	ton	4636	0.28287
Colombia	Tomatoes, fresh	Solanum lycopersicum L	Vegetables and melons	2024	USD. kg-1	0.68	ton	909575	0.890976
Colombia	Pears	Pyrus communis L.	Fruit and nuts	2024	USD. kg-1	1.7508	ton	33753.7	0.854591
Colombia	Cucumbers, pickles	Cucumis sativus L.	Vegetables and melons	2024	USD. kg-1	0.8526	ton	32283.2	0.921684
Colombia	Potatoes, potatoes	Solanum tuberosum L.	Root/tuber	2024	USD. kg-1	0.5555	ton	2492099	0.37333
Colombia	Apples	Malus x domestica	Fruit and nuts	2024	USD. kg-1	2.0242	ton	13780	1.24395
Colombia	Corn	Zea mays L.	Cereals	2024	USD. kg-1	0.4941	ton	1489582	0.240889
Colombia	Lettuce and chicory	Lactuca sativa L.	Vegetables and melons	2024	USD. kg-1	0.632	ton	120717	0.725582
Colombia	Dried chickpeas	Cicer arietinum	Leguminous	2024	USD. kg-1	2.178	ton	5.19	0.64904
Colombia	Beans, dried	Phaseolus spp	Vegetables and melons	2024	USD. kg-1	2.289	ton	96989	0.886701
Colombia	Strawberries	Fragaria x ananassa	Fruit and nuts	2024	USD. kg-1	2.1065	ton	110402	2.95711
Colombia	Spinach	Spinacia oleracea L.	Vegetables and melons	2024	USD. kg-1	0.6154	ton	9215.25	0.858853
Colombia	Onions, shallots, greens	Allium spp	Vegetables and melons	2024	USD. kg-1	0.4071	ton	724433	0.591561
Colombia	Aubergines	Solanum melongena L.	Vegetables and melons	2024	USD. kg-1	1.054	ton	14517.6	0.704927
Colombia	Rice	Oryza sativa L.	Cereals	2024	USD. kg-1	0.434	ton	2823000	0.462213
Costa Rica	Carrots and turnips	Daucus carota L.	Vegetables and melons	2024	USD. kg-1	0.7205	ton	23377.9	0.432362
Costa Rica	Cassava, fresh	Manihot esculenta	Root/tuber	2024	USD. kg-1	0.7675	ton	91504.9	0.200794
Costa Rica	Tomatoes, fresh	Solanum lycopersicum L	Vegetables and melons	2024	USD. kg-1	1.8682	ton	58765.1	0.890976
Costa Rica	Cucumbers, pickles	Cucumis sativus L.	Vegetables and melons	2024	USD. kg-1	0.6512	ton	1683.18	0.921684
Costa Rica	Potatoes, potatoes	Solanum tuberosum L.	Root/tuber	2024	USD. kg-1	1.4066	ton	75241.9	0.37333
Costa Rica	Beans, dried	Phaseolus spp	Vegetables and melons	2024	USD. kg-1	3.5138	ton	11050	0.886701
Costa Rica	Strawberries	Fragaria x ananassa	Fruit and nuts	2024	USD. kg-1	3.0333	ton	4770.91	2.95711
Costa Rica	Onions, shallots, greens	Allium spp	Vegetables and melons	2024	USD. kg-1	1.9863	ton	36589.8	0.591561
Costa Rica	Sugar, cane	Saccharum officinarum	Sugar crops	2024	USD. kg-1	0.0449	ton	4139275	0.0323491
Côte d'Ivoire	Cassava, fresh	Manihot esculenta	Root/tuber	2024	USD. kg-1	0.2927	ton	8485694	0.200794
Côte d'Ivoire	Tomatoes, fresh	Solanum lycopersicum L	Vegetables and melons	2024	USD. kg-1	0.8526	ton	60344	0.890976
Côte d'Ivoire	Cucumbers, pickles	Cucumis sativus L.	Vegetables and melons	2024	USD. kg-1	0.437	ton	20550.2	0.921684
Côte d'Ivoire	Corn	Zea mays L.	Cereals	2024	USD. kg-1	0.4684	ton	1640661	0.240889
Côte d'Ivoire	Gombo	Abelmoschus esculentus L.	Vegetables and melons	2024	USD. kg-1	0.8724	ton	181276	0.952974
Côte d'Ivoire	Onions, shallots, greens	Allium spp	Vegetables and melons	2024	USD. kg-1	1.0852	ton	8329.62	0.591561
Côte d'Ivoire	Aubergines	Solanum melongena L.	Vegetables and melons	2024	USD. kg-1	0.6465	ton	121488	0.704927
Côte d'Ivoire	Rice	Oryza sativa L.	Cereals	2024	USD. kg-1	0.3546	ton	2381129	0.462213
Croatia	Carrots and turnips	Daucus carota L.	Vegetables and melons	2024	USD. kg-1	0.4773	ton	12680	0.432362
Croatia	Grapes	Vitis spp	Fruit and nuts	2024	USD. kg-1	1.2487	ton	98260	1.63142
Croatia	Wheat	Triticum spp	Cereals	2024	USD. kg-1	0.1851	ton	828200	0.28287
Croatia	Tomatoes, fresh	Solanum lycopersicum L	Vegetables and melons	2024	USD. kg-1	0.5305	ton	40120	0.890976
Croatia	Pears	Pyrus communis L.	Fruit and nuts	2024	USD. kg-1	0.8495	ton	2050	0.854591
Croatia	Cucumbers, pickles	Cucumis sativus L.	Vegetables and melons	2024	USD. kg-1	0.6581	ton	6590	0.921684
Croatia	Potatoes, potatoes	Solanum tuberosum L.	Root/tuber	2024	USD. kg-1	0.3761	ton	133860	0.37333
Croatia	Apples	Malus x domestica	Fruit and nuts	2024	USD. kg-1	0.4851	ton	67930	1.24395
Croatia	Corn	Zea mays L.	Cereals	2024	USD. kg-1	0.1803	ton	2067100	0.240889
Croatia	Lettuce and chicory	Lactuca sativa L.	Vegetables and melons	2024	USD. kg-1	1.2574	ton	5280	0.725582
Croatia	Soybean	Glycine max L.	Leguminous	2024	USD. kg-1	0.466	ton	255080	0.400403
Croatia	Strawberries	Fragaria x ananassa	Fruit and nuts	2024	USD. kg-1	3.307	ton	2040	2.95711
Croatia	Rapeseed or rapeseed	Brassica napus	Oilseed	2024	USD. kg-1	0.4759	ton	53090	0.583317
Croatia	Onions, shallots, greens	Allium spp	Vegetables and melons	2024	USD. kg-1	0.4644	ton	14880	0.591561
Croatia	Barley	Hordeum vulgare L	Cereals	2024	USD. kg-1	0.1885	ton	301390	0.210716
Croatia	Sugar, beetroot	Beta vulgaris L.	Sugar crops	2024	USD. kg-1	0.0324	ton	471450	0.0504604
Croatia	Peppers and peppers, green (capsicum and pepper)	Capsicum annuum L.	Vegetables and melons	2024	USD. kg-1	0.8681	ton	10430	1.23592
Denmark	Carrots and turnips	Daucus carota L.	Vegetables and melons	2024	USD. kg-1	0.6578	ton	80380	0.432362
Denmark	Wheat	Triticum spp	Cereals	2024	USD. kg-1	0.2297	ton	3348010	0.28287
Denmark	Tomatoes, fresh	Solanum lycopersicum L	Vegetables and melons	2024	USD. kg-1	2.9516	ton	10070	0.890976
Denmark	Pears	Pyrus communis L.	Fruit and nuts	2024	USD. kg-1	1.0669	ton	6070	0.854591
Denmark	Cucumbers, pickles	Cucumis sativus L.	Vegetables and melons	2024	USD. kg-1	2.2631	ton	13930	0.921684
Denmark	Potatoes, potatoes	Solanum tuberosum L.	Root/tuber	2024	USD. kg-1	0.5355	ton	2997600	0.37333
Denmark	Apples	Malus x domestica	Fruit and nuts	2024	USD. kg-1	0.8634	ton	18510	1.24395
Denmark	Lettuce and chicory	Lactuca sativa L.	Vegetables and melons	2024	USD. kg-1	1.433	ton	13100	0.725582
Denmark	Strawberries	Fragaria x ananassa	Fruit and nuts	2024	USD. kg-1	4.8642	ton	4980	2.95711
Denmark	Rapeseed or rapeseed	Brassica napus	Oilseed	2024	USD. kg-1	0.4975	ton	696900	0.583317
Denmark	Onions, shallots, greens	Allium spp	Vegetables and melons	2024	USD. kg-1	0.4762	ton	61000	0.591561
Denmark	Barley	Hordeum vulgare L	Cereals	2024	USD. kg-1	0.235	ton	3141150	0.210716
Denmark	Sugar, beetroot	Beta vulgaris L.	Sugar crops	2024	USD. kg-1	0.0454	ton	2587000	0.0504604
Ecuador	Carrots and turnips	Daucus carota L.	Vegetables and melons	2024	USD. kg-1	0.2124	ton	43044.7	0.432362
Ecuador	Cassava, fresh	Manihot esculenta	Root/tuber	2024	USD. kg-1	0.4605	ton	84767.9	0.200794
Ecuador	Wheat	Triticum spp	Cereals	2024	USD. kg-1	0.7111	ton	7323.1	0.28287
Ecuador	Tomatoes, fresh	Solanum lycopersicum L	Vegetables and melons	2024	USD. kg-1	0.6174	ton	66280.4	0.890976
Ecuador	Pears	Pyrus communis L.	Fruit and nuts	2024	USD. kg-1	0.966	ton	7211.01	0.854591
Ecuador	Cucumbers, pickles	Cucumis sativus L.	Vegetables and melons	2024	USD. kg-1	0.3825	ton	4801.91	0.921684
Ecuador	Potatoes, potatoes	Solanum tuberosum L.	Root/tuber	2024	USD. kg-1	0.5481	ton	221187	0.37333
Ecuador	Apples	Malus x domestica	Fruit and nuts	2024	USD. kg-1	1.4367	ton	7196.71	1.24395
Ecuador	Corn	Zea mays L.	Cereals	2024	USD. kg-1	0.3519	ton	1.1952e+06	0.240889
Ecuador	Soybean	Glycine max L.	Leguminous	2024	USD. kg-1	0.5669	ton	24711.2	0.400403
Ecuador	Beans, dried	Phaseolus spp	Vegetables and melons	2024	USD. kg-1	1.5372	ton	17860.1	0.886701
Ecuador	Strawberries	Fragaria x ananassa	Fruit and nuts	2024	USD. kg-1	1.0841	ton	1443.29	2.95711
Ecuador	Onions, shallots, greens	Allium spp	Vegetables and melons	2024	USD. kg-1	0.835	ton	98847	0.591561
Ecuador	Barley	Hordeum vulgare L	Cereals	2024	USD. kg-1	0.6803	ton	10462.1	0.210716
Ecuador	Sugar, cane	Saccharum officinarum	Sugar crops	2024	USD. kg-1	0.0327	ton	6.37874e+06	0.0323491
Ecuador	Rice	Oryza sativa L.	Cereals	2024	USD. kg-1	0.351	ton	1560200	0.462213
Ecuador	Peppers and peppers, green (capsicum and pepper)	Capsicum annuum L.	Vegetables and melons	2024	USD. kg-1	0.5264	ton	8174.11	1.23592
Slovakia	Carrots and turnips	Daucus carota L.	Vegetables and melons	2024	USD. kg-1	0.5755	ton	18790	0.432362
Slovakia	Grapes	Vitis spp	Fruit and nuts	2024	USD. kg-1	1.0869	ton	46240	1.63142
Slovakia	Wheat	Triticum spp	Cereals	2024	USD. kg-1	0.1965	ton	1907940	0.28287
Slovakia	Tomatoes, fresh	Solanum lycopersicum L	Vegetables and melons	2024	USD. kg-1	2.3558	ton	17930	0.890976
Slovakia	Pears	Pyrus communis L.	Fruit and nuts	2024	USD. kg-1	1.2181	ton	1420	0.854591
Slovakia	Cucumbers, pickles	Cucumis sativus L.	Vegetables and melons	2024	USD. kg-1	1.4057	ton	3370	0.921684
Slovakia	Potatoes, potatoes	Solanum tuberosum L.	Root/tuber	2024	USD. kg-1	0.5911	ton	170630	0.37333
Slovakia	Apples	Malus x domestica	Fruit and nuts	2024	USD. kg-1	0.8583	ton	33650	1.24395
Slovakia	Corn	Zea mays L.	Cereals	2024	USD. kg-1	0.1906	ton	1063820	0.240889
Slovakia	Lettuce and chicory	Lactuca sativa L.	Vegetables and melons	2024	USD. kg-1	1.2437	ton	90	0.725582
Slovakia	Soybean	Glycine max L.	Leguminous	2024	USD. kg-1	0.4429	ton	152740	0.400403
Slovakia	Strawberries	Fragaria x ananassa	Fruit and nuts	2024	USD. kg-1	3.5094	ton	1450	2.95711
Slovakia	Rapeseed or rapeseed	Brassica napus	Oilseed	2024	USD. kg-1	0.4737	ton	393540	0.583317
Slovakia	Onions, shallots, greens	Allium spp	Vegetables and melons	2024	USD. kg-1	0.6228	ton	42560	0.591561
Slovakia	Barley	Hordeum vulgare L	Cereals	2024	USD. kg-1	0.2279	ton	595040	0.210716
Slovakia	Sugar, beetroot	Beta vulgaris L.	Sugar crops	2024	USD. kg-1	0.0282	ton	1388700	0.0504604
Slovakia	Peppers and peppers, green (capsicum and pepper)	Capsicum annuum L.	Vegetables and melons	2024	USD. kg-1	1.2718	ton	2000	1.23592
Slovenia	Carrots and turnips	Daucus carota L.	Vegetables and melons	2024	USD. kg-1	0.8433	ton	5010	0.432362
Slovenia	Grapes	Vitis spp	Fruit and nuts	2024	USD. kg-1	0.9517	ton	67920	1.63142
Slovenia	Wheat	Triticum spp	Cereals	2024	USD. kg-1	0.2013	ton	153390	0.28287
Slovenia	Tomatoes, fresh	Solanum lycopersicum L	Vegetables and melons	2024	USD. kg-1	2.913	ton	9850	0.890976
Slovenia	Pears	Pyrus communis L.	Fruit and nuts	2024	USD. kg-1	1.4848	ton	3620	0.854591
Slovenia	Cucumbers, pickles	Cucumis sativus L.	Vegetables and melons	2024	USD. kg-1	0.7718	ton	1900	0.921684
Slovenia	Potatoes, potatoes	Solanum tuberosum L.	Root/tuber	2024	USD. kg-1	0.539	ton	74640	0.37333
Slovenia	Apples	Malus x domestica	Fruit and nuts	2024	USD. kg-1	0.7906	ton	50650	1.24395
Slovenia	Corn	Zea mays L.	Cereals	2024	USD. kg-1	0.1794	ton	384930	0.240889
Slovenia	Lettuce and chicory	Lactuca sativa L.	Vegetables and melons	2024	USD. kg-1	1.6821	ton	12450	0.725582
Slovenia	Kiwis	Actinidia deliciosa	Fruit and nuts	2024	USD. kg-1	2.4936	ton	190	1.4725
Slovenia	Soybean	Glycine max L.	Leguminous	2024	USD. kg-1	0.4265	ton	11640	0.400403
Slovenia	Strawberries	Fragaria x ananassa	Fruit and nuts	2024	USD. kg-1	6.0545	ton	1680	2.95711
Slovenia	Spinach	Spinacia oleracea L.	Vegetables and melons	2024	USD. kg-1	4.1221	ton	160	0.858853
Slovenia	Rapeseed or rapeseed	Brassica napus	Oilseed	2024	USD. kg-1	0.4473	ton	8260	0.583317
Slovenia	Onions, shallots, greens	Allium spp	Vegetables and melons	2024	USD. kg-1	0.5709	ton	10650	0.591561
Slovenia	Barley	Hordeum vulgare L	Cereals	2024	USD. kg-1	0.164	ton	100700	0.210716
Spain	Carrots and turnips	Daucus carota L.	Vegetables and melons	2024	USD. kg-1	0.3399	ton	393740	0.432362
Spain	Grapes	Vitis spp	Fruit and nuts	2024	USD. kg-1	1.0039	ton	5387270	1.63142
Spain	Wheat	Triticum spp	Cereals	2024	USD. kg-1	0.243	ton	7147930	0.28287
Spain	Tomatoes, fresh	Solanum lycopersicum L	Vegetables and melons	2024	USD. kg-1	0.3637	ton	4574280	0.890976
Spain	Pears	Pyrus communis L.	Fruit and nuts	2024	USD. kg-1	0.8697	ton	222020	0.854591
Spain	Cucumbers, pickles	Cucumis sativus L.	Vegetables and melons	2024	USD. kg-1	0.936	ton	757790	0.921684
Spain	Potatoes, potatoes	Solanum tuberosum L.	Root/tuber	2024	USD. kg-1	0.5225	ton	1971170	0.37333
Spain	Apples	Malus x domestica	Fruit and nuts	2024	USD. kg-1	0.6733	ton	545080	1.24395
Spain	Corn	Zea mays L.	Cereals	2024	USD. kg-1	0.2449	ton	3500060	0.240889
Spain	Lettuce and chicory	Lactuca sativa L.	Vegetables and melons	2024	USD. kg-1	0.3399	ton	916400	0.725582
Spain	Kiwis	Actinidia deliciosa	Fruit and nuts	2024	USD. kg-1	1.937	ton	29640	1.4725
Spain	Soybean	Glycine max L.	Leguminous	2024	USD. kg-1	0.6014	ton	10940	0.400403
Spain	Strawberries	Fragaria x ananassa	Fruit and nuts	2024	USD. kg-1	2.075	ton	323540	2.95711
Spain	Spinach	Spinacia oleracea L.	Vegetables and melons	2024	USD. kg-1	0.9948	ton	89820	0.858853
Spain	Rapeseed or rapeseed	Brassica napus	Oilseed	2024	USD. kg-1	0.4663	ton	224790	0.583317
Spain	Onions, shallots, greens	Allium spp	Vegetables and melons	2024	USD. kg-1	0.3204	ton	1390760	0.591561
Spain	Barley	Hordeum vulgare L	Cereals	2024	USD. kg-1	0.218	ton	7440970	0.210716
Spain	Aubergines	Solanum melongena L.	Vegetables and melons	2024	USD. kg-1	0.7991	ton	297660	0.704927
Spain	Sugar, beetroot	Beta vulgaris L.	Sugar crops	2024	USD. kg-1	0.0644	ton	3522240	0.0504604
Spain	Rice	Oryza sativa L.	Cereals	2024	USD. kg-1	0.5478	ton	605820	0.462213
Spain	Peppers and peppers, green (capsicum and pepper)	Capsicum annuum L.	Vegetables and melons	2024	USD. kg-1	1.1592	ton	1518610	1.23592
United States of America	Carrots and turnips	Daucus carota L.	Vegetables and melons	2024	USD. kg-1	1.5344	ton	1123322	0.432362
United States of America	Grapes	Vitis spp	Fruit and nuts	2024	USD. kg-1	2.1385	ton	4902250	1.63142
United States of America	Wheat	Triticum spp	Cereals	2024	USD. kg-1	0.2039	ton	53650020	0.28287
United States of America	Tomatoes, fresh	Solanum lycopersicum L	Vegetables and melons	2024	USD. kg-1	1.2434	ton	10683555	0.890976
United States of America	Pears	Pyrus communis L.	Fruit and nuts	2024	USD. kg-1	0.7066	ton	463120	0.854591
United States of America	Cucumbers, pickles	Cucumis sativus L.	Vegetables and melons	2024	USD. kg-1	0.8488	ton	511267	0.921684
United States of America	Potatoes, potatoes	Solanum tuberosum L.	Root/tuber	2024	USD. kg-1	0.2668	ton	19061860	0.37333
United States of America	Apples	Malus x domestica	Fruit and nuts	2024	USD. kg-1	0.7694	ton	4922840	1.24395
United States of America	Corn	Zea mays L.	Cereals	2024	USD. kg-1	0.1713	ton	377632690	0.240889
United States of America	Lettuce and chicory	Lactuca sativa L.	Vegetables and melons	2024	USD. kg-1	0.8818	ton	4398759	0.725582
United States of America	Kiwis	Actinidia deliciosa	Fruit and nuts	2024	USD. kg-1	3.4613	ton	32110	1.4725
United States of America	Soybean	Glycine max L.	Leguminous	2024	USD. kg-1	0.3711	ton	118836440	0.400403
United States of America	Dried chickpeas	Cicer arietinum	Leguminous	2024	USD. kg-1	0.7077	ton	255460	0.64904
United States of America	Beans, dried	Phaseolus spp	Vegetables and melons	2024	USD. kg-1	0.8378	ton	1408962	0.886701
United States of America	Strawberries	Fragaria x ananassa	Fruit and nuts	2024	USD. kg-1	3.1526	ton	1466010	2.95711
United States of America	Spinach	Spinacia oleracea L.	Vegetables and melons	2024	USD. kg-1	1.9445	ton	280025	0.858853
United States of America	Rapeseed or rapeseed	Brassica napus	Oilseed	2024	USD. kg-1	0.7231	ton	2207060	0.583317
United States of America	Onions, shallots, greens	Allium spp	Vegetables and melons	2024	USD. kg-1	0.7099	ton	3499013	0.591561
United States of America	Barley	Hordeum vulgare L	Cereals	2024	USD. kg-1	0.3031	ton	3131660	0.210716
United States of America	Rice	Oryza sativa L.	Cereals	2024	USD. kg-1	0.3395	ton	10075780	0.462213
United States of America	Peppers and peppers, green (capsicum and pepper)	Capsicum annuum L.	Vegetables and melons	2024	USD. kg-1	0.9017	ton	550371	1.23592
Estonia	Wheat	Triticum spp	Cereals	2024	USD. kg-1	0.2098	ton	744750	0.28287
Estonia	Tomatoes, fresh	Solanum lycopersicum L	Vegetables and melons	2024	USD. kg-1	3.589	ton	110	0.890976
Estonia	Potatoes, potatoes	Solanum tuberosum L.	Root/tuber	2024	USD. kg-1	0.2997	ton	69330	0.37333
Estonia	Apples	Malus x domestica	Fruit and nuts	2024	USD. kg-1	0.5647	ton	2160	1.24395
Estonia	Rapeseed or rapeseed	Brassica napus	Oilseed	2024	USD. kg-1	0.4844	ton	96070	0.583317
Estonia	Barley	Hordeum vulgare L	Cereals	2024	USD. kg-1	0.174	ton	315200	0.210716
Fiji	Cassava, fresh	Manihot esculenta	Root/tuber	2024	USD. kg-1	0.4794	ton	120250	0.200794
Fiji	Tomatoes, fresh	Solanum lycopersicum L	Vegetables and melons	2024	USD. kg-1	1.9987	ton	3200	0.890976
Fiji	Cucumbers, pickles	Cucumis sativus L.	Vegetables and melons	2024	USD. kg-1	1.047	ton	1284.86	0.921684
Fiji	Gombo	Abelmoschus esculentus L.	Vegetables and melons	2024	USD. kg-1	0.8817	ton	6125	0.952974
Fiji	Aubergines	Solanum melongena L.	Vegetables and melons	2024	USD. kg-1	1.1385	ton	10918.5	0.704927
Fiji	Peppers and peppers, green (capsicum and pepper)	Capsicum annuum L.	Vegetables and melons	2024	USD. kg-1	4.0394	ton	5259.9	1.23592
Philippines	Carrots and turnips	Daucus carota L.	Vegetables and melons	2024	USD. kg-1	0.7846	ton	69362.5	0.432362
Philippines	Cassava, fresh	Manihot esculenta	Root/tuber	2024	USD. kg-1	0.2352	ton	2.37279e+06	0.200794
Philippines	Grapes	Vitis spp	Fruit and nuts	2024	USD. kg-1	3.6666	ton	318.76	1.63142
Philippines	Tomatoes, fresh	Solanum lycopersicum L	Vegetables and melons	2024	USD. kg-1	0.7459	ton	210342	0.890976
Philippines	Cucumbers, pickles	Cucumis sativus L.	Vegetables and melons	2024	USD. kg-1	0.5871	ton	18483.7	0.921684
Philippines	Potatoes, potatoes	Solanum tuberosum L.	Root/tuber	2024	USD. kg-1	0.9449	ton	102791	0.37333
Philippines	Corn	Zea mays L.	Cereals	2024	USD. kg-1	0.2974	ton	8.13818e+06	0.240889
Philippines	Lettuce and chicory	Lactuca sativa L.	Vegetables and melons	2024	USD. kg-1	2.2843	ton	8316.66	0.725582
Philippines	Soybean	Glycine max L.	Leguminous	2024	USD. kg-1	0.7162	ton	505.74	0.400403
Philippines	Gombo	Abelmoschus esculentus L.	Vegetables and melons	2024	USD. kg-1	0.6243	ton	32504.4	0.952974
Philippines	Beans, dried	Phaseolus spp	Vegetables and melons	2024	USD. kg-1	1.196	ton	30781.3	0.886701
Philippines	Strawberries	Fragaria x ananassa	Fruit and nuts	2024	USD. kg-1	6.8222	ton	2500	2.95711
Philippines	Onions, shallots, greens	Allium spp	Vegetables and melons	2024	USD. kg-1	1.092	ton	264323	0.591561
Philippines	Aubergines	Solanum melongena L.	Vegetables and melons	2024	USD. kg-1	0.7207	ton	228263	0.704927
Philippines	Rice	Oryza sativa L.	Cereals	2024	USD. kg-1	0.4072	ton	1.90871e+07	0.462213
Philippines	Peppers and peppers, green (capsicum and pepper)	Capsicum annuum L.	Vegetables and melons	2024	USD. kg-1	1.8802	ton	27968.1	1.23592
Finland	Carrots and turnips	Daucus carota L.	Vegetables and melons	2024	USD. kg-1	0.5734	ton	76090	0.432362
Finland	Wheat	Triticum spp	Cereals	2024	USD. kg-1	0.2467	ton	759380	0.28287
Finland	Tomatoes, fresh	Solanum lycopersicum L	Vegetables and melons	2024	USD. kg-1	2.3476	ton	40940	0.890976
Finland	Cucumbers, pickles	Cucumis sativus L.	Vegetables and melons	2024	USD. kg-1	1.8607	ton	61280	0.921684
Finland	Potatoes, potatoes	Solanum tuberosum L.	Root/tuber	2024	USD. kg-1	0.2467	ton	553100	0.37333
Finland	Apples	Malus x domestica	Fruit and nuts	2024	USD. kg-1	1.6768	ton	9170	1.24395
Finland	Strawberries	Fragaria x ananassa	Fruit and nuts	2024	USD. kg-1	10.4937	ton	11740	2.95711
Finland	Rapeseed or rapeseed	Brassica napus	Oilseed	2024	USD. kg-1	0.5041	ton	49100	0.583317
Finland	Onions, shallots, greens	Allium spp	Vegetables and melons	2024	USD. kg-1	0.7897	ton	29720	0.591561
Finland	Barley	Hordeum vulgare L	Cereals	2024	USD. kg-1	0.2012	ton	1178950	0.210716
France	Carrots and turnips	Daucus carota L.	Vegetables and melons	2024	USD. kg-1	0.3823	ton	662380	0.432362
France	Grapes	Vitis spp	Fruit and nuts	2024	USD. kg-1	3.0936	ton	4747450	1.63142
France	Wheat	Triticum spp	Cereals	2024	USD. kg-1	0.2313	ton	26606940	0.28287
France	Tomatoes, fresh	Solanum lycopersicum L	Vegetables and melons	2024	USD. kg-1	0.9316	ton	692430	0.890976
France	Pears	Pyrus communis L.	Fruit and nuts	2024	USD. kg-1	1.2573	ton	151870	0.854591
France	Cucumbers, pickles	Cucumis sativus L.	Vegetables and melons	2024	USD. kg-1	1.1065	ton	178940	0.921684
France	Potatoes, potatoes	Solanum tuberosum L.	Root/tuber	2024	USD. kg-1	0.936	ton	9237460	0.37333
France	Apples	Malus x domestica	Fruit and nuts	2024	USD. kg-1	0.8391	ton	1964030	1.24395
France	Corn	Zea mays L.	Cereals	2024	USD. kg-1	0.2092	ton	14670620	0.240889
France	Lettuce and chicory	Lactuca sativa L.	Vegetables and melons	2024	USD. kg-1	0.6191	ton	433890	0.725582
France	Strawberries	Fragaria x ananassa	Fruit and nuts	2024	USD. kg-1	5.5761	ton	76210	2.95711
France	Onions, shallots, greens	Allium spp	Vegetables and melons	2024	USD. kg-1	0.5432	ton	778580	0.591561
France	Barley	Hordeum vulgare L	Cereals	2024	USD. kg-1	0.2393	ton	9669250	0.210716
France	Sugar, beetroot	Beta vulgaris L.	Sugar crops	2024	USD. kg-1	0.0531	ton	32594090	0.0504604
France	Peppers and peppers, green (capsicum and pepper)	Capsicum annuum L.	Vegetables and melons	2024	USD. kg-1	1.4692	ton	20740	1.23592
The Gambia	Corn	Zea mays L.	Cereals	2024	USD. kg-1	0.5943	ton	25817.4	0.240889
The Gambia	Rice	Oryza sativa L.	Cereals	2024	USD. kg-1	0.6603	ton	52548	0.462213
Georgia	Carrots and turnips	Daucus carota L.	Vegetables and melons	2024	USD. kg-1	0.3308	ton	1300	0.432362
Georgia	Grapes	Vitis spp	Fruit and nuts	2024	USD. kg-1	0.4595	ton	320700	1.63142
Georgia	Wheat	Triticum spp	Cereals	2024	USD. kg-1	0.2242	ton	149100	0.28287
Georgia	Tomatoes, fresh	Solanum lycopersicum L	Vegetables and melons	2024	USD. kg-1	0.5513	ton	52600	0.890976
Georgia	Pears	Pyrus communis L.	Fruit and nuts	2024	USD. kg-1	0.6102	ton	11500	0.854591
Georgia	Cucumbers, pickles	Cucumis sativus L.	Vegetables and melons	2024	USD. kg-1	0.6212	ton	23600	0.921684
Georgia	Potatoes, potatoes	Solanum tuberosum L.	Root/tuber	2024	USD. kg-1	0.2352	ton	221500	0.37333
Georgia	Apples	Malus x domestica	Fruit and nuts	2024	USD. kg-1	0.3749	ton	76400	1.24395
Georgia	Corn	Zea mays L.	Cereals	2024	USD. kg-1	0.2573	ton	211500	0.240889
Georgia	Beans, dried	Phaseolus spp	Vegetables and melons	2024	USD. kg-1	1.9113	ton	4200	0.886701
Georgia	Onions, shallots, greens	Allium spp	Vegetables and melons	2024	USD. kg-1	0.3088	ton	8600	0.591561
Georgia	Barley	Hordeum vulgare L	Cereals	2024	USD. kg-1	0.2279	ton	48400	0.210716
Granada	Carrots and turnips	Daucus carota L.	Vegetables and melons	2024	USD. kg-1	2.3396	ton	34.54	0.432362
Granada	Cassava, fresh	Manihot esculenta	Root/tuber	2024	USD. kg-1	0.8158	ton	0.1	0.200794
Granada	Tomatoes, fresh	Solanum lycopersicum L	Vegetables and melons	2024	USD. kg-1	2.1709	ton	284	0.890976
Granada	Cucumbers, pickles	Cucumis sativus L.	Vegetables and melons	2024	USD. kg-1	1.2237	ton	429	0.921684
Granada	Corn	Zea mays L.	Cereals	2024	USD. kg-1	1.2237	ton	177.21	0.240889
Granada	Lettuce and chicory	Lactuca sativa L.	Vegetables and melons	2024	USD. kg-1	3.5054	ton	13	0.725582
Granada	Beans, dried	Phaseolus spp	Vegetables and melons	2024	USD. kg-1	2.7236	ton	59.92	0.886701
Granada	Sugar, cane	Saccharum officinarum	Sugar crops	2024	USD. kg-1	0.6119	ton	5236	0.0323491
Greece	Carrots and turnips	Daucus carota L.	Vegetables and melons	2024	USD. kg-1	0.6665	ton	26280	0.432362
Greece	Grapes	Vitis spp	Fruit and nuts	2024	USD. kg-1	1.3995	ton	777210	1.63142
Greece	Wheat	Triticum spp	Cereals	2024	USD. kg-1	0.2744	ton	1209310	0.28287
Greece	Tomatoes, fresh	Solanum lycopersicum L	Vegetables and melons	2024	USD. kg-1	1.0887	ton	807360	0.890976
Greece	Pears	Pyrus communis L.	Fruit and nuts	2024	USD. kg-1	1.2291	ton	73600	0.854591
Greece	Cucumbers, pickles	Cucumis sativus L.	Vegetables and melons	2024	USD. kg-1	0.8684	ton	137750	0.921684
Greece	Potatoes, potatoes	Solanum tuberosum L.	Root/tuber	2024	USD. kg-1	0.776	ton	332910	0.37333
Greece	Apples	Malus x domestica	Fruit and nuts	2024	USD. kg-1	0.8896	ton	263210	1.24395
Greece	Corn	Zea mays L.	Cereals	2024	USD. kg-1	0.2834	ton	960030	0.240889
Greece	Lettuce and chicory	Lactuca sativa L.	Vegetables and melons	2024	USD. kg-1	0.9686	ton	46770	0.725582
Greece	Kiwis	Actinidia deliciosa	Fruit and nuts	2024	USD. kg-1	0.2569	ton	342330	1.4725
Greece	Strawberries	Fragaria x ananassa	Fruit and nuts	2024	USD. kg-1	2.8868	ton	135710	2.95711
Greece	Spinach	Spinacia oleracea L.	Vegetables and melons	2024	USD. kg-1	1.3262	ton	52930	0.858853
Greece	Onions, shallots, greens	Allium spp	Vegetables and melons	2024	USD. kg-1	0.5281	ton	131400	0.591561
Greece	Barley	Hordeum vulgare L	Cereals	2024	USD. kg-1	0.2019	ton	333170	0.210716
Greece	Aubergines	Solanum melongena L.	Vegetables and melons	2024	USD. kg-1	0.7443	ton	48230	0.704927
Greece	Sugar, beetroot	Beta vulgaris L.	Sugar crops	2024	USD. kg-1	0.0341	ton	1530	0.0504604
Greece	Rice	Oryza sativa L.	Cereals	2024	USD. kg-1	0.3496	ton	250090	0.462213
Greece	Peppers and peppers, green (capsicum and pepper)	Capsicum annuum L.	Vegetables and melons	2024	USD. kg-1	0.6517	ton	124440	1.23592
Honduras	Cassava, fresh	Manihot esculenta	Root/tuber	2024	USD. kg-1	1.4192	ton	25649.9	0.200794
Honduras	Tomatoes, fresh	Solanum lycopersicum L	Vegetables and melons	2024	USD. kg-1	1.2087	ton	68560.9	0.890976
Honduras	Cucumbers, pickles	Cucumis sativus L.	Vegetables and melons	2024	USD. kg-1	0.5334	ton	39038.9	0.921684
Honduras	Potatoes, potatoes	Solanum tuberosum L.	Root/tuber	2024	USD. kg-1	0.8401	ton	27045.2	0.37333
Honduras	Corn	Zea mays L.	Cereals	2024	USD. kg-1	0.4452	ton	730330	0.240889
Honduras	Lettuce and chicory	Lactuca sativa L.	Vegetables and melons	2024	USD. kg-1	0.689	ton	1895.39	0.725582
Honduras	Beans, dried	Phaseolus spp	Vegetables and melons	2024	USD. kg-1	1.6355	ton	159710	0.886701
Honduras	Onions, shallots, greens	Allium spp	Vegetables and melons	2024	USD. kg-1	1.2683	ton	15093.7	0.591561
Honduras	Aubergines	Solanum melongena L.	Vegetables and melons	2024	USD. kg-1	0.5627	ton	17691.4	0.704927
Honduras	Sugar, cane	Saccharum officinarum	Sugar crops	2024	USD. kg-1	0.0315	ton	5753700	0.0323491
Honduras	Peppers and peppers, green (capsicum and pepper)	Capsicum annuum L.	Vegetables and melons	2024	USD. kg-1	1.3335	ton	31416.9	1.23592
Hungary	Carrots and turnips	Daucus carota L.	Vegetables and melons	2024	USD. kg-1	0.328	ton	63780	0.432362
Hungary	Grapes	Vitis spp	Fruit and nuts	2024	USD. kg-1	0.3485	ton	378830	1.63142
Hungary	Wheat	Triticum spp	Cereals	2024	USD. kg-1	0.1964	ton	5272960	0.28287
Hungary	Tomatoes, fresh	Solanum lycopersicum L	Vegetables and melons	2024	USD. kg-1	0.5774	ton	183510	0.890976
Hungary	Pears	Pyrus communis L.	Fruit and nuts	2024	USD. kg-1	0.6735	ton	17530	0.854591
Hungary	Cucumbers, pickles	Cucumis sativus L.	Vegetables and melons	2024	USD. kg-1	1.0329	ton	38610	0.921684
Hungary	Potatoes, potatoes	Solanum tuberosum L.	Root/tuber	2024	USD. kg-1	0.4654	ton	234350	0.37333
Hungary	Apples	Malus x domestica	Fruit and nuts	2024	USD. kg-1	0.269	ton	376680	1.24395
Hungary	Corn	Zea mays L.	Cereals	2024	USD. kg-1	0.1894	ton	5297730	0.240889
Hungary	Lettuce and chicory	Lactuca sativa L.	Vegetables and melons	2024	USD. kg-1	0.8148	ton	9950	0.725582
Hungary	Soybean	Glycine max L.	Leguminous	2024	USD. kg-1	0.4753	ton	258890	0.400403
Hungary	Strawberries	Fragaria x ananassa	Fruit and nuts	2024	USD. kg-1	2.9245	ton	6610	2.95711
Hungary	Spinach	Spinacia oleracea L.	Vegetables and melons	2024	USD. kg-1	0.117	ton	13650	0.858853
Hungary	Rapeseed or rapeseed	Brassica napus	Oilseed	2024	USD. kg-1	0.4768	ton	450360	0.583317
Hungary	Onions, shallots, greens	Allium spp	Vegetables and melons	2024	USD. kg-1	0.4062	ton	72960	0.591561
Hungary	Barley	Hordeum vulgare L	Cereals	2024	USD. kg-1	0.1542	ton	1554570	0.210716
Hungary	Aubergines	Solanum melongena L.	Vegetables and melons	2024	USD. kg-1	0.9945	ton	980	0.704927
Hungary	Sugar, beetroot	Beta vulgaris L.	Sugar crops	2024	USD. kg-1	0.0433	ton	856310	0.0504604
Hungary	Peppers and peppers, green (capsicum and pepper)	Capsicum annuum L.	Vegetables and melons	2024	USD. kg-1	0.8426	ton	96650	1.23592
Indonesia	Carrots and turnips	Daucus carota L.	Vegetables and melons	2024	USD. kg-1	0.8244	ton	681655	0.432362
Indonesia	Cassava, fresh	Manihot esculenta	Root/tuber	2024	USD. kg-1	0.3043	ton	15624038	0.200794
Indonesia	Tomatoes, fresh	Solanum lycopersicum L	Vegetables and melons	2024	USD. kg-1	0.754	ton	1152791	0.890976
Indonesia	Cucumbers, pickles	Cucumis sativus L.	Vegetables and melons	2024	USD. kg-1	0.4044	ton	399199	0.921684
Indonesia	Potatoes, potatoes	Solanum tuberosum L.	Root/tuber	2024	USD. kg-1	1.0589	ton	1270449	0.37333
Indonesia	Corn	Zea mays L.	Cereals	2024	USD. kg-1	0.3727	ton	15138912	0.240889
Indonesia	Soybean	Glycine max L.	Leguminous	2024	USD. kg-1	0.7745	ton	227367	0.400403
Indonesia	Spinach	Spinacia oleracea L.	Vegetables and melons	2024	USD. kg-1	0.4845	ton	168400	0.858853
Indonesia	Onions, shallots, greens	Allium spp	Vegetables and melons	2024	USD. kg-1	1.9976	ton	2085721	0.591561
Indonesia	Aubergines	Solanum melongena L.	Vegetables and melons	2024	USD. kg-1	0.4857	ton	676712	0.704927
Indonesia	Rice	Oryza sativa L.	Cereals	2024	USD. kg-1	0.401	ton	53142727	0.462213
Indonesia	Peppers and peppers, green (capsicum and pepper)	Capsicum annuum L.	Vegetables and melons	2024	USD. kg-1	2.8821	ton	3038082	1.23592
Iraq	Carrots and turnips	Daucus carota L.	Vegetables and melons	2024	USD. kg-1	0.3569	ton	3989	0.432362
Iraq	Grapes	Vitis spp	Fruit and nuts	2024	USD. kg-1	0.8569	ton	263335	1.63142
Iraq	Wheat	Triticum spp	Cereals	2024	USD. kg-1	0.3738	ton	5234171	0.28287
Iraq	Tomatoes, fresh	Solanum lycopersicum L	Vegetables and melons	2024	USD. kg-1	0.4138	ton	463214	0.890976
Iraq	Pears	Pyrus communis L.	Fruit and nuts	2024	USD. kg-1	0.6046	ton	9967.59	0.854591
Iraq	Cucumbers, pickles	Cucumis sativus L.	Vegetables and melons	2024	USD. kg-1	0.8962	ton	142956	0.921684
Iraq	Potatoes, potatoes	Solanum tuberosum L.	Root/tuber	2024	USD. kg-1	0.4615	ton	195785	0.37333
Iraq	Apples	Malus x domestica	Fruit and nuts	2024	USD. kg-1	0.6362	ton	76004.8	1.24395
Iraq	Corn	Zea mays L.	Cereals	2024	USD. kg-1	0.3115	ton	500000	0.240889
Iraq	Lettuce and chicory	Lactuca sativa L.	Vegetables and melons	2024	USD. kg-1	0.3854	ton	21429	0.725582
Iraq	Gombo	Abelmoschus esculentus L.	Vegetables and melons	2024	USD. kg-1	1.9162	ton	46969	0.952974
Iraq	Dried chickpeas	Cicer arietinum	Leguminous	2024	USD. kg-1	1.2546	ton	46	0.64904
Iraq	Spinach	Spinacia oleracea L.	Vegetables and melons	2024	USD. kg-1	0.4938	ton	3378	0.858853
Iraq	Onions, shallots, greens	Allium spp	Vegetables and melons	2024	USD. kg-1	0.3715	ton	61547	0.591561
Iraq	Onions, shallots, greens	Allium spp	Vegetables and melons	2024	USD. kg-1	0.32	ton	29523	0.591561
Iraq	Barley	Hordeum vulgare L	Cereals	2024	USD. kg-1	0.3115	ton	164495	0.210716
Iraq	Aubergines	Solanum melongena L.	Vegetables and melons	2024	USD. kg-1	0.3938	ton	86996	0.704927
Iraq	Rice	Oryza sativa L.	Cereals	2024	USD. kg-1	0.6923	ton	227508	0.462213
Iraq	Peppers and peppers, green (capsicum and pepper)	Capsicum annuum L.	Vegetables and melons	2024	USD. kg-1	0.6923	ton	38102	1.23592
Ireland	Carrots and turnips	Daucus carota L.	Vegetables and melons	2024	USD. kg-1	0.9535	ton	58110	0.432362
Ireland	Tomatoes, fresh	Solanum lycopersicum L	Vegetables and melons	2024	USD. kg-1	1.7953	ton	3330	0.890976
Ireland	Lettuce and chicory	Lactuca sativa L.	Vegetables and melons	2024	USD. kg-1	0.9428	ton	6140	0.725582
Ireland	Onions, shallots, greens	Allium spp	Vegetables and melons	2024	USD. kg-1	0.5409	ton	8260	0.591561
Ireland	Barley	Hordeum vulgare L	Cereals	2024	USD. kg-1	0.265	ton	1282050	0.210716
Iceland	Carrots and turnips	Daucus carota L.	Vegetables and melons	2024	USD. kg-1	4.2604	ton	1030	0.432362
Iceland	Tomatoes, fresh	Solanum lycopersicum L	Vegetables and melons	2024	USD. kg-1	6.0094	ton	1362	0.890976
Iceland	Cucumbers, pickles	Cucumis sativus L.	Vegetables and melons	2024	USD. kg-1	3.056	ton	2089	0.921684
Iceland	Potatoes, potatoes	Solanum tuberosum L.	Root/tuber	2024	USD. kg-1	1.2959	ton	5514	0.37333
Israel	Carrots and turnips	Daucus carota L.	Vegetables and melons	2024	USD. kg-1	0.6586	ton	130848	0.432362
Israel	Grapes	Vitis spp	Fruit and nuts	2024	USD. kg-1	4.6785	ton	56007	1.63142
Israel	Wheat	Triticum spp	Cereals	2024	USD. kg-1	0.3187	ton	90350	0.28287
Israel	Tomatoes, fresh	Solanum lycopersicum L	Vegetables and melons	2024	USD. kg-1	1.6068	ton	315895	0.890976
Israel	Pears	Pyrus communis L.	Fruit and nuts	2024	USD. kg-1	2.3524	ton	34006	0.854591
Israel	Cucumbers, pickles	Cucumis sativus L.	Vegetables and melons	2024	USD. kg-1	1.1921	ton	82848	0.921684
Israel	Potatoes, potatoes	Solanum tuberosum L.	Root/tuber	2024	USD. kg-1	0.7888	ton	475010	0.37333
Israel	Apples	Malus x domestica	Fruit and nuts	2024	USD. kg-1	1.9061	ton	80006	1.24395
Israel	Corn	Zea mays L.	Cereals	2024	USD. kg-1	1.5541	ton	43671	0.240889
Israel	Lettuce and chicory	Lactuca sativa L.	Vegetables and melons	2024	USD. kg-1	2.2075	ton	11882	0.725582
Israel	Kiwis	Actinidia deliciosa	Fruit and nuts	2024	USD. kg-1	2.87	ton	11007	1.4725
Israel	Dried chickpeas	Cicer arietinum	Leguminous	2024	USD. kg-1	1.3515	ton	5670	0.64904
Israel	Strawberries	Fragaria x ananassa	Fruit and nuts	2024	USD. kg-1	5.658	ton	21603	2.95711
Israel	Spinach	Spinacia oleracea L.	Vegetables and melons	2024	USD. kg-1	2.7653	ton	195	0.858853
Israel	Onions, shallots, greens	Allium spp	Vegetables and melons	2024	USD. kg-1	1.1372	ton	1414	0.591561
Israel	Onions, shallots, greens	Allium spp	Vegetables and melons	2024	USD. kg-1	0.9382	ton	65397	0.591561
Israel	Barley	Hordeum vulgare L	Cereals	2024	USD. kg-1	0.2757	ton	7200	0.210716
Israel	Aubergines	Solanum melongena L.	Vegetables and melons	2024	USD. kg-1	0.8663	ton	42849	0.704927
Israel	Peppers and peppers, green (capsicum and pepper)	Capsicum annuum L.	Vegetables and melons	2024	USD. kg-1	1.4591	ton	113052	1.23592
Italy	Wheat	Triticum spp	Cereals	2024	USD. kg-1	0.3343	ton	6213210	0.28287
Italy	Tomatoes, fresh	Solanum lycopersicum L	Vegetables and melons	2024	USD. kg-1	0.944	ton	6022790	0.890976
Italy	Potatoes, potatoes	Solanum tuberosum L.	Root/tuber	2024	USD. kg-1	0.7825	ton	1412700	0.37333
Italy	Apples	Malus x domestica	Fruit and nuts	2024	USD. kg-1	0.6561	ton	2398540	1.24395
Italy	Corn	Zea mays L.	Cereals	2024	USD. kg-1	0.2485	ton	4940530	0.240889
Italy	Rice	Oryza sativa L.	Cereals	2024	USD. kg-1	0.5528	ton	1448760	0.462213
Jamaica	Carrots and turnips	Daucus carota L.	Vegetables and melons	2024	USD. kg-1	1.8176	ton	32672	0.432362
Jamaica	Cassava, fresh	Manihot esculenta	Root/tuber	2024	USD. kg-1	0.7032	ton	21082	0.200794
Jamaica	Tomatoes, fresh	Solanum lycopersicum L	Vegetables and melons	2024	USD. kg-1	2.5111	ton	24320	0.890976
Jamaica	Cucumbers, pickles	Cucumis sativus L.	Vegetables and melons	2024	USD. kg-1	1.2759	ton	18435	0.921684
Jamaica	Potatoes, potatoes	Solanum tuberosum L.	Root/tuber	2024	USD. kg-1	2.0196	ton	11121	0.37333
Jamaica	Corn	Zea mays L.	Cereals	2024	USD. kg-1	8.8025	ton	2381	0.240889
Jamaica	Lettuce and chicory	Lactuca sativa L.	Vegetables and melons	2024	USD. kg-1	4.1844	ton	17053	0.725582
Jamaica	Gombo	Abelmoschus esculentus L.	Vegetables and melons	2024	USD. kg-1	2.2815	ton	6034	0.952974
Jamaica	Beans, dried	Phaseolus spp	Vegetables and melons	2024	USD. kg-1	2.76	ton	106	0.886701
Jamaica	Spinach	Spinacia oleracea L.	Vegetables and melons	2024	USD. kg-1	1.1259	ton	14524	0.858853
Jamaica	Onions, shallots, greens	Allium spp	Vegetables and melons	2024	USD. kg-1	3.1401	ton	7010	0.591561
Jamaica	Onions, shallots, greens	Allium spp	Vegetables and melons	2024	USD. kg-1	2.2421	ton	4672	0.591561
Jamaica	Aubergines	Solanum melongena L.	Vegetables and melons	2024	USD. kg-1	1.4524	ton	446	0.704927
Jamaica	Peppers and peppers, green (capsicum and pepper)	Capsicum annuum L.	Vegetables and melons	2024	USD. kg-1	4.5442	ton	21560	1.23592
Japan	Carrots and turnips	Daucus carota L.	Vegetables and melons	2024	USD. kg-1	1.0088	ton	572751	0.432362
Japan	Grapes	Vitis spp	Fruit and nuts	2024	USD. kg-1	6.5999	ton	164600	1.63142
Japan	Wheat	Triticum spp	Cereals	2024	USD. kg-1	1.5753	ton	40400	0.28287
Japan	Wheat	Triticum spp	Cereals	2024	USD. kg-1	0.2875	ton	1029000	0.28287
Japan	Tomatoes, fresh	Solanum lycopersicum L	Vegetables and melons	2024	USD. kg-1	2.3949	ton	662600	0.890976
Japan	Pears	Pyrus communis L.	Fruit and nuts	2024	USD. kg-1	2.7992	ton	198100	0.854591
Japan	Cucumbers, pickles	Cucumis sativus L.	Vegetables and melons	2024	USD. kg-1	2.4325	ton	502900	0.921684
Japan	Potatoes, potatoes	Solanum tuberosum L.	Root/tuber	2024	USD. kg-1	0.9183	ton	2.23646e+06	0.37333
Japan	Apples	Malus x domestica	Fruit and nuts	2024	USD. kg-1	3.0727	ton	658377	1.24395
Japan	Lettuce and chicory	Lactuca sativa L.	Vegetables and melons	2024	USD. kg-1	1.0531	ton	555776	0.725582
Japan	Kiwis	Actinidia deliciosa	Fruit and nuts	2024	USD. kg-1	3.7749	ton	20655.6	1.4725
Japan	Soybean	Glycine max L.	Leguminous	2024	USD. kg-1	0.8375	ton	252400	0.400403
Japan	Strawberries	Fragaria x ananassa	Fruit and nuts	2024	USD. kg-1	9.6323	ton	160250	2.95711
Japan	Spinach	Spinacia oleracea L.	Vegetables and melons	2024	USD. kg-1	3.4651	ton	200122	0.858853
Japan	Onions, shallots, greens	Allium spp	Vegetables and melons	2024	USD. kg-1	1.0095	ton	488887	0.591561
Japan	Barley	Hordeum vulgare L	Cereals	2024	USD. kg-1	0.8242	ton	185600	0.210716
Japan	Aubergines	Solanum melongena L.	Vegetables and melons	2024	USD. kg-1	2.5461	ton	280200	0.704927
Japan	Sugar, beetroot	Beta vulgaris L.	Sugar crops	2024	USD. kg-1	0.1003	ton	3485000	0.0504604
Japan	Sugar, cane	Saccharum officinarum	Sugar crops	2024	USD. kg-1	0.1622	ton	1.15731e+06	0.0323491
Japan	Rice	Oryza sativa L.	Cereals	2024	USD. kg-1	1.6935	ton	10142000	0.462213
Japan	Peppers and peppers, green (capsicum and pepper)	Capsicum annuum L.	Vegetables and melons	2024	USD. kg-1	3.4684	ton	143000	1.23592
Jordan	Carrots and turnips	Daucus carota L.	Vegetables and melons	2024	USD. kg-1	0.4625	ton	19428	0.432362
Jordan	Grapes	Vitis spp	Fruit and nuts	2024	USD. kg-1	1.1007	ton	27950	1.63142
Jordan	Wheat	Triticum spp	Cereals	2024	USD. kg-1	0.5787	ton	34428.6	0.28287
Jordan	Tomatoes, fresh	Solanum lycopersicum L	Vegetables and melons	2024	USD. kg-1	0.1499	ton	563548	0.890976
Jordan	Pears	Pyrus communis L.	Fruit and nuts	2024	USD. kg-1	1.0693	ton	1671.6	0.854591
Jordan	Cucumbers, pickles	Cucumis sativus L.	Vegetables and melons	2024	USD. kg-1	0.3821	ton	149402	0.921684
Jordan	Potatoes, potatoes	Solanum tuberosum L.	Root/tuber	2024	USD. kg-1	0.5061	ton	161367	0.37333
Jordan	Apples	Malus x domestica	Fruit and nuts	2024	USD. kg-1	0.9618	ton	16314.4	1.24395
Jordan	Corn	Zea mays L.	Cereals	2024	USD. kg-1	0.5283	ton	0	0.240889
Jordan	Lettuce and chicory	Lactuca sativa L.	Vegetables and melons	2024	USD. kg-1	0.149	ton	39515	0.725582
Jordan	Gombo	Abelmoschus esculentus L.	Vegetables and melons	2024	USD. kg-1	2.3514	ton	6651.15	0.952974
Jordan	Dried chickpeas	Cicer arietinum	Leguminous	2024	USD. kg-1	0.2772	ton	8516.3	0.64904
Jordan	Strawberries	Fragaria x ananassa	Fruit and nuts	2024	USD. kg-1	1.9796	ton	11195	2.95711
Jordan	Spinach	Spinacia oleracea L.	Vegetables and melons	2024	USD. kg-1	0.2289	ton	9907.37	0.858853
Jordan	Onions, shallots, greens	Allium spp	Vegetables and melons	2024	USD. kg-1	0.8276	ton	5608.48	0.591561
Jordan	Onions, shallots, greens	Allium spp	Vegetables and melons	2024	USD. kg-1	0.302	ton	133239	0.591561
Jordan	Barley	Hordeum vulgare L	Cereals	2024	USD. kg-1	0.5056	ton	43179.9	0.210716
Jordan	Aubergines	Solanum melongena L.	Vegetables and melons	2024	USD. kg-1	0.343	ton	69160.4	0.704927
Jordan	Peppers and peppers, green (capsicum and pepper)	Capsicum annuum L.	Vegetables and melons	2024	USD. kg-1	0.499	ton	122252	1.23592
Kazakhstan	Carrots and turnips	Daucus carota L.	Vegetables and melons	2024	USD. kg-1	0.2093	ton	506913	0.432362
Kazakhstan	Grapes	Vitis spp	Fruit and nuts	2024	USD. kg-1	0.5106	ton	56293.1	1.63142
Kazakhstan	Wheat	Triticum spp	Cereals	2024	USD. kg-1	0.1574	ton	89282.5	0.28287
Kazakhstan	Wheat	Triticum spp	Cereals	2024	USD. kg-1	0.1821	ton	1.85767e+07	0.28287
Kazakhstan	Tomatoes, fresh	Solanum lycopersicum L	Vegetables and melons	2024	USD. kg-1	0.9848	ton	616522	0.890976
Kazakhstan	Cucumbers, pickles	Cucumis sativus L.	Vegetables and melons	2024	USD. kg-1	0.9932	ton	438620	0.921684
Kazakhstan	Potatoes, potatoes	Solanum tuberosum L.	Root/tuber	2024	USD. kg-1	0.2348	ton	2.63461e+06	0.37333
Kazakhstan	Apples	Malus x domestica	Fruit and nuts	2024	USD. kg-1	0.3952	ton	225684	1.24395
Kazakhstan	Corn	Zea mays L.	Cereals	2024	USD. kg-1	0.1356	ton	1.00517e+06	0.240889
Kazakhstan	Rapeseed or rapeseed	Brassica napus	Oilseed	2024	USD. kg-1	0.4137	ton	286087	0.583317
Kazakhstan	Onions, shallots, greens	Allium spp	Vegetables and melons	2024	USD. kg-1	0.1215	ton	756744	0.591561
Kazakhstan	Barley	Hordeum vulgare L	Cereals	2024	USD. kg-1	0.1269	ton	3.83968e+06	0.210716
Kazakhstan	Aubergines	Solanum melongena L.	Vegetables and melons	2024	USD. kg-1	0.447	ton	108841	0.704927
Kazakhstan	Sugar, beetroot	Beta vulgaris L.	Sugar crops	2024	USD. kg-1	0.0321	ton	1.26879e+06	0.0504604
Kazakhstan	Rice	Oryza sativa L.	Cereals	2024	USD. kg-1	0.3154	ton	512982	0.462213
Kazakhstan	Peppers and peppers, green (capsicum and pepper)	Capsicum annuum L.	Vegetables and melons	2024	USD. kg-1	0.2234	ton	267240	1.23592
Kenya	Carrots and turnips	Daucus carota L.	Vegetables and melons	2024	USD. kg-1	0.2224	ton	81871	0.432362
Kenya	Cassava, fresh	Manihot esculenta	Root/tuber	2024	USD. kg-1	0.2042	ton	1.20754e+06	0.200794
Kenya	Wheat	Triticum spp	Cereals	2024	USD. kg-1	0.4245	ton	312200	0.28287
Kenya	Tomatoes, fresh	Solanum lycopersicum L	Vegetables and melons	2024	USD. kg-1	0.3036	ton	510902	0.890976
Kenya	Pears	Pyrus communis L.	Fruit and nuts	2024	USD. kg-1	0.2847	ton	1725	0.854591
Kenya	Cucumbers, pickles	Cucumis sativus L.	Vegetables and melons	2024	USD. kg-1	0.1893	ton	5282	0.921684
Kenya	Potatoes, potatoes	Solanum tuberosum L.	Root/tuber	2024	USD. kg-1	0.2382	ton	2.18811e+06	0.37333
Kenya	Apples	Malus x domestica	Fruit and nuts	2024	USD. kg-1	0.8908	ton	744	1.24395
Kenya	Corn	Zea mays L.	Cereals	2024	USD. kg-1	0.4659	ton	4023000	0.240889
Kenya	Lettuce and chicory	Lactuca sativa L.	Vegetables and melons	2024	USD. kg-1	0.2354	ton	195	0.725582
Kenya	Soybean	Glycine max L.	Leguminous	2024	USD. kg-1	0.4919	ton	17417	0.400403
Kenya	Gombo	Abelmoschus esculentus L.	Vegetables and melons	2024	USD. kg-1	0.3099	ton	22106	0.952974
Kenya	Dried chickpeas	Cicer arietinum	Leguminous	2024	USD. kg-1	0.4019	ton	1421.93	0.64904
Kenya	Beans, dried	Phaseolus spp	Vegetables and melons	2024	USD. kg-1	0.6982	ton	903851	0.886701
Kenya	Strawberries	Fragaria x ananassa	Fruit and nuts	2024	USD. kg-1	1.4798	ton	110	2.95711
Kenya	Spinach	Spinacia oleracea L.	Vegetables and melons	2024	USD. kg-1	0.1335	ton	242720	0.858853
Kenya	Onions, shallots, greens	Allium spp	Vegetables and melons	2024	USD. kg-1	0.4177	ton	186851	0.591561
Kenya	Barley	Hordeum vulgare L	Cereals	2024	USD. kg-1	0.3682	ton	48237.2	0.210716
Kenya	Sugar, cane	Saccharum officinarum	Sugar crops	2024	USD. kg-1	0.0392	ton	9365300	0.0323491
Kenya	Rice	Oryza sativa L.	Cereals	2024	USD. kg-1	0.46	ton	282152	0.462213
Kenya	Peppers and peppers, green (capsicum and pepper)	Capsicum annuum L.	Vegetables and melons	2024	USD. kg-1	0.3715	ton	16472	1.23592
Kyrgyzstan	Carrots and turnips	Daucus carota L.	Vegetables and melons	2024	USD. kg-1	0.3326	ton	174517	0.432362
Kyrgyzstan	Grapes	Vitis spp	Fruit and nuts	2024	USD. kg-1	1.0731	ton	5990	1.63142
Kyrgyzstan	Wheat	Triticum spp	Cereals	2024	USD. kg-1	0.2205	ton	664830	0.28287
Kyrgyzstan	Tomatoes, fresh	Solanum lycopersicum L	Vegetables and melons	2024	USD. kg-1	0.9753	ton	278081	0.890976
Kyrgyzstan	Cucumbers, pickles	Cucumis sativus L.	Vegetables and melons	2024	USD. kg-1	1.503	ton	150317	0.921684
Kyrgyzstan	Potatoes, potatoes	Solanum tuberosum L.	Root/tuber	2024	USD. kg-1	0.3226	ton	1190214	0.37333
Kyrgyzstan	Corn	Zea mays L.	Cereals	2024	USD. kg-1	0.2138	ton	805250	0.240889
Kyrgyzstan	Onions, shallots, greens	Allium spp	Vegetables and melons	2024	USD. kg-1	0.3353	ton	212663	0.591561
Kyrgyzstan	Barley	Hordeum vulgare L	Cereals	2024	USD. kg-1	0.1802	ton	611050	0.210716
Kyrgyzstan	Sugar, beetroot	Beta vulgaris L.	Sugar crops	2024	USD. kg-1	0.0611	ton	957418	0.0504604
Kyrgyzstan	Rice	Oryza sativa L.	Cereals	2024	USD. kg-1	1.8159	ton	48092	0.462213
Kuwait	Carrots and turnips	Daucus carota L.	Vegetables and melons	2024	USD. kg-1	0.2282	ton	214.2	0.432362
Kuwait	Grapes	Vitis spp	Fruit and nuts	2024	USD. kg-1	0.6163	ton	214.85	1.63142
Kuwait	Wheat	Triticum spp	Cereals	2024	USD. kg-1	0.8152	ton	55.23	0.28287
Kuwait	Tomatoes, fresh	Solanum lycopersicum L	Vegetables and melons	2024	USD. kg-1	0.4891	ton	81655	0.890976
Kuwait	Cucumbers, pickles	Cucumis sativus L.	Vegetables and melons	2024	USD. kg-1	0.6195	ton	53681.6	0.921684
Kuwait	Potatoes, potatoes	Solanum tuberosum L.	Root/tuber	2024	USD. kg-1	0.4239	ton	15979.6	0.37333
Kuwait	Corn	Zea mays L.	Cereals	2024	USD. kg-1	0.538	ton	30030	0.240889
Kuwait	Lettuce and chicory	Lactuca sativa L.	Vegetables and melons	2024	USD. kg-1	0.4891	ton	14508.9	0.725582
Kuwait	Gombo	Abelmoschus esculentus L.	Vegetables and melons	2024	USD. kg-1	0.6521	ton	1655.98	0.952974
Kuwait	Strawberries	Fragaria x ananassa	Fruit and nuts	2024	USD. kg-1	2.5857	ton	142.3	2.95711
Kuwait	Spinach	Spinacia oleracea L.	Vegetables and melons	2024	USD. kg-1	0.6195	ton	193.4	0.858853
Kuwait	Onions, shallots, greens	Allium spp	Vegetables and melons	2024	USD. kg-1	0.6195	ton	2076.36	0.591561
Kuwait	Barley	Hordeum vulgare L	Cereals	2024	USD. kg-1	0.8152	ton	5180.74	0.210716
Kuwait	Aubergines	Solanum melongena L.	Vegetables and melons	2024	USD. kg-1	0.163	ton	22271.4	0.704927
Kuwait	Peppers and peppers, green (capsicum and pepper)	Capsicum annuum L.	Vegetables and melons	2024	USD. kg-1	0.4565	ton	15357.8	1.23592
Latvia	Carrots and turnips	Daucus carota L.	Vegetables and melons	2024	USD. kg-1	0.3878	ton	10300	0.432362
Latvia	Wheat	Triticum spp	Cereals	2024	USD. kg-1	0.2156	ton	2465900	0.28287
Latvia	Tomatoes, fresh	Solanum lycopersicum L	Vegetables and melons	2024	USD. kg-1	2.3332	ton	9200	0.890976
Latvia	Pears	Pyrus communis L.	Fruit and nuts	2024	USD. kg-1	1.4583	ton	300	0.854591
Latvia	Cucumbers, pickles	Cucumis sativus L.	Vegetables and melons	2024	USD. kg-1	2.3935	ton	7600	0.921684
Latvia	Potatoes, potatoes	Solanum tuberosum L.	Root/tuber	2024	USD. kg-1	0.2486	ton	130700	0.37333
Latvia	Apples	Malus x domestica	Fruit and nuts	2024	USD. kg-1	0.8378	ton	14500	1.24395
Latvia	Lettuce and chicory	Lactuca sativa L.	Vegetables and melons	2024	USD. kg-1	4.8002	ton	400	0.725582
Latvia	Strawberries	Fragaria x ananassa	Fruit and nuts	2024	USD. kg-1	5.8444	ton	500	2.95711
Latvia	Rapeseed or rapeseed	Brassica napus	Oilseed	2024	USD. kg-1	0.4934	ton	250000	0.583317
Latvia	Onions, shallots, greens	Allium spp	Vegetables and melons	2024	USD. kg-1	0.3805	ton	5800	0.591561
Latvia	Barley	Hordeum vulgare L	Cereals	2024	USD. kg-1	0.1651	ton	252900	0.210716
Lithuania	Carrots and turnips	Daucus carota L.	Vegetables and melons	2024	USD. kg-1	0.4784	ton	36040	0.432362
Lithuania	Wheat	Triticum spp	Cereals	2024	USD. kg-1	0.2208	ton	4219300	0.28287
Lithuania	Tomatoes, fresh	Solanum lycopersicum L	Vegetables and melons	2024	USD. kg-1	2.0598	ton	7650	0.890976
Lithuania	Pears	Pyrus communis L.	Fruit and nuts	2024	USD. kg-1	0.9807	ton	1290	0.854591
Lithuania	Cucumbers, pickles	Cucumis sativus L.	Vegetables and melons	2024	USD. kg-1	2.0478	ton	24950	0.921684
Lithuania	Potatoes, potatoes	Solanum tuberosum L.	Root/tuber	2024	USD. kg-1	0.3813	ton	265330	0.37333
Lithuania	Apples	Malus x domestica	Fruit and nuts	2024	USD. kg-1	0.7714	ton	61390	1.24395
Lithuania	Corn	Zea mays L.	Cereals	2024	USD. kg-1	0.1882	ton	111740	0.240889
Lithuania	Lettuce and chicory	Lactuca sativa L.	Vegetables and melons	2024	USD. kg-1	3.2455	ton	1630	0.725582
Lithuania	Strawberries	Fragaria x ananassa	Fruit and nuts	2024	USD. kg-1	6.3829	ton	2710	2.95711
Lithuania	Spinach	Spinacia oleracea L.	Vegetables and melons	2024	USD. kg-1	6.5056	ton	20	0.858853
Lithuania	Rapeseed or rapeseed	Brassica napus	Oilseed	2024	USD. kg-1	0.4903	ton	868000	0.583317
Lithuania	Onions, shallots, greens	Allium spp	Vegetables and melons	2024	USD. kg-1	0.412	ton	26340	0.591561
Lithuania	Barley	Hordeum vulgare L	Cereals	2024	USD. kg-1	0.1876	ton	748510	0.210716
Luxembourg	Carrots and turnips	Daucus carota L.	Vegetables and melons	2024	USD. kg-1	1.8932	ton	1440	0.432362
Luxembourg	Tomatoes, fresh	Solanum lycopersicum L	Vegetables and melons	2024	USD. kg-1	4.7059	ton	210	0.890976
Luxembourg	Pears	Pyrus communis L.	Fruit and nuts	2024	USD. kg-1	2.1636	ton	200	0.854591
Luxembourg	Potatoes, potatoes	Solanum tuberosum L.	Root/tuber	2024	USD. kg-1	0.5149	ton	17730	0.37333
Luxembourg	Apples	Malus x domestica	Fruit and nuts	2024	USD. kg-1	2.0014	ton	1470	1.24395
Luxembourg	Lettuce and chicory	Lactuca sativa L.	Vegetables and melons	2024	USD. kg-1	1.9743	ton	990	0.725582
Luxembourg	Strawberries	Fragaria x ananassa	Fruit and nuts	2024	USD. kg-1	5.5173	ton	20	2.95711
North Macedonia	Carrots and turnips	Daucus carota L.	Vegetables and melons	2024	USD. kg-1	0.3215	ton	4304	0.432362
North Macedonia	Grapes	Vitis spp	Fruit and nuts	2024	USD. kg-1	0.3623	ton	205571	1.63142
North Macedonia	Wheat	Triticum spp	Cereals	2024	USD. kg-1	0.2138	ton	229309	0.28287
North Macedonia	Tomatoes, fresh	Solanum lycopersicum L	Vegetables and melons	2024	USD. kg-1	0.9778	ton	115681	0.890976
North Macedonia	Pears	Pyrus communis L.	Fruit and nuts	2024	USD. kg-1	0.7622	ton	8114	0.854591
North Macedonia	Cucumbers, pickles	Cucumis sativus L.	Vegetables and melons	2024	USD. kg-1	0.6773	ton	32794	0.921684
North Macedonia	Potatoes, potatoes	Solanum tuberosum L.	Root/tuber	2024	USD. kg-1	0.4922	ton	200983	0.37333
North Macedonia	Apples	Malus x domestica	Fruit and nuts	2024	USD. kg-1	0.52	ton	127696	1.24395
North Macedonia	Corn	Zea mays L.	Cereals	2024	USD. kg-1	0.2692	ton	130413	0.240889
North Macedonia	Onions, shallots, greens	Allium spp	Vegetables and melons	2024	USD. kg-1	0.364	ton	69084	0.591561
North Macedonia	Barley	Hordeum vulgare L	Cereals	2024	USD. kg-1	0.1691	ton	145149	0.210716
North Macedonia	Rice	Oryza sativa L.	Cereals	2024	USD. kg-1	0.6083	ton	18608	0.462213
North Macedonia	Peppers and peppers, green (capsicum and pepper)	Capsicum annuum L.	Vegetables and melons	2024	USD. kg-1	0.9287	ton	247476	1.23592
Mali	Carrots and turnips	Daucus carota L.	Vegetables and melons	2024	USD. kg-1	1.4627	ton	14681.9	0.432362
Mali	Cassava, fresh	Manihot esculenta	Root/tuber	2024	USD. kg-1	0.4394	ton	178400	0.200794
Mali	Tomatoes, fresh	Solanum lycopersicum L	Vegetables and melons	2024	USD. kg-1	0.8148	ton	254767	0.890976
Mali	Cucumbers, pickles	Cucumis sativus L.	Vegetables and melons	2024	USD. kg-1	0.444	ton	97283	0.921684
Mali	Potatoes, potatoes	Solanum tuberosum L.	Root/tuber	2024	USD. kg-1	1.074	ton	234244	0.37333
Mali	Corn	Zea mays L.	Cereals	2024	USD. kg-1	0.2701	ton	3952763	0.240889
Mali	Lettuce and chicory	Lactuca sativa L.	Vegetables and melons	2024	USD. kg-1	0.8624	ton	69829.8	0.725582
Mali	Gombo	Abelmoschus esculentus L.	Vegetables and melons	2024	USD. kg-1	0.854	ton	655971	0.952974
Mali	Onions, shallots, greens	Allium spp	Vegetables and melons	2024	USD. kg-1	1.0234	ton	847300	0.591561
Mali	Onions, shallots, greens	Allium spp	Vegetables and melons	2024	USD. kg-1	0.8254	ton	84434.7	0.591561
Mali	Aubergines	Solanum melongena L.	Vegetables and melons	2024	USD. kg-1	0.4943	ton	69623.9	0.704927
Mali	Rice	Oryza sativa L.	Cereals	2024	USD. kg-1	0.3742	ton	2756344	0.462213
Mali	Peppers and peppers, green (capsicum and pepper)	Capsicum annuum L.	Vegetables and melons	2024	USD. kg-1	4.7535	ton	4433.97	1.23592
Malta	Carrots and turnips	Daucus carota L.	Vegetables and melons	2024	USD. kg-1	0.6879	ton	1190	0.432362
Malta	Grapes	Vitis spp	Fruit and nuts	2024	USD. kg-1	1.9939	ton	1900	1.63142
Malta	Tomatoes, fresh	Solanum lycopersicum L	Vegetables and melons	2024	USD. kg-1	1.3263	ton	8640	0.890976
Malta	Pears	Pyrus communis L.	Fruit and nuts	2024	USD. kg-1	1.7162	ton	40	0.854591
Malta	Cucumbers, pickles	Cucumis sativus L.	Vegetables and melons	2024	USD. kg-1	1.8433	ton	770	0.921684
Malta	Potatoes, potatoes	Solanum tuberosum L.	Root/tuber	2024	USD. kg-1	0.6845	ton	6910	0.37333
Malta	Apples	Malus x domestica	Fruit and nuts	2024	USD. kg-1	1.0258	ton	0	1.24395
Malta	Lettuce and chicory	Lactuca sativa L.	Vegetables and melons	2024	USD. kg-1	0.4167	ton	2190	0.725582
Malta	Strawberries	Fragaria x ananassa	Fruit and nuts	2024	USD. kg-1	2.6262	ton	1220	2.95711
Malta	Spinach	Spinacia oleracea L.	Vegetables and melons	2024	USD. kg-1	0.8086	ton	190	0.858853
Malta	Onions, shallots, greens	Allium spp	Vegetables and melons	2024	USD. kg-1	1.0725	ton	6130	0.591561
Malta	Aubergines	Solanum melongena L.	Vegetables and melons	2024	USD. kg-1	0.7705	ton	940	0.704927
Morocco	Carrots and turnips	Daucus carota L.	Vegetables and melons	2024	USD. kg-1	0.3204	ton	354583	0.432362
Morocco	Grapes	Vitis spp	Fruit and nuts	2024	USD. kg-1	0.7295	ton	339673	1.63142
Morocco	Wheat	Triticum spp	Cereals	2024	USD. kg-1	0.4363	ton	2.44167e+06	0.28287
Morocco	Tomatoes, fresh	Solanum lycopersicum L	Vegetables and melons	2024	USD. kg-1	0.2058	ton	1.68661e+06	0.890976
Morocco	Pears	Pyrus communis L.	Fruit and nuts	2024	USD. kg-1	0.8147	ton	30568.1	0.854591
Morocco	Cucumbers, pickles	Cucumis sativus L.	Vegetables and melons	2024	USD. kg-1	0.4034	ton	75729	0.921684
Morocco	Potatoes, potatoes	Solanum tuberosum L.	Root/tuber	2024	USD. kg-1	0.3879	ton	2.19413e+06	0.37333
Morocco	Corn	Zea mays L.	Cereals	2024	USD. kg-1	0.6779	ton	73227.4	0.240889
Morocco	Dried chickpeas	Cicer arietinum	Leguminous	2024	USD. kg-1	1.5498	ton	51277.5	0.64904
Morocco	Onions, shallots, greens	Allium spp	Vegetables and melons	2024	USD. kg-1	0.2856	ton	912469	0.591561
Morocco	Barley	Hordeum vulgare L	Cereals	2024	USD. kg-1	0.4566	ton	659225	0.210716
Morocco	Aubergines	Solanum melongena L.	Vegetables and melons	2024	USD. kg-1	0.3007	ton	116738	0.704927
Morocco	Rice	Oryza sativa L.	Cereals	2024	USD. kg-1	0.3822	ton	6006	0.462213
Morocco	Peppers and peppers, green (capsicum and pepper)	Capsicum annuum L.	Vegetables and melons	2024	USD. kg-1	0.4818	ton	259976	1.23592
Mauritius	Carrots and turnips	Daucus carota L.	Vegetables and melons	2024	USD. kg-1	1.0652	ton	9201.8	0.432362
Mauritius	Cassava, fresh	Manihot esculenta	Root/tuber	2024	USD. kg-1	0.7066	ton	1685.3	0.200794
Mauritius	Tomatoes, fresh	Solanum lycopersicum L	Vegetables and melons	2024	USD. kg-1	1.8473	ton	18386.2	0.890976
Mauritius	Cucumbers, pickles	Cucumis sativus L.	Vegetables and melons	2024	USD. kg-1	1.8826	ton	8090.3	0.921684
Mauritius	Potatoes, potatoes	Solanum tuberosum L.	Root/tuber	2024	USD. kg-1	0.8286	ton	13667.8	0.37333
Mauritius	Lettuce and chicory	Lactuca sativa L.	Vegetables and melons	2024	USD. kg-1	3.2912	ton	6333.4	0.725582
Mauritius	Gombo	Abelmoschus esculentus L.	Vegetables and melons	2024	USD. kg-1	4.2998	ton	1362.3	0.952974
Mauritius	Onions, shallots, greens	Allium spp	Vegetables and melons	2024	USD. kg-1	0.8795	ton	13270.1	0.591561
Mauritius	Aubergines	Solanum melongena L.	Vegetables and melons	2024	USD. kg-1	1.3821	ton	4833.9	0.704927
Mauritius	Sugar, cane	Saccharum officinarum	Sugar crops	2024	USD. kg-1	0.0616	ton	2195802	0.0323491
Mauritius	Peppers and peppers, green (capsicum and pepper)	Capsicum annuum L.	Vegetables and melons	2024	USD. kg-1	6.2444	ton	3359.9	1.23592
Mexico	Carrots and turnips	Daucus carota L.	Vegetables and melons	2024	USD. kg-1	0.2061	ton	367372	0.432362
Mexico	Cassava, fresh	Manihot esculenta	Root/tuber	2024	USD. kg-1	0.2189	ton	23488.4	0.200794
Mexico	Grapes	Vitis spp	Fruit and nuts	2024	USD. kg-1	1.5926	ton	397408	1.63142
Mexico	Wheat	Triticum spp	Cereals	2024	USD. kg-1	0.3485	ton	2.64838e+06	0.28287
Mexico	Tomatoes, fresh	Solanum lycopersicum L	Vegetables and melons	2024	USD. kg-1	0.5497	ton	4.41813e+06	0.890976
Mexico	Pears	Pyrus communis L.	Fruit and nuts	2024	USD. kg-1	0.3521	ton	25874.6	0.854591
Mexico	Cucumbers, pickles	Cucumis sativus L.	Vegetables and melons	2024	USD. kg-1	0.439	ton	959038	0.921684
Mexico	Potatoes, potatoes	Solanum tuberosum L.	Root/tuber	2024	USD. kg-1	0.5211	ton	2.12372e+06	0.37333
Mexico	Apples	Malus x domestica	Fruit and nuts	2024	USD. kg-1	0.5984	ton	779724	1.24395
Mexico	Corn	Zea mays L.	Cereals	2024	USD. kg-1	0.3106	ton	2.43265e+07	0.240889
Mexico	Lettuce and chicory	Lactuca sativa L.	Vegetables and melons	2024	USD. kg-1	0.3034	ton	512431	0.725582
Mexico	Soybean	Glycine max L.	Leguminous	2024	USD. kg-1	0.4408	ton	265333	0.400403
Mexico	Gombo	Abelmoschus esculentus L.	Vegetables and melons	2024	USD. kg-1	0.516	ton	35320.1	0.952974
Mexico	Dried chickpeas	Cicer arietinum	Leguminous	2024	USD. kg-1	0.9164	ton	266628	0.64904
Mexico	Beans, dried	Phaseolus spp	Vegetables and melons	2024	USD. kg-1	1.0654	ton	996393	0.886701
Mexico	Strawberries	Fragaria x ananassa	Fruit and nuts	2024	USD. kg-1	1.3497	ton	696113	2.95711
Mexico	Spinach	Spinacia oleracea L.	Vegetables and melons	2024	USD. kg-1	0.3216	ton	36370.4	0.858853
Mexico	Rapeseed or rapeseed	Brassica napus	Oilseed	2024	USD. kg-1	0.3707	ton	2000	0.583317
Mexico	Onions, shallots, greens	Allium spp	Vegetables and melons	2024	USD. kg-1	0.3991	ton	97707.9	0.591561
Mexico	Barley	Hordeum vulgare L	Cereals	2024	USD. kg-1	0.332	ton	827491	0.210716
Mexico	Aubergines	Solanum melongena L.	Vegetables and melons	2024	USD. kg-1	0.5921	ton	60032.6	0.704927
Mexico	Sugar, cane	Saccharum officinarum	Sugar crops	2024	USD. kg-1	0.0521	ton	5.30514e+07	0.0323491
Mexico	Rice	Oryza sativa L.	Cereals	2024	USD. kg-1	0.3239	ton	219588	0.462213
Mexico	Peppers and peppers, green (capsicum and pepper)	Capsicum annuum L.	Vegetables and melons	2024	USD. kg-1	0.6272	ton	3.22043e+06	1.23592
Mexico	Peppers and peppers, green (capsicum and pepper)	Capsicum annuum L.	Vegetables and melons	2024	USD. kg-1	4.1545	ton	61340.6	1.23592
Mongolia	Carrots and turnips	Daucus carota L.	Vegetables and melons	2024	USD. kg-1	0.8793	ton	177422	0.432362
Mongolia	Wheat	Triticum spp	Cereals	2024	USD. kg-1	0.323	ton	397258	0.28287
Mongolia	Cucumbers, pickles	Cucumis sativus L.	Vegetables and melons	2024	USD. kg-1	1.9521	ton	9974.93	0.921684
Mongolia	Potatoes, potatoes	Solanum tuberosum L.	Root/tuber	2024	USD. kg-1	0.5824	ton	251405	0.37333
Mongolia	Onions, shallots, greens	Allium spp	Vegetables and melons	2024	USD. kg-1	0.9007	ton	24098.9	0.591561
Mongolia	Barley	Hordeum vulgare L	Cereals	2024	USD. kg-1	0.4377	ton	9111.07	0.210716
Nepal	Wheat	Triticum spp	Cereals	2024	USD. kg-1	0.3531	ton	2035559	0.28287
Nepal	Pears	Pyrus communis L.	Fruit and nuts	2024	USD. kg-1	0.3195	ton	27060	0.854591
Nepal	Potatoes, potatoes	Solanum tuberosum L.	Root/tuber	2024	USD. kg-1	0.3061	ton	3521794	0.37333
Nepal	Apples	Malus x domestica	Fruit and nuts	2024	USD. kg-1	0.8308	ton	54506	1.24395
Nepal	Corn	Zea mays L.	Cereals	2024	USD. kg-1	0.3397	ton	3193869	0.240889
Nepal	Soybean	Glycine max L.	Leguminous	2024	USD. kg-1	0.8048	ton	28520	0.400403
Nepal	Barley	Hordeum vulgare L	Cereals	2024	USD. kg-1	0.3062	ton	24931	0.210716
Nepal	Sugar, cane	Saccharum officinarum	Sugar crops	2024	USD. kg-1	0.0525	ton	2760495	0.0323491
Nepal	Rice	Oryza sativa L.	Cereals	2024	USD. kg-1	0.3073	ton	5955500	0.462213
Norway	Carrots and turnips	Daucus carota L.	Vegetables and melons	2024	USD. kg-1	1.072	ton	45300.4	0.432362
Norway	Wheat	Triticum spp	Cereals	2024	USD. kg-1	0.4138	ton	230000	0.28287
Norway	Tomatoes, fresh	Solanum lycopersicum L	Vegetables and melons	2024	USD. kg-1	3.6312	ton	15100	0.890976
Norway	Pears	Pyrus communis L.	Fruit and nuts	2024	USD. kg-1	2.1618	ton	600	0.854591
Norway	Cucumbers, pickles	Cucumis sativus L.	Vegetables and melons	2024	USD. kg-1	2.6482	ton	19800	0.921684
Norway	Potatoes, potatoes	Solanum tuberosum L.	Root/tuber	2024	USD. kg-1	0.4631	ton	354900	0.37333
Norway	Apples	Malus x domestica	Fruit and nuts	2024	USD. kg-1	1.1325	ton	20100	1.24395
Norway	Lettuce and chicory	Lactuca sativa L.	Vegetables and melons	2024	USD. kg-1	3.9372	ton	16600	0.725582
Norway	Strawberries	Fragaria x ananassa	Fruit and nuts	2024	USD. kg-1	6.771	ton	6800	2.95711
Norway	Rapeseed or rapeseed	Brassica napus	Oilseed	2024	USD. kg-1	0.5052	ton	6000	0.583317
Norway	Onions, shallots, greens	Allium spp	Vegetables and melons	2024	USD. kg-1	0.8878	ton	25300	0.591561
Norway	Barley	Hordeum vulgare L	Cereals	2024	USD. kg-1	0.3628	ton	645000	0.210716
New Zealand	Wheat	Triticum spp	Cereals	2024	USD. kg-1	0.3087	ton	464602	0.28287
New Zealand	Corn	Zea mays L.	Cereals	2024	USD. kg-1	0.322	ton	244444	0.240889
New Zealand	Kiwis	Actinidia deliciosa	Fruit and nuts	2024	USD. kg-1	1.9942	ton	667792	1.4725
New Zealand	Barley	Hordeum vulgare L	Cereals	2024	USD. kg-1	0.2693	ton	355515	0.210716
Netherlands (Kingdom of)	Carrots and turnips	Daucus carota L.	Vegetables and melons	2024	USD. kg-1	0.1992	ton	539190	0.432362
Netherlands (Kingdom of)	Wheat	Triticum spp	Cereals	2024	USD. kg-1	0.236	ton	668170	0.28287
Netherlands (Kingdom of)	Tomatoes, fresh	Solanum lycopersicum L	Vegetables and melons	2024	USD. kg-1	2.1077	ton	828480	0.890976
Netherlands (Kingdom of)	Pears	Pyrus communis L.	Fruit and nuts	2024	USD. kg-1	0.9957	ton	323000	0.854591
Netherlands (Kingdom of)	Cucumbers, pickles	Cucumis sativus L.	Vegetables and melons	2024	USD. kg-1	1.748	ton	416000	0.921684
Netherlands (Kingdom of)	Potatoes, potatoes	Solanum tuberosum L.	Root/tuber	2024	USD. kg-1	0.2927	ton	6366750	0.37333
Netherlands (Kingdom of)	Apples	Malus x domestica	Fruit and nuts	2024	USD. kg-1	0.9939	ton	194000	1.24395
Netherlands (Kingdom of)	Lettuce and chicory	Lactuca sativa L.	Vegetables and melons	2024	USD. kg-1	2.982	ton	163930	0.725582
Netherlands (Kingdom of)	Strawberries	Fragaria x ananassa	Fruit and nuts	2024	USD. kg-1	8.4339	ton	86400	2.95711
Netherlands (Kingdom of)	Rapeseed or rapeseed	Brassica napus	Oilseed	2024	USD. kg-1	0.4871	ton	4440	0.583317
Netherlands (Kingdom of)	Onions, shallots, greens	Allium spp	Vegetables and melons	2024	USD. kg-1	0.1651	ton	1803300	0.591561
Netherlands (Kingdom of)	Barley	Hordeum vulgare L	Cereals	2024	USD. kg-1	0.2338	ton	235710	0.210716
Netherlands (Kingdom of)	Aubergines	Solanum melongena L.	Vegetables and melons	2024	USD. kg-1	1.0607	ton	59040	0.704927
Netherlands (Kingdom of)	Peppers and peppers, green (capsicum and pepper)	Capsicum annuum L.	Vegetables and melons	2024	USD. kg-1	0.8551	ton	406630	1.23592
Pakistan	Grapes	Vitis spp	Fruit and nuts	2024	USD. kg-1	0.3494	ton	125885	1.63142
Pakistan	Wheat	Triticum spp	Cereals	2024	USD. kg-1	0.3203	ton	31814444	0.28287
Pakistan	Tomatoes, fresh	Solanum lycopersicum L	Vegetables and melons	2024	USD. kg-1	0.3791	ton	797335	0.890976
Pakistan	Cucumbers, pickles	Cucumis sativus L.	Vegetables and melons	2024	USD. kg-1	0.2609	ton	129326	0.921684
Pakistan	Potatoes, potatoes	Solanum tuberosum L.	Root/tuber	2024	USD. kg-1	0.2027	ton	8434370	0.37333
Pakistan	Apples	Malus x domestica	Fruit and nuts	2024	USD. kg-1	0.6189	ton	854372	1.24395
Pakistan	Corn	Zea mays L.	Cereals	2024	USD. kg-1	0.3488	ton	9200000	0.240889
Pakistan	Beans, dried	Phaseolus spp	Vegetables and melons	2024	USD. kg-1	0.0713	ton	137048	0.886701
Pakistan	Onions, shallots, greens	Allium spp	Vegetables and melons	2024	USD. kg-1	0.4814	ton	2304176	0.591561
Pakistan	Aubergines	Solanum melongena L.	Vegetables and melons	2024	USD. kg-1	0.2144	ton	131534	0.704927
Pakistan	Sugar, cane	Saccharum officinarum	Sugar crops	2024	USD. kg-1	0.054	ton	84235451	0.0323491
Pakistan	Rice	Oryza sativa L.	Cereals	2024	USD. kg-1	1.0224	ton	14585231	0.462213
Paraguay	Carrots and turnips	Daucus carota L.	Vegetables and melons	2024	USD. kg-1	0.5132	ton	10887.4	0.432362
Paraguay	Cassava, fresh	Manihot esculenta	Root/tuber	2024	USD. kg-1	0.0546	ton	3050651	0.200794
Paraguay	Wheat	Triticum spp	Cereals	2024	USD. kg-1	0.1881	ton	767700	0.28287
Paraguay	Tomatoes, fresh	Solanum lycopersicum L	Vegetables and melons	2024	USD. kg-1	0.9592	ton	47517.2	0.890976
Paraguay	Potatoes, potatoes	Solanum tuberosum L.	Root/tuber	2024	USD. kg-1	0.6461	ton	1170	0.37333
Paraguay	Corn	Zea mays L.	Cereals	2024	USD. kg-1	0.1597	ton	3942500	0.240889
Paraguay	Soybean	Glycine max L.	Leguminous	2024	USD. kg-1	0.3496	ton	11100256	0.400403
Paraguay	Strawberries	Fragaria x ananassa	Fruit and nuts	2024	USD. kg-1	2.7612	ton	4462.02	2.95711
Paraguay	Rapeseed or rapeseed	Brassica napus	Oilseed	2024	USD. kg-1	0.3927	ton	82040	0.583317
Paraguay	Onions, shallots, greens	Allium spp	Vegetables and melons	2024	USD. kg-1	0.6305	ton	11329.5	0.591561
Paraguay	Sugar, cane	Saccharum officinarum	Sugar crops	2024	USD. kg-1	0.0274	ton	6864550	0.0323491
Paraguay	Peppers and peppers, green (capsicum and pepper)	Capsicum annuum L.	Vegetables and melons	2024	USD. kg-1	1.1763	ton	7453.87	1.23592
Peru	Carrots and turnips	Daucus carota L.	Vegetables and melons	2024	USD. kg-1	0.3221	ton	224061	0.432362
Peru	Grapes	Vitis spp	Fruit and nuts	2024	USD. kg-1	0.5803	ton	948131	1.63142
Peru	Wheat	Triticum spp	Cereals	2024	USD. kg-1	0.6549	ton	203522	0.28287
Peru	Tomatoes, fresh	Solanum lycopersicum L	Vegetables and melons	2024	USD. kg-1	0.3754	ton	265468	0.890976
Peru	Pears	Pyrus communis L.	Fruit and nuts	2024	USD. kg-1	0.7188	ton	3539.79	0.854591
Peru	Cucumbers, pickles	Cucumis sativus L.	Vegetables and melons	2024	USD. kg-1	0.2822	ton	59365.6	0.921684
Peru	Potatoes, potatoes	Solanum tuberosum L.	Root/tuber	2024	USD. kg-1	0.3567	ton	6.57975e+06	0.37333
Peru	Apples	Malus x domestica	Fruit and nuts	2024	USD. kg-1	0.3674	ton	115945	1.24395
Peru	Corn	Zea mays L.	Cereals	2024	USD. kg-1	0.7707	ton	1.68608e+06	0.240889
Peru	Lettuce and chicory	Lactuca sativa L.	Vegetables and melons	2024	USD. kg-1	0.4579	ton	67340.6	0.725582
Peru	Soybean	Glycine max L.	Leguminous	2024	USD. kg-1	0.6735	ton	2230.3	0.400403
Peru	Dried chickpeas	Cicer arietinum	Leguminous	2024	USD. kg-1	1.3497	ton	675.94	0.64904
Peru	Beans, dried	Phaseolus spp	Vegetables and melons	2024	USD. kg-1	1.2619	ton	93598	0.886701
Peru	Strawberries	Fragaria x ananassa	Fruit and nuts	2024	USD. kg-1	0.8599	ton	41523.7	2.95711
Peru	Spinach	Spinacia oleracea L.	Vegetables and melons	2024	USD. kg-1	0.5005	ton	31873.9	0.858853
Peru	Onions, shallots, greens	Allium spp	Vegetables and melons	2024	USD. kg-1	0.2822	ton	592516	0.591561
Peru	Barley	Hordeum vulgare L	Cereals	2024	USD. kg-1	0.4898	ton	244114	0.210716
Peru	Aubergines	Solanum melongena L.	Vegetables and melons	2024	USD. kg-1	0.378	ton	423	0.704927
Peru	Rice	Oryza sativa L.	Cereals	2024	USD. kg-1	0.4073	ton	3.64043e+06	0.462213
Peru	Peppers and peppers, green (capsicum and pepper)	Capsicum annuum L.	Vegetables and melons	2024	USD. kg-1	1.1011	ton	201451	1.23592
Poland	Carrots and turnips	Daucus carota L.	Vegetables and melons	2024	USD. kg-1	0.1985	ton	559400	0.432362
Poland	Grapes	Vitis spp	Fruit and nuts	2024	USD. kg-1	0.6298	ton	6500	1.63142
Poland	Wheat	Triticum spp	Cereals	2024	USD. kg-1	0.2075	ton	12183620	0.28287
Poland	Tomatoes, fresh	Solanum lycopersicum L	Vegetables and melons	2024	USD. kg-1	0.5416	ton	1018700	0.890976
Poland	Pears	Pyrus communis L.	Fruit and nuts	2024	USD. kg-1	0.7416	ton	74200	0.854591
Poland	Cucumbers, pickles	Cucumis sativus L.	Vegetables and melons	2024	USD. kg-1	0.8265	ton	417900	0.921684
Poland	Potatoes, potatoes	Solanum tuberosum L.	Root/tuber	2024	USD. kg-1	0.218	ton	5920170	0.37333
Poland	Apples	Malus x domestica	Fruit and nuts	2024	USD. kg-1	0.3261	ton	3384500	1.24395
Poland	Corn	Zea mays L.	Cereals	2024	USD. kg-1	0.1671	ton	9223230	0.240889
Poland	Strawberries	Fragaria x ananassa	Fruit and nuts	2024	USD. kg-1	1.2822	ton	173400	2.95711
Poland	Rapeseed or rapeseed	Brassica napus	Oilseed	2024	USD. kg-1	0.5067	ton	3124180	0.583317
Poland	Onions, shallots, greens	Allium spp	Vegetables and melons	2024	USD. kg-1	0.368	ton	676800	0.591561
Poland	Barley	Hordeum vulgare L	Cereals	2024	USD. kg-1	0.1869	ton	2960050	0.210716
Poland	Sugar, beetroot	Beta vulgaris L.	Sugar crops	2024	USD. kg-1	0.0442	ton	18430330	0.0504604
Portugal	Carrots and turnips	Daucus carota L.	Vegetables and melons	2024	USD. kg-1	0.5463	ton	128590	0.432362
Portugal	Grapes	Vitis spp	Fruit and nuts	2024	USD. kg-1	0.9652	ton	917890	1.63142
Portugal	Wheat	Triticum spp	Cereals	2024	USD. kg-1	0.2489	ton	81350	0.28287
Portugal	Tomatoes, fresh	Solanum lycopersicum L	Vegetables and melons	2024	USD. kg-1	0.9436	ton	1762480	0.890976
Portugal	Pears	Pyrus communis L.	Fruit and nuts	2024	USD. kg-1	1.6887	ton	125220	0.854591
Portugal	Cucumbers, pickles	Cucumis sativus L.	Vegetables and melons	2024	USD. kg-1	0.9362	ton	16030	0.921684
Portugal	Potatoes, potatoes	Solanum tuberosum L.	Root/tuber	2024	USD. kg-1	0.615	ton	357550	0.37333
Portugal	Apples	Malus x domestica	Fruit and nuts	2024	USD. kg-1	0.8682	ton	313210	1.24395
Portugal	Corn	Zea mays L.	Cereals	2024	USD. kg-1	0.2385	ton	617530	0.240889
Portugal	Lettuce and chicory	Lactuca sativa L.	Vegetables and melons	2024	USD. kg-1	0.7407	ton	57100	0.725582
Portugal	Kiwis	Actinidia deliciosa	Fruit and nuts	2024	USD. kg-1	2.2421	ton	31320	1.4725
Portugal	Strawberries	Fragaria x ananassa	Fruit and nuts	2024	USD. kg-1	3.7608	ton	8800	2.95711
Portugal	Spinach	Spinacia oleracea L.	Vegetables and melons	2024	USD. kg-1	0.998	ton	5470	0.858853
Portugal	Onions, shallots, greens	Allium spp	Vegetables and melons	2024	USD. kg-1	0.6265	ton	65870	0.591561
Portugal	Barley	Hordeum vulgare L	Cereals	2024	USD. kg-1	0.258	ton	45760	0.210716
Portugal	Aubergines	Solanum melongena L.	Vegetables and melons	2024	USD. kg-1	0.7303	ton	6810	0.704927
Portugal	Rice	Oryza sativa L.	Cereals	2024	USD. kg-1	0.4577	ton	172120	0.462213
United Kingdom of Great Britain and Northern Ireland	Carrots and turnips	Daucus carota L.	Vegetables and melons	2024	USD. kg-1	0.7853	ton	862713	0.432362
United Kingdom of Great Britain and Northern Ireland	Grapes	Vitis spp	Fruit and nuts	2024	USD. kg-1	8.4375	ton	2296.62	1.63142
United Kingdom of Great Britain and Northern Ireland	Wheat	Triticum spp	Cereals	2024	USD. kg-1	0.2438	ton	11146000	0.28287
United Kingdom of Great Britain and Northern Ireland	Tomatoes, fresh	Solanum lycopersicum L	Vegetables and melons	2024	USD. kg-1	1.4212	ton	75963.8	0.890976
United Kingdom of Great Britain and Northern Ireland	Pears	Pyrus communis L.	Fruit and nuts	2024	USD. kg-1	1.4809	ton	19504	0.854591
United Kingdom of Great Britain and Northern Ireland	Cucumbers, pickles	Cucumis sativus L.	Vegetables and melons	2024	USD. kg-1	1.524	ton	53000	0.921684
United Kingdom of Great Britain and Northern Ireland	Potatoes, potatoes	Solanum tuberosum L.	Root/tuber	2024	USD. kg-1	0.5286	ton	5515533	0.37333
United Kingdom of Great Britain and Northern Ireland	Apples	Malus x domestica	Fruit and nuts	2024	USD. kg-1	1.7248	ton	408047	1.24395
United Kingdom of Great Britain and Northern Ireland	Lettuce and chicory	Lactuca sativa L.	Vegetables and melons	2024	USD. kg-1	0.8378	ton	109402	0.725582
United Kingdom of Great Britain and Northern Ireland	Strawberries	Fragaria x ananassa	Fruit and nuts	2024	USD. kg-1	5.3229	ton	98703.1	2.95711
United Kingdom of Great Britain and Northern Ireland	Rapeseed or rapeseed	Brassica napus	Oilseed	2024	USD. kg-1	0.4787	ton	823605	0.583317
United Kingdom of Great Britain and Northern Ireland	Onions, shallots, greens	Allium spp	Vegetables and melons	2024	USD. kg-1	5.42	ton	15638.2	0.591561
United Kingdom of Great Britain and Northern Ireland	Onions, shallots, greens	Allium spp	Vegetables and melons	2024	USD. kg-1	0.832	ton	256192	0.591561
United Kingdom of Great Britain and Northern Ireland	Barley	Hordeum vulgare L	Cereals	2024	USD. kg-1	0.2022	ton	7091000	0.210716
United Kingdom of Great Britain and Northern Ireland	Sugar, beetroot	Beta vulgaris L.	Sugar crops	2024	USD. kg-1	0.0597	ton	7816758	0.0504604
United Kingdom of Great Britain and Northern Ireland	Peppers and peppers, green (capsicum and pepper)	Capsicum annuum L.	Vegetables and melons	2024	USD. kg-1	1.9808	ton	17091.3	1.23592
Republic of Korea	Rice	Oryza sativa L.	Cereals	2024	USD. kg-1	1.709	ton	4783114	0.462213
Republic of Moldova	Carrots and turnips	Daucus carota L.	Vegetables and melons	2024	USD. kg-1	0.2786	ton	25031	0.432362
Republic of Moldova	Grapes	Vitis spp	Fruit and nuts	2024	USD. kg-1	0.456	ton	396400	1.63142
Republic of Moldova	Wheat	Triticum spp	Cereals	2024	USD. kg-1	0.1643	ton	1194779	0.28287
Republic of Moldova	Tomatoes, fresh	Solanum lycopersicum L	Vegetables and melons	2024	USD. kg-1	0.3183	ton	35631	0.890976
Republic of Moldova	Pears	Pyrus communis L.	Fruit and nuts	2024	USD. kg-1	0.4859	ton	3214	0.854591
Republic of Moldova	Cucumbers, pickles	Cucumis sativus L.	Vegetables and melons	2024	USD. kg-1	0.5054	ton	16122	0.921684
Republic of Moldova	Potatoes, potatoes	Solanum tuberosum L.	Root/tuber	2024	USD. kg-1	0.2954	ton	135372	0.37333
Republic of Moldova	Apples	Malus x domestica	Fruit and nuts	2024	USD. kg-1	0.31	ton	404595	1.24395
Republic of Moldova	Corn	Zea mays L.	Cereals	2024	USD. kg-1	0.1666	ton	716903	0.240889
Republic of Moldova	Soybean	Glycine max L.	Leguminous	2024	USD. kg-1	0.3889	ton	31555	0.400403
Republic of Moldova	Beans, dried	Phaseolus spp	Vegetables and melons	2024	USD. kg-1	1.0518	ton	9148	0.886701
Republic of Moldova	Strawberries	Fragaria x ananassa	Fruit and nuts	2024	USD. kg-1	1.3449	ton	10177	2.95711
Republic of Moldova	Rapeseed or rapeseed	Brassica napus	Oilseed	2024	USD. kg-1	0.4571	ton	86547	0.583317
Republic of Moldova	Onions, shallots, greens	Allium spp	Vegetables and melons	2024	USD. kg-1	0.246	ton	60542	0.591561
Republic of Moldova	Barley	Hordeum vulgare L	Cereals	2024	USD. kg-1	0.141	ton	200444	0.210716
Republic of Moldova	Aubergines	Solanum melongena L.	Vegetables and melons	2024	USD. kg-1	0.4172	ton	5991	0.704927
Republic of Moldova	Sugar, beetroot	Beta vulgaris L.	Sugar crops	2024	USD. kg-1	0.0477	ton	292673	0.0504604
Republic of Moldova	Peppers and peppers, green (capsicum and pepper)	Capsicum annuum L.	Vegetables and melons	2024	USD. kg-1	0.5617	ton	10458	1.23592
Dominican Republic	Carrots and turnips	Daucus carota L.	Vegetables and melons	2024	USD. kg-1	0.5196	ton	82982.3	0.432362
Dominican Republic	Cassava, fresh	Manihot esculenta	Root/tuber	2024	USD. kg-1	0.4077	ton	273530	0.200794
Dominican Republic	Tomatoes, fresh	Solanum lycopersicum L	Vegetables and melons	2024	USD. kg-1	0.4722	ton	282220	0.890976
Dominican Republic	Cucumbers, pickles	Cucumis sativus L.	Vegetables and melons	2024	USD. kg-1	0.277	ton	35655.3	0.921684
Dominican Republic	Potatoes, potatoes	Solanum tuberosum L.	Root/tuber	2024	USD. kg-1	0.8051	ton	123505	0.37333
Dominican Republic	Corn	Zea mays L.	Cereals	2024	USD. kg-1	0.5361	ton	91449.1	0.240889
Dominican Republic	Beans, dried	Phaseolus spp	Vegetables and melons	2024	USD. kg-1	1.6243	ton	48958.3	0.886701
Dominican Republic	Strawberries	Fragaria x ananassa	Fruit and nuts	2024	USD. kg-1	1.8868	ton	2858	2.95711
Dominican Republic	Onions, shallots, greens	Allium spp	Vegetables and melons	2024	USD. kg-1	1.1374	ton	118257	0.591561
Dominican Republic	Aubergines	Solanum melongena L.	Vegetables and melons	2024	USD. kg-1	0.5265	ton	33361.2	0.704927
Dominican Republic	Rice	Oryza sativa L.	Cereals	2024	USD. kg-1	0.4531	ton	958000	0.462213
Dominican Republic	Peppers and peppers, green (capsicum and pepper)	Capsicum annuum L.	Vegetables and melons	2024	USD. kg-1	1.6916	ton	119915	1.23592
Romania	Carrots and turnips	Daucus carota L.	Vegetables and melons	2024	USD. kg-1	0.9569	ton	72990	0.432362
Romania	Grapes	Vitis spp	Fruit and nuts	2024	USD. kg-1	0.8981	ton	704160	1.63142
Romania	Wheat	Triticum spp	Cereals	2024	USD. kg-1	0.1957	ton	9290880	0.28287
Romania	Tomatoes, fresh	Solanum lycopersicum L	Vegetables and melons	2024	USD. kg-1	1.3918	ton	241710	0.890976
Romania	Pears	Pyrus communis L.	Fruit and nuts	2024	USD. kg-1	1.4418	ton	39280	0.854591
Romania	Cucumbers, pickles	Cucumis sativus L.	Vegetables and melons	2024	USD. kg-1	1.2874	ton	73140	0.921684
Romania	Potatoes, potatoes	Solanum tuberosum L.	Root/tuber	2024	USD. kg-1	0.5545	ton	1053300	0.37333
Romania	Apples	Malus x domestica	Fruit and nuts	2024	USD. kg-1	0.7329	ton	487140	1.24395
Romania	Corn	Zea mays L.	Cereals	2024	USD. kg-1	0.187	ton	5971850	0.240889
Romania	Lettuce and chicory	Lactuca sativa L.	Vegetables and melons	2024	USD. kg-1	1.7637	ton	2010	0.725582
Romania	Soybean	Glycine max L.	Leguminous	2024	USD. kg-1	0.4306	ton	316760	0.400403
Romania	Strawberries	Fragaria x ananassa	Fruit and nuts	2024	USD. kg-1	2.1486	ton	18420	2.95711
Romania	Spinach	Spinacia oleracea L.	Vegetables and melons	2024	USD. kg-1	1.8398	ton	770	0.858853
Romania	Rapeseed or rapeseed	Brassica napus	Oilseed	2024	USD. kg-1	0.4502	ton	1180840	0.583317
Romania	Onions, shallots, greens	Allium spp	Vegetables and melons	2024	USD. kg-1	0.8786	ton	127530	0.591561
Romania	Barley	Hordeum vulgare L	Cereals	2024	USD. kg-1	0.1848	ton	2203260	0.210716
Romania	Aubergines	Solanum melongena L.	Vegetables and melons	2024	USD. kg-1	0.8699	ton	50290	0.704927
Romania	Sugar, beetroot	Beta vulgaris L.	Sugar crops	2024	USD. kg-1	0.0478	ton	875120	0.0504604
Romania	Peppers and peppers, green (capsicum and pepper)	Capsicum annuum L.	Vegetables and melons	2024	USD. kg-1	1.3041	ton	93340	1.23592
Rwanda	Carrots and turnips	Daucus carota L.	Vegetables and melons	2024	USD. kg-1	0.516	ton	46347.3	0.432362
Rwanda	Cassava, fresh	Manihot esculenta	Root/tuber	2024	USD. kg-1	0.3466	ton	1.30132e+06	0.200794
Rwanda	Wheat	Triticum spp	Cereals	2024	USD. kg-1	0.7276	ton	16416.6	0.28287
Rwanda	Tomatoes, fresh	Solanum lycopersicum L	Vegetables and melons	2024	USD. kg-1	0.6616	ton	80525.5	0.890976
Rwanda	Potatoes, potatoes	Solanum tuberosum L.	Root/tuber	2024	USD. kg-1	0.4556	ton	827355	0.37333
Rwanda	Corn	Zea mays L.	Cereals	2024	USD. kg-1	0.346	ton	627086	0.240889
Rwanda	Soybean	Glycine max L.	Leguminous	2024	USD. kg-1	0.7847	ton	36704.7	0.400403
Rwanda	Beans, dried	Phaseolus spp	Vegetables and melons	2024	USD. kg-1	0.6359	ton	478344	0.886701
Rwanda	Onions, shallots, greens	Allium spp	Vegetables and melons	2024	USD. kg-1	1.0084	ton	30670.2	0.591561
Rwanda	Aubergines	Solanum melongena L.	Vegetables and melons	2024	USD. kg-1	0.4397	ton	83501.1	0.704927
Rwanda	Sugar, cane	Saccharum officinarum	Sugar crops	2024	USD. kg-1	0.4324	ton	156259	0.0323491
Rwanda	Rice	Oryza sativa L.	Cereals	2024	USD. kg-1	0.8487	ton	141932	0.462213
Rwanda	Peppers and peppers, green (capsicum and pepper)	Capsicum annuum L.	Vegetables and melons	2024	USD. kg-1	0.8673	ton	9099.85	1.23592
Saint Vincent and the Grenadines	Carrots and turnips	Daucus carota L.	Vegetables and melons	2024	USD. kg-1	2.3978	ton	178	0.432362
Saint Vincent and the Grenadines	Cassava, fresh	Manihot esculenta	Root/tuber	2024	USD. kg-1	3.9837	ton	88	0.200794
Saint Vincent and the Grenadines	Corn	Zea mays L.	Cereals	2024	USD. kg-1	1.653	ton	427	0.240889
Saint Lucia	Carrots and turnips	Daucus carota L.	Vegetables and melons	2024	USD. kg-1	1.4874	ton	18.33	0.432362
Saint Lucia	Cassava, fresh	Manihot esculenta	Root/tuber	2024	USD. kg-1	0.8167	ton	1305.24	0.200794
Saint Lucia	Tomatoes, fresh	Solanum lycopersicum L	Vegetables and melons	2024	USD. kg-1	4.3611	ton	253.57	0.890976
Saint Lucia	Cucumbers, pickles	Cucumis sativus L.	Vegetables and melons	2024	USD. kg-1	1.7085	ton	1018.27	0.921684
Saint Lucia	Lettuce and chicory	Lactuca sativa L.	Vegetables and melons	2024	USD. kg-1	1.1693	ton	194.19	0.725582
Senegal	Corn	Zea mays L.	Cereals	2024	USD. kg-1	0.4123	ton	774000	0.240889
Serbia	Carrots and turnips	Daucus carota L.	Vegetables and melons	2024	USD. kg-1	0.485	ton	53908.2	0.432362
Serbia	Grapes	Vitis spp	Fruit and nuts	2024	USD. kg-1	1.3197	ton	129739	1.63142
Serbia	Wheat	Triticum spp	Cereals	2024	USD. kg-1	0.1814	ton	2.90054e+06	0.28287
Serbia	Tomatoes, fresh	Solanum lycopersicum L	Vegetables and melons	2024	USD. kg-1	0.8921	ton	176320	0.890976
Serbia	Pears	Pyrus communis L.	Fruit and nuts	2024	USD. kg-1	0.8721	ton	40419	0.854591
Serbia	Cucumbers, pickles	Cucumis sativus L.	Vegetables and melons	2024	USD. kg-1	0.7386	ton	29880.3	0.921684
Serbia	Potatoes, potatoes	Solanum tuberosum L.	Root/tuber	2024	USD. kg-1	0.3983	ton	608907	0.37333
Serbia	Apples	Malus x domestica	Fruit and nuts	2024	USD. kg-1	0.5289	ton	389196	1.24395
Serbia	Corn	Zea mays L.	Cereals	2024	USD. kg-1	0.1654	ton	5.10731e+06	0.240889
Serbia	Soybean	Glycine max L.	Leguminous	2024	USD. kg-1	0.5083	ton	346808	0.400403
Serbia	Beans, dried	Phaseolus spp	Vegetables and melons	2024	USD. kg-1	1.8165	ton	7385.47	0.886701
Serbia	Strawberries	Fragaria x ananassa	Fruit and nuts	2024	USD. kg-1	1.304	ton	28885.7	2.95711
Serbia	Rapeseed or rapeseed	Brassica napus	Oilseed	2024	USD. kg-1	0.4428	ton	97674.1	0.583317
Serbia	Onions, shallots, greens	Allium spp	Vegetables and melons	2024	USD. kg-1	0.3366	ton	31963.8	0.591561
Serbia	Barley	Hordeum vulgare L	Cereals	2024	USD. kg-1	0.1839	ton	518761	0.210716
Serbia	Sugar, beetroot	Beta vulgaris L.	Sugar crops	2024	USD. kg-1	0.0508	ton	1.92288e+06	0.0504604
Singapore	Tomatoes, fresh	Solanum lycopersicum L	Vegetables and melons	2024	USD. kg-1	20.8788	ton	0.14	0.890976
Singapore	Lettuce and chicory	Lactuca sativa L.	Vegetables and melons	2024	USD. kg-1	2.8676	ton	1029.11	0.725582
Sri Lanka	Carrots and turnips	Daucus carota L.	Vegetables and melons	2024	USD. kg-1	0.8479	ton	73210	0.432362
Sri Lanka	Cassava, fresh	Manihot esculenta	Root/tuber	2024	USD. kg-1	0.3655	ton	312237	0.200794
Sri Lanka	Tomatoes, fresh	Solanum lycopersicum L	Vegetables and melons	2024	USD. kg-1	0.8003	ton	74238	0.890976
Sri Lanka	Cucumbers, pickles	Cucumis sativus L.	Vegetables and melons	2024	USD. kg-1	0.2513	ton	51405	0.921684
Sri Lanka	Potatoes, potatoes	Solanum tuberosum L.	Root/tuber	2024	USD. kg-1	0.8879	ton	42207	0.37333
Sri Lanka	Corn	Zea mays L.	Cereals	2024	USD. kg-1	0.4527	ton	223496	0.240889
Sri Lanka	Soybean	Glycine max L.	Leguminous	2024	USD. kg-1	0.92	ton	6196	0.400403
Sri Lanka	Onions, shallots, greens	Allium spp	Vegetables and melons	2024	USD. kg-1	0.6888	ton	53339	0.591561
Sri Lanka	Aubergines	Solanum melongena L.	Vegetables and melons	2024	USD. kg-1	0.6661	ton	124244	0.704927
Sri Lanka	Sugar, cane	Saccharum officinarum	Sugar crops	2024	USD. kg-1	0.0339	ton	696971	0.0323491
Sri Lanka	Rice	Oryza sativa L.	Cereals	2024	USD. kg-1	0.382	ton	4698453	0.462213
Sri Lanka	Peppers and peppers, green (capsicum and pepper)	Capsicum annuum L.	Vegetables and melons	2024	USD. kg-1	1.8545	ton	87811	1.23592
South Africa	Carrots and turnips	Daucus carota L.	Vegetables and melons	2024	USD. kg-1	0.3059	ton	227122	0.432362
South Africa	Grapes	Vitis spp	Fruit and nuts	2024	USD. kg-1	1.3544	ton	1.87097e+06	1.63142
South Africa	Wheat	Triticum spp	Cereals	2024	USD. kg-1	0.2925	ton	1924890	0.28287
South Africa	Tomatoes, fresh	Solanum lycopersicum L	Vegetables and melons	2024	USD. kg-1	0.6096	ton	509625	0.890976
South Africa	Pears	Pyrus communis L.	Fruit and nuts	2024	USD. kg-1	0.5354	ton	465424	0.854591
South Africa	Cucumbers, pickles	Cucumis sativus L.	Vegetables and melons	2024	USD. kg-1	0.7613	ton	32499	0.921684
South Africa	Potatoes, potatoes	Solanum tuberosum L.	Root/tuber	2024	USD. kg-1	0.3723	ton	2623499	0.37333
South Africa	Apples	Malus x domestica	Fruit and nuts	2024	USD. kg-1	0.5478	ton	1.32754e+06	1.24395
South Africa	Corn	Zea mays L.	Cereals	2024	USD. kg-1	0.223	ton	12850000	0.240889
South Africa	Lettuce and chicory	Lactuca sativa L.	Vegetables and melons	2024	USD. kg-1	0.6237	ton	34451	0.725582
South Africa	Soybean	Glycine max L.	Leguminous	2024	USD. kg-1	0.4646	ton	1848000	0.400403
South Africa	Beans, dried	Phaseolus spp	Vegetables and melons	2024	USD. kg-1	1.3903	ton	50495	0.886701
South Africa	Strawberries	Fragaria x ananassa	Fruit and nuts	2024	USD. kg-1	2.5973	ton	15065.4	2.95711
South Africa	Onions, shallots, greens	Allium spp	Vegetables and melons	2024	USD. kg-1	0.3352	ton	718569	0.591561
South Africa	Barley	Hordeum vulgare L	Cereals	2024	USD. kg-1	0.1417	ton	374000	0.210716
South Africa	Sugar, cane	Saccharum officinarum	Sugar crops	2024	USD. kg-1	0.0511	ton	16741000	0.0323491
South Africa	Peppers and peppers, green (capsicum and pepper)	Capsicum annuum L.	Vegetables and melons	2024	USD. kg-1	0.8168	ton	1182.5	1.23592
Sweden	Carrots and turnips	Daucus carota L.	Vegetables and melons	2024	USD. kg-1	0.4642	ton	122740	0.432362
Sweden	Wheat	Triticum spp	Cereals	2024	USD. kg-1	0.1991	ton	2930600	0.28287
Sweden	Tomatoes, fresh	Solanum lycopersicum L	Vegetables and melons	2024	USD. kg-1	1.4437	ton	16120	0.890976
Sweden	Cucumbers, pickles	Cucumis sativus L.	Vegetables and melons	2024	USD. kg-1	1.6668	ton	38090	0.921684
Sweden	Potatoes, potatoes	Solanum tuberosum L.	Root/tuber	2024	USD. kg-1	0.5564	ton	879800	0.37333
Sweden	Apples	Malus x domestica	Fruit and nuts	2024	USD. kg-1	0.9535	ton	30900	1.24395
Sweden	Strawberries	Fragaria x ananassa	Fruit and nuts	2024	USD. kg-1	4.6398	ton	13900	2.95711
Sweden	Rapeseed or rapeseed	Brassica napus	Oilseed	2024	USD. kg-1	0.4645	ton	283600	0.583317
Sweden	Onions, shallots, greens	Allium spp	Vegetables and melons	2024	USD. kg-1	0.3317	ton	86840	0.591561
Sweden	Barley	Hordeum vulgare L	Cereals	2024	USD. kg-1	0.1741	ton	1263900	0.210716
Sweden	Sugar, beetroot	Beta vulgaris L.	Sugar crops	2024	USD. kg-1	0.0394	ton	2119000	0.0504604
Switzerland	Carrots and turnips	Daucus carota L.	Vegetables and melons	2024	USD. kg-1	0.7939	ton	69443	0.432362
Switzerland	Grapes	Vitis spp	Fruit and nuts	2024	USD. kg-1	3.7209	ton	95600	1.63142
Switzerland	Grapes	Vitis spp	Fruit and nuts	2024	USD. kg-1	5.7914	ton	422	1.63142
Switzerland	Wheat	Triticum spp	Cereals	2024	USD. kg-1	0.6326	ton	311807	0.28287
Switzerland	Tomatoes, fresh	Solanum lycopersicum L	Vegetables and melons	2024	USD. kg-1	3.8651	ton	36616	0.890976
Switzerland	Pears	Pyrus communis L.	Fruit and nuts	2024	USD. kg-1	1.6446	ton	42865	0.854591
Switzerland	Cucumbers, pickles	Cucumis sativus L.	Vegetables and melons	2024	USD. kg-1	2.4283	ton	15955	0.921684
Switzerland	Potatoes, potatoes	Solanum tuberosum L.	Root/tuber	2024	USD. kg-1	0.694	ton	370665	0.37333
Switzerland	Apples	Malus x domestica	Fruit and nuts	2024	USD. kg-1	1.3641	ton	213926	1.24395
Switzerland	Corn	Zea mays L.	Cereals	2024	USD. kg-1	0.351	ton	156750	0.240889
Switzerland	Lettuce and chicory	Lactuca sativa L.	Vegetables and melons	2024	USD. kg-1	3.3631	ton	53218	0.725582
Switzerland	Kiwis	Actinidia deliciosa	Fruit and nuts	2024	USD. kg-1	2.4613	ton	391	1.4725
Switzerland	Strawberries	Fragaria x ananassa	Fruit and nuts	2024	USD. kg-1	8.4503	ton	8765	2.95711
Switzerland	Spinach	Spinacia oleracea L.	Vegetables and melons	2024	USD. kg-1	2.0035	ton	10753	0.858853
Switzerland	Rapeseed or rapeseed	Brassica napus	Oilseed	2024	USD. kg-1	0.9666	ton	74435	0.583317
Switzerland	Onions, shallots, greens	Allium spp	Vegetables and melons	2024	USD. kg-1	3.9673	ton	3321	0.591561
Switzerland	Onions, shallots, greens	Allium spp	Vegetables and melons	2024	USD. kg-1	1.0926	ton	40090	0.591561
Switzerland	Barley	Hordeum vulgare L	Cereals	2024	USD. kg-1	0.3385	ton	116806	0.210716
Switzerland	Sugar, beetroot	Beta vulgaris L.	Sugar crops	2024	USD. kg-1	0.0727	ton	1136494	0.0504604
Switzerland	Peppers and peppers, green (capsicum and pepper)	Capsicum annuum L.	Vegetables and melons	2024	USD. kg-1	3.9492	ton	390	1.23592
Thailand	Cassava, fresh	Manihot esculenta	Root/tuber	2024	USD. kg-1	0.0826	ton	28624312	0.200794
Thailand	Potatoes, potatoes	Solanum tuberosum L.	Root/tuber	2024	USD. kg-1	0.3749	ton	119501	0.37333
Thailand	Corn	Zea mays L.	Cereals	2024	USD. kg-1	0.2361	ton	4558192	0.240889
Thailand	Soybean	Glycine max L.	Leguminous	2024	USD. kg-1	0.4817	ton	16347	0.400403
Thailand	Onions, shallots, greens	Allium spp	Vegetables and melons	2024	USD. kg-1	0.3384	ton	36306.6	0.591561
Thailand	Sugar, cane	Saccharum officinarum	Sugar crops	2024	USD. kg-1	0.0398	ton	82435400	0.0323491
Thailand	Rice	Oryza sativa L.	Cereals	2024	USD. kg-1	0.3344	ton	3.35513e+07	0.462213
Tonga	Cassava, fresh	Manihot esculenta	Root/tuber	2024	USD. kg-1	0.5579	ton	7093.55	0.200794
Tonga	Tomatoes, fresh	Solanum lycopersicum L	Vegetables and melons	2024	USD. kg-1	5.2068	ton	874.18	0.890976
Trinidad and Tobago	Cassava, fresh	Manihot esculenta	Root/tuber	2024	USD. kg-1	1.1911	ton	1818.4	0.200794
Trinidad and Tobago	Tomatoes, fresh	Solanum lycopersicum L	Vegetables and melons	2024	USD. kg-1	2.4207	ton	536	0.890976
Trinidad and Tobago	Cucumbers, pickles	Cucumis sativus L.	Vegetables and melons	2024	USD. kg-1	1.9985	ton	817	0.921684
Trinidad and Tobago	Lettuce and chicory	Lactuca sativa L.	Vegetables and melons	2024	USD. kg-1	6.0636	ton	1228	0.725582
Trinidad and Tobago	Gombo	Abelmoschus esculentus L.	Vegetables and melons	2024	USD. kg-1	3.4622	ton	1385	0.952974
Trinidad and Tobago	Aubergines	Solanum melongena L.	Vegetables and melons	2024	USD. kg-1	2.3837	ton	812	0.704927
Trinidad and Tobago	Rice	Oryza sativa L.	Cereals	2024	USD. kg-1	0.4415	ton	784.4	0.462213
Trinidad and Tobago	Peppers and peppers, green (capsicum and pepper)	Capsicum annuum L.	Vegetables and melons	2024	USD. kg-1	7.0354	ton	1627	1.23592
Türkiye	Carrots and turnips	Daucus carota L.	Vegetables and melons	2024	USD. kg-1	0.2707	ton	895209	0.432362
Türkiye	Grapes	Vitis spp	Fruit and nuts	2024	USD. kg-1	0.9526	ton	3468000	1.63142
Türkiye	Wheat	Triticum spp	Cereals	2024	USD. kg-1	0.2797	ton	20800000	0.28287
Türkiye	Tomatoes, fresh	Solanum lycopersicum L	Vegetables and melons	2024	USD. kg-1	0.3947	ton	14617000	0.890976
Türkiye	Pears	Pyrus communis L.	Fruit and nuts	2024	USD. kg-1	0.8771	ton	630500	0.854591
Türkiye	Cucumbers, pickles	Cucumis sativus L.	Vegetables and melons	2024	USD. kg-1	0.563	ton	1742900	0.921684
Türkiye	Potatoes, potatoes	Solanum tuberosum L.	Root/tuber	2024	USD. kg-1	0.2807	ton	6900000	0.37333
Türkiye	Apples	Malus x domestica	Fruit and nuts	2024	USD. kg-1	0.5466	ton	4420185	1.24395
Türkiye	Corn	Zea mays L.	Cereals	2024	USD. kg-1	0.228	ton	8100000	0.240889
Türkiye	Lettuce and chicory	Lactuca sativa L.	Vegetables and melons	2024	USD. kg-1	0.6406	ton	602848	0.725582
Türkiye	Kiwis	Actinidia deliciosa	Fruit and nuts	2024	USD. kg-1	1.3902	ton	92249	1.4725
Türkiye	Soybean	Glycine max L.	Leguminous	2024	USD. kg-1	0.4953	ton	180000	0.400403
Türkiye	Gombo	Abelmoschus esculentus L.	Vegetables and melons	2024	USD. kg-1	2.7593	ton	28152	0.952974
Türkiye	Dried chickpeas	Cicer arietinum	Leguminous	2024	USD. kg-1	1.0234	ton	575000	0.64904
Türkiye	Beans, dried	Phaseolus spp	Vegetables and melons	2024	USD. kg-1	1.294	ton	279000	0.886701
Türkiye	Strawberries	Fragaria x ananassa	Fruit and nuts	2024	USD. kg-1	1.4605	ton	606254	2.95711
Türkiye	Spinach	Spinacia oleracea L.	Vegetables and melons	2024	USD. kg-1	0.6702	ton	237216	0.858853
Türkiye	Rapeseed or rapeseed	Brassica napus	Oilseed	2024	USD. kg-1	0.4801	ton	61664	0.583317
Türkiye	Onions, shallots, greens	Allium spp	Vegetables and melons	2024	USD. kg-1	0.9297	ton	108184	0.591561
Türkiye	Onions, shallots, greens	Allium spp	Vegetables and melons	2024	USD. kg-1	0.2518	ton	2632000	0.591561
Türkiye	Barley	Hordeum vulgare L	Cereals	2024	USD. kg-1	0.2233	ton	8100000	0.210716
Türkiye	Aubergines	Solanum melongena L.	Vegetables and melons	2024	USD. kg-1	0.5028	ton	827004	0.704927
Türkiye	Sugar, beetroot	Beta vulgaris L.	Sugar crops	2024	USD. kg-1	0.0582	ton	23000000	0.0504604
Türkiye	Rice	Oryza sativa L.	Cereals	2024	USD. kg-1	0.7526	ton	1019000	0.462213
Türkiye	Peppers and peppers, green (capsicum and pepper)	Capsicum annuum L.	Vegetables and melons	2024	USD. kg-1	0.648	ton	3428038	1.23592
Uzbekistan	Carrots and turnips	Daucus carota L.	Vegetables and melons	2024	USD. kg-1	0.2051	ton	3.56693e+06	0.432362
Uzbekistan	Grapes	Vitis spp	Fruit and nuts	2024	USD. kg-1	0.2725	ton	1.83299e+06	1.63142
Uzbekistan	Wheat	Triticum spp	Cereals	2024	USD. kg-1	0.2595	ton	6.72936e+06	0.28287
Uzbekistan	Tomatoes, fresh	Solanum lycopersicum L	Vegetables and melons	2024	USD. kg-1	0.7322	ton	2.30397e+06	0.890976
Uzbekistan	Pears	Pyrus communis L.	Fruit and nuts	2024	USD. kg-1	0.8356	ton	137529	0.854591
Uzbekistan	Cucumbers, pickles	Cucumis sativus L.	Vegetables and melons	2024	USD. kg-1	1.2538	ton	1.02149e+06	0.921684
Uzbekistan	Potatoes, potatoes	Solanum tuberosum L.	Root/tuber	2024	USD. kg-1	0.3307	ton	3.71686e+06	0.37333
Uzbekistan	Apples	Malus x domestica	Fruit and nuts	2024	USD. kg-1	0.5798	ton	1.48233e+06	1.24395
Uzbekistan	Corn	Zea mays L.	Cereals	2024	USD. kg-1	0.2888	ton	866836	0.240889
Uzbekistan	Soybean	Glycine max L.	Leguminous	2024	USD. kg-1	0.7372	ton	12606.1	0.400403
Uzbekistan	Onions, shallots, greens	Allium spp	Vegetables and melons	2024	USD. kg-1	0.235	ton	1.40577e+06	0.591561
Uzbekistan	Barley	Hordeum vulgare L	Cereals	2024	USD. kg-1	0.2884	ton	157985	0.210716
Uzbekistan	Aubergines	Solanum melongena L.	Vegetables and melons	2024	USD. kg-1	0.705	ton	243471	0.704927
Uzbekistan	Sugar, beetroot	Beta vulgaris L.	Sugar crops	2024	USD. kg-1	0.2416	ton	1858.22	0.0504604
Uzbekistan	Rice	Oryza sativa L.	Cereals	2024	USD. kg-1	0.9829	ton	383564	0.462213
Uzbekistan	Peppers and peppers, green (capsicum and pepper)	Capsicum annuum L.	Vegetables and melons	2024	USD. kg-1	0.4192	ton	69455.5	1.23592
Viet Nam	Cassava, fresh	Manihot esculenta	Root/tuber	2024	USD. kg-1	0.2602	ton	10533957	0.200794
Viet Nam	Grapes	Vitis spp	Fruit and nuts	2024	USD. kg-1	1.3942	ton	19640	1.63142
Viet Nam	Potatoes, potatoes	Solanum tuberosum L.	Root/tuber	2024	USD. kg-1	0.6229	ton	354657	0.37333
Viet Nam	Corn	Zea mays L.	Cereals	2024	USD. kg-1	0.2601	ton	4402173	0.240889
Viet Nam	Soybean	Glycine max L.	Leguminous	2024	USD. kg-1	0.9279	ton	46127	0.400403
Viet Nam	Beans, dried	Phaseolus spp	Vegetables and melons	2024	USD. kg-1	1.273	ton	142574	0.886701
Viet Nam	Onions, shallots, greens	Allium spp	Vegetables and melons	2024	USD. kg-1	1.4225	ton	367051	0.591561
Viet Nam	Sugar, cane	Saccharum officinarum	Sugar crops	2024	USD. kg-1	0.0439	ton	1.18438e+07	0.0323491
Viet Nam	Rice	Oryza sativa L.	Cereals	2024	USD. kg-1	0.356	ton	43450449	0.462213
Yemen	Carrots and turnips	Daucus carota L.	Vegetables and melons	2024	USD. kg-1	0.8934	ton	14760	0.432362
Yemen	Wheat	Triticum spp	Cereals	2024	USD. kg-1	1.0258	ton	98000	0.28287
Yemen	Tomatoes, fresh	Solanum lycopersicum L	Vegetables and melons	2024	USD. kg-1	0.8025	ton	161974	0.890976
Yemen	Potatoes, potatoes	Solanum tuberosum L.	Root/tuber	2024	USD. kg-1	0.7463	ton	312755	0.37333
Yemen	Corn	Zea mays L.	Cereals	2024	USD. kg-1	0.9612	ton	58000	0.240889
Yemen	Gombo	Abelmoschus esculentus L.	Vegetables and melons	2024	USD. kg-1	1.6636	ton	28123.4	0.952974
Yemen	Onions, shallots, greens	Allium spp	Vegetables and melons	2024	USD. kg-1	0.9248	ton	233100	0.591561
Yemen	Barley	Hordeum vulgare L	Cereals	2024	USD. kg-1	1.0158	ton	30000	0.210716
Yemen	Peppers and peppers, green (capsicum and pepper)	Capsicum annuum L.	Vegetables and melons	2024	USD. kg-1	1.3721	ton	17463.5	1.23592
Zambia	Cassava, fresh	Manihot esculenta	Root/tuber	2024	USD. kg-1	0.2533	ton	3.12778e+06	0.200794
Zambia	Tomatoes, fresh	Solanum lycopersicum L	Vegetables and melons	2024	USD. kg-1	0.5061	ton	25981.5	0.890976
Zambia	Potatoes, potatoes	Solanum tuberosum L.	Root/tuber	2024	USD. kg-1	0.6838	ton	34152.8	0.37333
Zambia	Corn	Zea mays L.	Cereals	2024	USD. kg-1	0.3924	ton	1.51114e+06	0.240889
Zambia	Onions, shallots, greens	Allium spp	Vegetables and melons	2024	USD. kg-1	0.8513	ton	41223.5	0.591561
Zambia	Rice	Oryza sativa L.	Cereals	2024	USD. kg-1	1.3607	ton	24565.6	0.462213
